# Supplementary material for: Optimal surveillance against foot-and-mouth disease: A sample average approximation approach
Source: PLoS One. 2020 Jul 9;15(7):e0235969. doi: 10.1371/journal.pone.0235969 (PMC7347195; doi:10.1371/journal.pone.0235969)
Supplement: S1 Data — (ZIP) [file pone.0235969.s001.zip]

Archive with 16 entries (16 files):
- all_areas_culls.xlsx
- __MACOSX/._all_areas_culls.xlsx
- all_areas_start.xlsx
- __MACOSX/._all_areas_start.xlsx
- all_areas.xlsx
- __MACOSX/._all_areas.xlsx
- dairy_culls.xlsx
- __MACOSX/._dairy_culls.xlsx
- dairy_start.xlsx
- __MACOSX/._dairy_start.xlsx
- integrated_survey.xlsx
- __MACOSX/._integrated_survey.xlsx
- ip_summary.xlsx
- __MACOSX/._ip_summary.xlsx
- vic_farm_pop.csv
- __MACOSX/._vic_farm_pop.csv
