# Supplementary material for: Optimal surveillance against foot-and-mouth disease: A sample average approximation approach
Source: PLoS One. 2020 Jul 9;15(7):e0235969. doi: 10.1371/journal.pone.0235969 (PMC7347195; doi:10.1371/journal.pone.0235969)
Supplement: S1 Data — (ZIP) [file pone.0235969.s001.zip › all_areas_culls.xlsx]

## Sheet: Sheet1
Run	Day_infected	Source	Day_diagnosed	Day_culled	Is DC	Cattle	Sheep	Pigs
1	32	262	41	44	0	144	1367	0
1	10	26545	34	36	0	300	3256	0
1	0	0	0	33	1	198	0	0
1	0	0	0	32	1	306	0	0
1	0	0	0	34	1	0	1824	0
1	0	0	0	33	1	0	1863	0
1	0	0	0	36	1	0	2244	0
1	0	0	0	42	1	93	2811	0
1	18	7786	31	31	0	55	3086	0
1	0	0	0	32	1	111	3130	0
1	0	0	0	32	1	126	0	0
1	0	0	0	31	1	269	1838	0
1	0	0	0	42	1	39	0	0
1	0	0	0	31	1	172	0	0
1	0	0	0	39	1	0	0	297
1	13	26545	30	31	0	0	0	111
1	0	0	0	32	1	0	0	1132
1	0	0	0	39	1	0	2134	0
1	0	0	0	39	1	50	3225	0
1	0	0	0	40	1	93	2084	0
1	0	0	0	40	1	0	2271	0
1	0	0	0	37	1	31	4924	0
1	0	0	0	37	1	29	0	0
1	0	0	0	37	1	0	2355	0
1	20	26545	36	37	0	217	2797	0
1	0	0	0	37	1	227	0	0
1	18	26545	51	51	0	0	2407	0
1	0	0	0	37	1	343	0	0
1	37	12168	53	53	0	195	2327	0
1	0	0	0	37	1	99	0	0
1	0	0	0	37	1	111	0	0
1	0	0	0	40	1	155	0	0
1	0	0	0	37	1	359	0	0
1	17	26545	36	37	0	93	1837	0
1	0	0	0	38	1	323	2806	0
1	0	0	0	38	1	513	2371	0
1	0	0	0	38	1	0	2643	0
1	0	0	0	38	1	157	1941	0
1	0	0	0	40	1	195	1820	0
1	0	0	0	40	1	91	0	0
1	0	0	0	40	1	110	2223	0
1	0	0	0	38	1	93	2484	0
1	0	0	0	40	1	96	0	0
1	0	0	0	38	1	291	0	0
1	0	0	0	38	1	430	0	0
1	0	0	0	38	1	83	0	0
1	0	0	0	40	1	276	0	0
1	0	0	0	38	1	294	0	0
1	0	0	0	40	1	0	1684	0
1	0	0	0	40	1	59	1929	0
1	0	0	0	40	1	93	1903	0
1	0	0	0	41	1	39	2450	0
1	18	13227	43	44	0	200	2416	0
1	0	0	0	41	1	334	0	0
1	0	0	0	41	1	0	2047	0
1	0	0	0	38	1	0	2165	0
1	7	26545	44	44	0	0	2092	0
1	0	0	0	41	1	0	1964	0
1	0	0	0	41	1	0	1710	0
1	0	0	0	41	1	0	1972	0
1	0	0	0	41	1	0	3231	0
1	0	0	0	38	1	0	3366	0
1	0	0	0	41	1	0	2033	0
1	0	0	0	39	1	0	807	0
1	0	0	0	33	1	21	2097	0
1	0	0	0	41	1	93	3352	0
1	0	0	0	39	1	0	2617	0
1	0	0	0	39	1	20	2128	0
1	0	0	0	41	1	47	2035	0
1	0	0	0	41	1	93	3267	0
1	0	0	0	39	1	118	0	0
1	0	0	0	39	1	0	2001	0
1	0	0	0	39	1	249	0	0
1	0	0	0	42	1	110	0	0
1	31	12168	38	44	0	421	0	0
1	0	0	0	42	1	200	0	0
1	0	0	0	42	1	126	0	0
1	0	0	0	42	1	168	0	0
1	0	0	0	39	1	0	0	0
1	0	0	0	39	1	0	0	0
1	20	26545	35	37	0	0	0	0
1	24	12168	39	44	0	0	0	0
1	0	0	0	42	1	0	0	0
1	51	11890	56	56	0	0	0	0
1	32	11110	45	45	0	0	0	0
1	0	0	0	0	0	0	0	166
1	0	0	0	33	1	0	0	553
1	23	262	37	37	0	0	0	0
2	0	0	0	29	1	25	0	0
2	0	0	0	24	1	306	0	0
2	12	26554	0	22	1	285	0	0
2	20	4156	28	28	0	312	0	0
2	0	0	0	29	1	225	0	0
2	0	0	0	22	1	0	0	0
2	0	0	0	17	1	0	0	2597
2	0	0	0	17	1	0	0	122
2	0	0	0	17	1	0	0	630
2	0	0	0	23	1	0	0	873
2	0	0	0	23	1	0	0	55018
2	0	0	0	17	1	0	0	1268
2	0	0	0	23	1	0	0	3205
2	0	0	0	18	1	0	0	2210
2	0	0	0	18	1	0	0	525
2	0	0	0	18	1	0	0	2763
2	0	0	0	23	1	0	0	746
2	0	0	0	23	1	0	0	206
2	0	0	0	23	1	0	0	55
2	0	0	0	18	1	0	0	33
2	0	0	0	23	1	0	0	138
2	0	0	0	23	1	0	0	322
2	0	0	0	19	1	0	0	1403
2	0	0	0	19	1	0	0	322
2	0	0	0	19	1	0	0	663
2	0	0	0	23	1	0	0	616
2	0	0	16	17	0	0	0	276
2	0	0	0	19	1	0	0	616
2	0	0	0	20	1	0	0	392
2	0	0	0	23	1	0	0	616
2	0	0	0	20	1	0	0	392
2	0	0	0	23	1	0	0	2210
2	0	0	0	20	1	0	0	1365
2	0	0	0	20	1	0	0	3591
2	0	0	0	21	1	0	0	1365
2	0	0	0	24	1	0	0	3868
2	0	0	0	24	1	0	0	221
2	0	0	0	24	1	0	0	3691
2	0	0	0	21	1	0	0	1365
2	0	0	0	21	1	0	0	249
2	0	0	0	24	1	0	0	1658
2	0	0	0	21	1	0	0	10
2	0	0	0	22	1	0	0	12
2	0	0	0	22	1	0	0	11
2	0	0	0	24	1	0	0	11
2	0	0	0	24	1	0	0	83
2	0	0	0	24	1	0	0	55
2	0	0	0	24	1	0	0	608
2	0	0	0	24	1	0	0	497
2	0	0	0	24	1	0	0	1934
3	0	0	0	32	1	128	3317	0
3	0	0	0	37	1	93	4902	0
3	6	26579	31	32	0	279	0	0
3	29	8294	36	36	0	0	2275	0
3	0	0	0	40	1	436	0	0
3	0	0	0	33	1	93	2205	0
3	28	8294	39	39	0	236	0	0
3	0	0	0	40	1	0	0	0
3	0	0	0	0	0	0	0	359
3	25	8294	0	33	1	261	0	0
4	0	0	0	50	1	120	3231	0
4	0	0	0	134	1	28	2197	0
4	0	0	0	20	1	93	3076	0
4	78	2049	91	91	0	111	1403	0
4	35	2151	50	50	0	217	3459	0
4	46	2021	51	51	0	260	2872	0
4	37	2151	51	51	0	39	2973	0
4	93	2064	104	104	0	42	3100	0
4	49	2022	57	57	0	545	2855	0
4	103	2027	113	113	0	268	1864	0
4	91	2046	98	98	0	131	3779	0
4	105	5669	119	119	0	93	3130	0
4	133	2045	143	143	0	195	3206	0
4	91	2060	99	99	0	121	3222	0
4	91	2060	100	100	0	24	0	0
4	88	2085	94	94	0	14	0	0
4	126	5666	133	133	0	25	0	0
4	88	2018	98	98	0	29	0	0
4	46	5667	56	56	0	34	0	0
4	68	2051	79	79	0	35	0	0
4	54	2073	62	62	0	38	0	0
4	62	2050	71	71	0	44	0	0
4	136	2038	144	144	0	77	0	0
4	102	2059	112	112	0	84	0	0
4	138	2052	148	148	0	98	0	0
4	97	2040	108	108	0	104	0	0
4	98	5668	107	107	0	168	0	0
4	87	2084	93	93	0	222	0	0
4	89	2018	99	99	0	238	0	0
4	113	2036	120	120	0	258	0	0
4	89	2085	97	97	0	265	0	0
4	94	2046	104	104	0	288	0	0
4	139	2052	147	147	0	339	0	0
4	32	2151	42	42	0	350	0	0
4	49	5667	57	57	0	358	0	0
4	95	2040	103	103	0	443	0	0
4	92	2060	101	101	0	473	0	0
4	71	2049	80	80	0	0	1972	0
4	50	2025	58	58	0	0	1758	0
4	125	5666	134	134	0	0	1794	0
4	55	2048	63	63	0	0	1782	0
4	57	2031	72	72	0	0	3403	0
4	79	2085	93	93	0	0	3463	0
4	73	2049	92	92	0	0	3044	0
4	51	2048	63	63	0	0	2260	0
4	93	2042	104	104	0	0	3322	0
4	14	42272	0	26	1	0	1813	0
4	26	2090	41	41	0	93	1972	0
4	0	0	0	149	1	285	3632	0
4	142	2070	150	150	0	93	1946	0
4	34	2757	48	48	0	345	1893	0
4	0	0	0	128	1	46	0	0
4	38	2757	50	50	0	0	2985	0
4	17	42272	49	49	0	0	3681	0
4	0	0	0	106	1	329	1778	0
4	0	0	0	32	1	115	2197	0
4	0	0	0	28	1	23	0	0
4	0	0	0	20	1	173	0	0
4	0	0	0	21	1	316	0	0
4	0	0	0	152	1	51	0	0
4	0	0	0	53	1	202	0	0
4	0	0	0	21	1	316	0	0
4	0	0	0	21	1	0	1829	0
4	0	0	0	21	1	0	3369	0
4	117	2036	126	126	0	256	0	0
4	43	2021	51	51	0	362	0	0
4	91	2042	99	99	0	146	0	0
4	98	2027	107	107	0	106	0	0
4	0	0	0	152	1	0	0	0
4	68	2051	80	80	0	0	0	0
4	0	0	0	19	1	0	0	2210
4	0	0	0	22	1	0	0	1381
4	0	0	0	19	1	0	0	221
4	0	0	0	19	1	0	0	17
4	0	0	0	95	1	152	1843	0
4	0	0	0	106	1	209	0	0
4	0	0	0	22	1	144	2259	0
4	0	0	0	53	1	161	2036	0
4	0	0	0	30	1	225	2680	0
4	0	0	0	30	1	93	1444	0
4	0	0	0	22	1	52	1589	0
4	0	0	0	26	1	468	2079	0
4	0	0	0	22	1	225	963	0
4	0	0	0	30	1	11	0	0
4	0	0	0	19	1	32	0	0
4	0	0	0	31	1	133	0	0
4	0	0	0	28	1	239	0	0
4	0	0	0	23	1	248	0	0
4	0	0	0	28	1	286	0	0
4	0	0	0	23	1	306	0	0
4	0	0	0	31	1	409	0	0
4	0	0	0	31	1	579	0	0
4	0	0	0	26	1	615	0	0
4	0	0	0	31	1	0	1694	0
4	0	0	0	23	1	0	2340	0
4	0	0	0	26	1	0	3032	0
4	0	0	0	26	1	97	2610	0
4	0	0	0	23	1	58	2041	0
4	0	0	0	24	1	142	1762	0
4	0	0	0	24	1	136	2998	0
4	0	0	0	28	1	171	1950	0
4	0	0	0	29	1	150	2032	0
4	0	0	0	31	1	243	902	0
4	0	0	0	29	1	95	3134	0
4	0	0	0	20	1	17	3884	0
4	0	0	0	29	1	423	2384	0
4	0	0	0	24	1	93	2401	0
4	0	0	0	26	1	187	3751	0
4	0	0	0	26	1	29	0	0
4	0	0	0	24	1	77	0	0
4	0	0	0	24	1	199	0	0
4	0	0	0	31	1	303	0	0
4	0	0	0	31	1	314	0	0
4	0	0	0	31	1	404	0	0
4	0	0	0	26	1	467	0	0
4	0	0	0	26	1	625	0	0
4	0	0	0	24	1	0	1843	0
4	0	0	0	24	1	310	1610	0
4	0	0	0	24	1	458	1973	0
4	0	0	0	24	1	462	1452	0
4	0	0	0	26	1	93	2333	0
4	0	0	0	31	1	179	1355	0
4	0	0	0	31	1	171	0	0
4	0	0	0	26	1	93	1935	0
4	0	0	0	27	1	128	0	0
4	0	0	0	29	1	140	0	0
4	0	0	0	29	1	343	0	0
4	0	0	0	31	1	448	0	0
4	0	0	0	29	1	40	0	0
4	0	0	0	32	1	37	0	0
4	0	0	0	29	1	305	0	0
4	0	0	0	29	1	458	0	0
4	0	0	0	27	1	709	0	0
4	0	0	0	27	1	314	3129	0
4	0	0	0	27	1	212	1567	0
4	0	0	0	32	1	303	1727	0
4	0	0	0	32	1	37	3092	0
4	0	0	0	27	1	115	0	0
4	0	0	0	24	1	138	0	0
4	0	0	0	32	1	176	0	0
4	0	0	0	29	1	216	0	0
4	15	42272	22	24	0	222	0	0
4	0	0	0	32	1	282	0	0
4	0	0	0	29	1	286	0	0
4	1	42272	18	18	0	347	0	0
4	0	0	0	29	1	377	0	0
4	0	0	0	32	1	418	0	0
4	0	0	0	27	1	545	0	0
4	0	0	0	25	1	560	0	0
4	0	0	0	25	1	0	688	0
4	0	0	0	25	1	121	1587	0
4	0	0	0	27	1	328	1025	0
4	0	0	0	30	1	50	1984	0
4	0	0	0	25	1	332	752	0
4	0	0	0	25	1	316	2789	0
4	0	0	0	25	1	0	4554	0
4	0	0	0	27	1	301	0	0
4	0	0	0	27	1	250	0	0
4	0	0	0	32	1	362	0	0
4	0	0	0	30	1	75	0	0
4	0	0	0	27	1	125	0	0
4	0	0	0	25	1	108	0	0
4	0	0	0	30	1	221	0	0
4	0	0	0	27	1	405	0	0
4	0	0	0	32	1	292	0	0
4	0	0	0	30	1	317	0	0
4	0	0	0	32	1	464	0	0
4	0	0	0	28	1	132	0	0
4	0	0	0	28	1	267	0	0
4	0	0	0	28	1	357	0	0
4	0	0	0	30	1	356	0	0
4	0	0	0	28	1	243	0	0
4	0	0	0	32	1	320	0	0
4	0	0	0	32	1	267	0	0
4	0	0	0	28	1	400	0	0
4	0	0	0	30	1	0	0	0
4	0	0	0	28	1	0	0	0
4	0	0	0	25	1	0	0	0
4	0	0	0	25	1	0	0	0
4	0	0	0	32	1	0	0	0
4	9	42272	18	18	0	0	0	0
4	0	0	0	30	1	0	0	0
4	0	0	0	28	1	0	0	0
4	0	0	0	30	1	0	0	0
4	0	0	0	25	1	0	0	0
4	0	0	0	32	1	0	0	0
4	17	42272	0	20	1	0	0	1789
4	7	42272	0	25	1	0	0	26
4	0	0	0	32	1	0	0	26
4	0	0	17	18	0	0	0	22
4	0	0	0	32	1	0	0	1934
5	27	7769	42	42	0	50	3283	0
5	0	0	0	30	1	93	1838	0
5	0	0	0	41	1	93	3720	0
5	0	0	0	37	1	42	0	0
5	0	0	0	40	1	231	0	0
5	0	0	0	37	1	0	3259	0
5	0	0	0	33	1	93	1805	0
5	0	0	0	36	1	358	0	0
5	0	0	0	32	1	256	0	0
5	0	0	0	32	1	262	0	0
5	0	0	0	31	1	256	0	0
5	26	5560	0	32	1	89	0	0
5	22	26564	30	30	0	254	0	0
5	32	5478	46	46	0	0	0	0
5	0	0	0	32	1	0	0	0
5	0	0	0	31	1	0	0	0
5	24	26564	31	32	0	0	0	3939
5	0	0	0	32	1	0	0	83
5	0	0	0	40	1	0	0	122
5	28	26620	39	39	0	0	0	111
5	0	0	0	40	1	0	0	10
5	0	0	0	41	1	0	0	873
5	0	0	0	41	1	0	0	2763
5	0	0	0	23	1	151	0	0
5	0	0	0	23	1	0	3001	0
5	0	0	0	29	1	25	0	0
5	0	0	0	32	1	0	2503	0
5	0	0	0	30	1	93	2399	0
5	0	0	0	24	1	62	2506	0
5	0	0	0	31	1	0	2232	0
5	14	26553	29	29	0	93	2673	0
5	29	26620	38	38	0	68	0	0
5	22	26620	35	35	0	146	0	0
5	0	0	0	40	1	219	0	0
5	0	0	0	30	1	283	0	0
5	22	26620	35	35	0	224	0	0
5	0	0	0	30	1	0	0	0
5	0	0	0	29	1	0	0	746
5	0	0	22	23	0	0	0	206
5	0	0	0	24	1	0	0	28
5	0	0	0	23	1	0	0	1658
5	0	0	0	29	1	0	0	392
5	5	26502	28	28	0	0	0	616
5	9	26502	0	24	1	0	0	332
5	20	26553	0	30	1	0	0	1365
5	0	0	0	30	1	0	0	57
6	18	34252	25	25	0	312	0	0
6	0	0	0	21	1	0	0	100
6	16	31429	0	30	1	37	1324	0
6	0	0	0	31	1	391	2923	0
6	0	0	0	30	1	174	3491	0
6	0	0	0	20	1	0	1891	0
6	0	0	0	20	1	0	2203	0
6	0	0	0	36	1	585	0	0
6	0	0	0	19	1	306	0	0
6	0	0	0	19	1	314	0	0
6	0	0	0	26	1	106	0	0
6	0	0	0	29	1	390	0	0
6	5	42258	29	29	0	175	1517	0
6	16	42258	30	32	0	80	0	0
6	16	42258	29	29	0	81	0	0
6	0	0	0	27	1	129	0	0
6	17	42258	30	30	0	244	0	0
6	27	34288	37	37	0	354	0	0
6	0	0	0	26	1	485	0	0
6	0	0	0	29	1	0	3646	0
6	0	0	0	34	1	46	873	0
6	0	0	0	20	1	137	0	0
6	0	0	0	20	1	279	0	0
6	0	0	0	27	1	147	0	0
6	0	0	0	26	1	104	0	0
6	0	0	0	38	1	281	0	0
6	0	0	0	30	1	485	0	0
6	0	0	0	29	1	339	0	0
6	0	0	0	29	1	191	0	0
6	0	0	0	26	1	349	0	0
6	0	0	0	27	1	207	0	0
6	27	34301	34	34	0	243	0	0
6	0	0	0	21	1	207	0	0
6	0	0	0	27	1	244	0	0
6	15	42258	25	25	0	441	0	0
6	15	42258	28	29	0	329	0	0
6	0	0	0	30	1	226	0	0
6	14	42258	25	25	0	95	0	0
6	0	0	0	27	1	126	0	0
6	18	42258	28	28	0	218	0	0
6	22	34288	32	32	0	326	0	0
6	8	42258	22	23	0	0	0	0
6	14	31429	28	29	0	0	0	0
6	0	0	0	30	1	0	0	0
6	0	0	0	27	1	0	0	0
6	32	34301	0	0	0	0	0	0
6	0	0	0	21	1	0	0	1152
6	0	0	0	27	1	0	0	387
6	0	0	18	19	0	0	0	11
6	0	0	0	19	1	0	0	525
7	0	0	0	23	1	42	0	0
7	21	4192	0	23	1	0	3081	0
7	0	0	0	24	1	0	1901	0
7	0	0	0	24	1	0	2335	0
7	21	5669	34	34	0	367	0	0
7	21	5669	31	31	0	265	0	0
7	0	0	0	36	1	0	1640	0
7	0	0	0	18	1	24	1843	0
7	0	0	0	23	1	334	0	0
7	11	7805	22	22	0	95	0	0
7	9	7805	23	23	0	396	0	0
7	0	0	0	23	1	277	0	0
7	0	0	0	24	1	95	0	0
7	0	0	0	25	1	328	0	0
7	19	4192	31	31	0	162	0	0
7	0	0	0	18	1	225	0	0
7	15	4233	0	24	1	106	0	0
7	0	0	0	24	1	0	0	0
7	0	0	0	30	1	0	0	0
7	0	0	0	18	1	0	0	0
7	0	0	16	17	0	0	0	276
7	13	7805	29	29	0	93	3177	0
7	0	0	0	31	1	0	3333	0
7	0	0	0	17	1	177	0	0
7	0	0	0	24	1	157	0	0
7	0	0	0	17	1	0	0	392
7	0	0	0	17	1	0	0	1365
7	0	0	0	25	1	0	0	387
7	0	0	0	31	1	527	0	0
7	5	7805	29	29	0	172	636	0
7	27	27643	37	37	0	268	0	0
7	23	27643	35	35	0	0	0	0
7	10	42277	0	0	0	0	0	0
7	3	7805	0	17	1	0	0	9
8	17	4612	24	25	0	93	1849	0
8	0	0	0	21	1	93	3282	0
8	0	0	0	36	1	40	0	0
8	0	0	0	20	1	322	0	0
8	14	4624	24	24	0	343	0	0
8	0	0	0	27	1	0	1867	0
8	18	4612	29	29	0	0	2445	0
8	0	0	0	25	1	134	0	0
8	0	0	0	20	1	145	0	0
8	0	0	0	36	1	371	0	0
8	15	4612	24	24	0	141	0	0
8	12	4624	19	22	0	353	0	0
8	7	42249	0	19	1	181	0	0
8	0	0	0	20	1	289	0	0
8	21	4612	34	34	0	142	0	0
8	0	0	0	20	1	273	0	0
8	16	4612	26	26	0	205	0	0
8	0	0	0	27	1	279	0	0
8	0	0	0	27	1	272	0	0
8	0	0	0	25	1	310	0	0
8	21	4579	0	25	1	0	0	0
8	0	0	0	28	1	0	0	718
8	0	0	0	28	1	0	0	829
8	0	0	0	27	1	0	0	853
8	19	4579	26	26	0	0	0	442
8	0	0	0	28	1	0	0	1381
8	0	0	0	23	1	334	0	0
8	4	42249	0	18	1	0	0	10
8	0	0	0	16	1	0	0	525
8	0	0	0	16	1	0	0	100
8	0	0	0	21	1	246	0	0
8	0	0	0	18	1	305	0	0
8	14	32483	24	25	0	294	0	0
8	0	0	0	18	1	0	4145	0
8	0	0	0	18	1	0	3257	0
8	0	0	0	16	1	193	0	0
8	0	0	0	32	1	372	0	0
8	12	33837	25	25	0	327	1278	0
8	0	0	0	23	1	0	1358	0
8	0	0	0	21	1	162	2370	0
8	0	0	0	23	1	0	951	0
8	15	33884	0	23	1	266	0	0
8	0	0	0	21	1	296	0	0
8	17	33884	28	28	0	273	0	0
8	0	0	0	22	1	284	0	0
8	0	0	0	22	1	320	0	0
8	0	0	0	26	1	180	0	0
8	0	0	0	22	1	251	0	0
8	1	42249	0	16	1	356	0	0
8	0	0	0	17	1	118	0	0
8	0	0	0	22	1	68	0	0
8	0	0	0	22	1	302	0	0
8	0	0	0	32	1	250	0	0
8	20	33837	0	22	1	78	0	0
8	0	0	0	19	1	250	0	0
8	0	0	0	22	1	262	0	0
8	0	0	0	23	1	105	0	0
8	8	42249	20	22	0	243	0	0
8	0	0	0	17	1	332	0	0
8	11	42249	21	22	0	486	0	0
8	0	0	0	23	1	220	0	0
8	11	42249	20	22	0	228	0	0
8	16	33837	30	30	0	396	0	0
8	0	0	0	31	1	194	0	0
8	0	0	0	17	1	246	0	0
8	0	0	0	23	1	243	0	0
8	0	0	0	23	1	0	0	0
8	20	34042	31	31	0	0	0	0
8	0	0	15	16	0	0	0	387
8	0	0	0	17	1	0	0	17
9	0	0	21	22	0	0	0	297
9	0	0	0	23	1	0	0	630
9	0	0	0	23	1	0	0	276
9	0	0	0	22	1	0	0	829
9	0	0	0	22	1	0	2560	0
9	8	7775	0	23	1	224	0	0
9	12	12114	25	26	0	435	0	0
9	19	12114	33	33	0	0	2411	0
9	0	0	0	28	1	0	2552	0
9	0	0	0	26	1	93	2473	0
9	0	0	0	27	1	0	2202	0
9	0	0	0	23	1	95	1806	0
9	0	0	0	28	1	366	0	0
9	0	0	0	28	1	171	0	0
9	0	0	0	27	1	299	0	0
9	16	12126	26	27	0	379	0	0
9	0	0	0	27	1	334	0	0
9	0	0	0	22	1	0	0	0
9	0	0	0	22	1	0	0	420
9	0	0	0	28	1	0	0	0
10	0	0	0	18	1	47	3028	0
10	15	16439	25	25	0	29	3335	0
10	0	0	0	30	1	398	0	0
10	0	0	0	17	1	0	0	2597
10	0	0	0	17	1	0	0	2597
10	0	0	0	23	1	0	0	1685
10	11	26637	21	21	0	340	0	0
10	0	0	0	23	1	166	0	0
10	21	16439	28	28	0	154	0	0
10	0	0	0	17	1	0	0	553
10	0	0	0	17	1	0	0	392
10	0	0	0	18	1	0	0	387
10	0	0	15	16	0	0	0	221
10	0	0	0	16	1	0	0	1057
11	0	0	0	20	1	93	3399	0
11	0	0	0	24	1	495	0	0
11	0	0	0	20	1	88	0	0
11	0	0	0	16	1	197	0	0
11	0	0	0	20	1	0	0	2597
11	0	0	0	20	1	0	0	2597
11	0	0	0	21	1	0	0	630
11	0	0	0	16	1	0	0	630
11	0	0	0	21	1	0	0	276
11	0	0	0	21	1	0	0	1268
11	0	0	0	21	1	0	0	857
11	0	0	0	22	1	0	0	3161
11	0	0	0	16	1	0	0	1105
11	0	0	0	22	1	0	0	3205
11	0	0	0	16	1	0	0	55
11	0	0	0	22	1	0	0	1492
11	0	0	0	22	1	0	0	2210
11	2	7871	0	17	1	0	0	17
11	0	0	0	22	1	0	0	194
11	0	0	0	22	1	0	0	221
11	0	0	15	16	0	0	0	55
11	0	0	0	22	1	0	0	17
11	0	0	0	17	1	0	2179	0
11	0	0	0	22	1	0	0	206
11	0	0	0	22	1	0	0	13813
11	0	0	0	22	1	0	0	155
11	0	0	0	22	1	0	0	155
11	0	0	0	17	1	0	0	155
11	0	0	0	17	1	0	0	1658
11	0	0	0	23	1	0	0	616
11	0	0	0	18	1	0	0	616
11	0	0	0	23	1	0	0	392
11	0	0	0	18	1	0	0	138
11	0	0	0	18	1	0	0	77
11	0	0	0	23	1	0	0	276
11	0	0	0	18	1	0	0	392
11	0	0	0	23	1	0	0	83
11	0	0	0	23	1	0	0	392
11	0	0	0	19	1	0	0	120
11	0	0	0	23	1	0	0	293
11	0	0	0	23	1	0	0	235
11	0	0	0	23	1	0	0	83
11	0	0	0	23	1	0	0	3315
11	0	0	0	19	1	0	0	718
11	0	0	0	19	1	0	0	470
11	0	0	0	19	1	0	0	995
11	0	0	0	23	1	309	0	0
11	0	0	0	23	1	0	0	0
11	0	0	0	24	1	0	0	1057
12	0	0	0	33	1	40	3020	0
12	0	0	0	28	1	0	1824	0
12	0	0	0	28	1	0	1867	0
12	0	0	0	37	1	97	2989	0
12	0	0	0	41	1	152	2887	0
12	0	0	0	33	1	37	2987	0
12	0	0	0	40	1	93	3242	0
12	23	4284	0	33	1	51	3286	0
12	0	0	0	40	1	158	3003	0
12	0	0	0	29	1	47	1824	0
12	0	0	0	33	1	93	2436	0
12	0	0	0	33	1	311	2784	0
12	0	0	0	38	1	21	0	0
12	0	0	0	33	1	80	0	0
12	0	0	0	33	1	343	0	0
12	0	0	0	39	1	353	0	0
12	0	0	0	29	1	386	0	0
12	0	0	0	29	1	530	0	0
12	0	0	0	38	1	592	0	0
12	0	0	0	29	1	0	1801	0
12	0	0	0	29	1	0	1872	0
12	0	0	0	29	1	0	3081	0
12	0	0	0	29	1	0	3011	0
12	0	0	0	33	1	0	3427	0
12	0	0	0	29	1	0	3309	0
12	0	0	0	37	1	0	2408	0
12	0	0	0	29	1	0	2715	0
12	0	0	0	40	1	0	1854	0
12	0	0	0	28	1	47	3212	0
12	0	0	0	38	1	17	3299	0
12	0	0	0	34	1	93	1061	0
12	0	0	0	29	1	0	2127	0
12	0	0	0	29	1	93	3723	0
12	0	0	0	37	1	184	0	0
12	0	0	0	30	1	198	0	0
12	0	0	0	38	1	315	0	0
12	0	0	0	30	1	356	0	0
12	0	0	0	34	1	415	0	0
12	0	0	0	40	1	443	0	0
12	0	0	0	38	1	628	0	0
12	42	7829	49	49	0	721	0	0
12	15	7808	30	42	0	93	2781	0
12	11	7809	27	37	0	78	1901	0
12	14	7808	31	42	0	17	3598	0
12	0	0	0	30	1	108	3219	0
12	39	4344	52	52	0	93	2650	0
12	17	7808	32	42	0	93	1733	0
12	0	0	0	40	1	93	1787	0
12	0	0	0	34	1	93	3533	0
12	0	0	0	38	1	93	1840	0
12	0	0	0	34	1	113	3287	0
12	0	0	0	34	1	93	3076	0
12	22	7808	36	42	0	347	2892	0
12	0	0	0	38	1	196	2902	0
12	12	7808	31	42	0	332	3247	0
12	24	7808	31	42	0	20	1916	0
12	0	0	0	30	1	298	1747	0
12	0	0	0	38	1	10	0	0
12	19	7808	28	37	0	19	0	0
12	0	0	0	30	1	33	0	0
12	12	4314	30	37	0	34	0	0
12	38	1158	0	39	1	37	0	0
12	19	4314	31	42	0	41	0	0
12	0	0	0	30	1	65	0	0
12	0	0	0	40	1	75	0	0
12	18	7808	32	42	0	77	0	0
12	0	0	0	30	1	105	0	0
12	0	0	0	38	1	128	0	0
12	0	0	0	40	1	128	0	0
12	0	0	0	54	1	171	0	0
12	0	0	0	39	1	179	0	0
12	0	0	0	30	1	184	0	0
12	24	7808	0	34	1	188	0	0
12	0	0	0	30	1	193	0	0
12	0	0	0	34	1	209	0	0
12	0	0	0	39	1	279	0	0
12	0	0	0	34	1	282	0	0
12	0	0	0	34	1	287	0	0
12	18	7808	26	37	0	332	0	0
12	0	0	0	40	1	343	0	0
12	35	26663	43	43	0	529	0	0
12	0	0	0	34	1	561	0	0
12	18	7808	38	42	0	0	1936	0
12	0	0	0	30	1	0	3391	0
12	0	0	0	30	1	0	2268	0
12	0	0	0	34	1	0	2258	0
12	0	0	0	31	1	0	2049	0
12	0	0	0	35	1	0	1335	0
12	18	7808	43	43	0	0	3441	0
12	0	0	0	31	1	59	2070	0
12	0	0	0	31	1	50	3435	0
12	0	0	0	35	1	90	3118	0
12	0	0	0	35	1	0	2853	0
12	0	0	0	39	1	0	2603	0
12	0	0	0	35	1	0	2637	0
12	0	0	0	35	1	0	799	0
12	0	0	0	27	1	50	1928	0
12	37	4567	47	47	0	93	3149	0
12	44	4707	51	51	0	246	2984	0
12	0	0	0	28	1	12	0	0
12	0	0	0	54	1	0	1792	0
12	0	0	0	31	1	0	1272	0
12	8	7866	23	23	0	93	1759	0
12	0	0	0	53	1	94	1856	0
12	0	0	0	42	1	69	1822	0
12	0	0	0	52	1	73	3508	0
12	26	4567	40	43	0	193	3307	0
12	0	0	0	24	1	26	0	0
12	0	0	0	38	1	96	0	0
12	0	0	0	27	1	138	0	0
12	0	0	0	40	1	211	0	0
12	0	0	0	31	1	359	0	0
12	0	0	0	38	1	0	1900	0
12	0	0	0	35	1	44	0	0
12	0	0	0	25	1	93	3085	0
12	0	0	0	31	1	51	0	0
12	0	0	0	35	1	99	1581	0
12	0	0	0	31	1	30	1947	0
12	0	0	0	37	1	324	0	0
12	0	0	0	31	1	470	0	0
12	0	0	0	25	1	15	0	0
12	34	26663	46	46	0	262	0	0
12	0	0	0	42	1	435	0	0
12	0	0	0	35	1	299	0	0
12	33	7829	41	43	0	228	0	0
12	0	0	0	42	1	408	0	0
12	0	0	0	54	1	282	0	0
12	0	0	0	39	1	327	0	0
12	0	0	0	38	1	343	0	0
12	0	0	0	31	1	210	0	0
12	0	0	0	40	1	371	0	0
12	0	0	0	38	1	196	0	0
12	0	0	0	39	1	254	0	0
12	0	0	0	40	1	91	0	0
12	0	0	0	35	1	444	0	0
12	31	4390	41	43	0	115	0	0
12	0	0	0	39	1	160	0	0
12	11	7808	28	37	0	313	0	0
12	0	0	0	39	1	316	0	0
12	0	0	0	39	1	200	0	0
12	0	0	0	35	1	317	0	0
12	21	4420	32	42	0	237	0	0
12	0	0	0	39	1	209	0	0
12	0	0	0	39	1	138	0	0
12	0	0	0	38	1	172	0	0
12	14	7808	31	42	0	163	0	0
12	0	0	0	40	1	107	0	0
12	0	0	0	40	1	287	0	0
12	0	0	0	39	1	190	0	0
12	18	7808	31	42	0	324	0	0
12	19	7808	29	37	0	287	0	0
12	23	7808	32	42	0	255	0	0
12	0	0	0	39	1	235	0	0
12	0	0	0	39	1	79	0	0
12	0	0	0	52	1	401	0	0
12	24	1096	37	42	0	332	0	0
12	13	7808	28	37	0	346	0	0
12	39	4148	47	47	0	126	0	0
12	0	0	0	38	1	319	0	0
12	15	7808	27	37	0	308	0	0
12	20	4409	30	37	0	213	0	0
12	18	7808	30	37	0	141	0	0
12	0	0	0	38	1	396	0	0
12	0	0	0	39	1	182	0	0
12	0	0	0	38	1	271	0	0
12	0	0	0	39	1	335	0	0
12	43	26663	53	53	0	95	0	0
12	29	26661	41	43	0	320	0	0
12	26	4314	0	38	1	239	0	0
12	0	0	0	38	1	292	0	0
12	0	0	0	40	1	211	0	0
12	35	1158	47	47	0	223	0	0
12	13	7808	28	37	0	347	0	0
12	31	4284	42	43	0	200	0	0
12	26	4420	0	38	1	301	0	0
12	34	26661	48	48	0	353	0	0
12	38	4291	46	46	0	253	0	0
12	32	1226	42	43	0	249	0	0
12	11	7808	29	37	0	168	0	0
12	21	7808	30	37	0	369	0	0
12	42	1226	51	51	0	248	0	0
12	0	0	0	39	1	396	0	0
12	0	0	0	39	1	278	0	0
12	19	7808	31	42	0	290	0	0
12	14	7808	0	31	1	311	0	0
12	28	4314	40	42	0	437	0	0
12	25	7808	34	42	0	231	0	0
12	0	0	0	38	1	167	0	0
12	24	1148	38	42	0	239	0	0
12	0	0	0	39	1	337	0	0
12	14	7808	28	37	0	309	0	0
12	18	7808	29	37	0	228	0	0
12	13	7808	30	37	0	283	0	0
12	18	7808	30	42	0	349	0	0
12	0	0	0	39	1	427	0	0
12	43	4288	51	51	0	197	0	0
12	15	7808	30	42	0	217	0	0
12	0	0	0	31	1	360	0	0
12	0	0	0	39	1	291	0	0
12	19	7808	27	37	0	418	0	0
12	14	7808	29	37	0	251	0	0
12	22	4284	0	35	1	221	0	0
12	0	0	0	38	1	238	0	0
12	0	0	0	39	1	256	0	0
12	0	0	0	25	1	90	0	0
12	0	0	0	39	1	183	0	0
12	17	4351	27	37	0	72	0	0
12	0	0	0	36	1	275	0	0
12	0	0	0	36	1	294	0	0
12	0	0	0	39	1	134	0	0
12	0	0	0	36	1	287	0	0
12	0	0	0	38	1	242	0	0
12	0	0	0	36	1	232	0	0
12	33	4567	44	44	0	252	0	0
12	0	0	0	51	1	435	0	0
12	0	0	0	38	1	278	0	0
12	51	5423	60	60	0	193	0	0
12	45	7846	53	53	0	308	0	0
12	37	7844	50	50	0	275	0	0
12	0	0	0	32	1	276	0	0
12	0	0	0	32	1	118	0	0
12	0	0	0	40	1	108	0	0
12	0	0	0	36	1	395	0	0
12	0	0	0	38	1	117	0	0
12	8	7866	23	23	0	0	0	0
12	0	0	0	40	1	0	0	0
12	35	7829	44	44	0	0	0	0
12	0	0	0	40	1	0	0	0
12	34	4402	41	43	0	0	0	0
12	0	0	0	39	1	0	0	0
12	0	0	0	36	1	0	0	0
12	0	0	0	39	1	0	0	0
12	27	1152	40	43	0	0	0	0
12	0	0	0	36	1	0	0	0
12	0	0	0	32	1	0	0	0
12	0	0	0	39	1	0	0	0
12	41	4344	51	51	0	0	0	0
12	0	0	0	40	1	0	0	0
12	0	0	0	32	1	0	0	0
12	0	0	0	23	1	0	0	0
12	0	0	0	23	1	0	0	297
12	0	0	0	53	1	0	0	4420
12	0	0	0	38	1	0	0	2597
12	0	0	0	24	1	0	0	630
12	0	0	0	52	1	0	0	1268
12	0	0	0	24	1	0	0	829
12	0	0	0	25	1	0	0	1268
12	0	0	0	40	1	0	0	1288
12	0	0	0	36	1	0	0	276
12	0	0	0	38	1	0	0	1268
12	9	7809	29	37	0	0	0	6078
12	3	7866	0	0	0	0	0	99
12	0	0	0	26	1	0	0	1268
12	0	0	0	38	1	0	0	1105
12	0	0	0	38	1	0	0	138
12	0	0	0	55	1	0	0	1160
12	27	7844	39	42	0	0	0	17
12	0	0	0	32	1	0	0	17680
12	0	0	0	26	1	0	0	718
12	25	7808	0	39	1	0	0	55
12	0	0	0	26	1	0	0	829
12	40	7829	53	53	0	0	0	642
12	0	0	0	26	1	0	0	2486
12	0	0	0	39	1	0	0	642
12	0	0	0	41	1	0	0	4420
12	0	0	0	32	1	0	0	59
12	52	7846	0	54	1	0	0	2763
12	0	0	22	23	0	0	0	194
12	0	0	0	36	1	407	0	0
12	0	0	0	38	1	204	2221	0
12	0	0	0	36	1	93	2459	0
12	0	0	0	40	1	111	2296	0
12	0	0	0	36	1	60	2257	0
12	0	0	0	39	1	0	2486	0
12	0	0	0	37	1	60	2381	0
12	0	0	0	39	1	0	3333	0
12	21	4314	0	32	1	131	2694	0
12	0	0	0	40	1	51	2244	0
12	0	0	0	37	1	69	2286	0
12	0	0	0	32	1	20	0	0
12	0	0	0	39	1	98	0	0
12	0	0	0	39	1	101	0	0
12	0	0	0	32	1	107	0	0
12	0	0	0	40	1	230	0	0
12	0	0	0	39	1	243	0	0
12	0	0	0	39	1	270	0	0
12	0	0	0	37	1	334	0	0
12	0	0	0	39	1	0	2320	0
12	0	0	0	32	1	0	2235	0
12	0	0	0	38	1	0	3995	0
12	0	0	0	37	1	0	3196	0
12	0	0	0	32	1	0	3747	0
12	0	0	0	37	1	0	3442	0
12	0	0	0	37	1	166	2286	0
12	0	0	0	38	1	0	2001	0
12	0	0	0	37	1	94	2371	0
12	0	0	0	38	1	134	0	0
12	0	0	0	37	1	363	0	0
12	0	0	0	37	1	157	2345	0
12	18	4284	0	37	1	124	0	0
12	0	0	0	40	1	252	0	0
12	0	0	0	54	1	143	0	0
12	0	0	0	37	1	340	0	0
12	0	0	0	37	1	54	0	0
12	0	0	0	38	1	115	0	0
12	0	0	0	40	1	261	0	0
12	0	0	0	37	1	242	0	0
12	0	0	0	37	1	291	0	0
12	0	0	0	39	1	190	0	0
12	0	0	0	40	1	266	0	0
12	0	0	0	39	1	325	0	0
12	0	0	0	37	1	213	0	0
12	0	0	0	37	1	204	0	0
12	0	0	0	38	1	149	0	0
12	0	0	0	40	1	246	0	0
12	0	0	0	37	1	307	0	0
12	0	0	0	39	1	129	0	0
12	0	0	0	40	1	329	0	0
12	0	0	0	38	1	145	0	0
12	0	0	0	37	1	0	0	0
12	0	0	0	37	1	0	0	392
12	21	7808	28	37	0	0	0	120
12	0	0	0	38	1	0	0	3315
12	0	0	0	38	1	0	0	221
12	0	0	0	39	1	0	0	1365
12	40	4361	52	52	0	0	0	718
12	0	0	0	24	1	0	0	470
12	24	4215	30	42	0	0	0	1105
12	31	1226	40	43	0	0	0	1365
12	0	0	0	38	1	15	0	0
12	0	0	0	38	1	452	2071	0
12	0	0	0	27	1	59	0	0
12	21	4314	27	37	0	47	0	0
12	0	0	0	33	1	154	0	0
12	0	0	0	38	1	445	0	0
12	0	0	0	33	1	303	0	0
12	0	0	0	37	1	136	0	0
12	0	0	0	37	1	102	0	0
12	0	0	0	33	1	208	0	0
12	32	29004	0	0	0	0	0	0
12	0	0	0	27	1	0	0	1057
13	0	0	0	26	1	46	1725	0
13	0	0	0	24	1	0	1824	0
13	18	7821	26	31	0	0	2286	0
13	0	0	0	20	1	35	3308	0
13	0	0	0	24	1	35	0	0
13	28	1051	38	38	0	148	0	0
13	14	3888	23	31	0	245	0	0
13	16	3932	25	31	0	273	0	0
13	0	0	0	28	1	93	1733	0
13	0	0	0	29	1	19	0	0
13	0	0	0	28	1	138	0	0
13	21	7820	0	53	1	0	1852	0
13	0	0	0	27	1	284	0	0
13	0	0	0	24	1	0	2109	0
13	0	0	0	18	1	180	0	0
13	0	0	0	26	1	0	3457	0
13	0	0	0	26	1	93	3605	0
13	44	1216	51	51	0	260	0	0
13	40	4052	51	51	0	227	0	0
13	25	1046	35	35	0	110	0	0
13	11	3932	22	23	0	347	0	0
13	5	26638	0	20	1	342	0	0
13	30	3788	41	41	0	173	0	0
13	0	0	0	53	1	209	0	0
13	12	26651	0	22	1	209	0	0
13	0	0	0	29	1	346	0	0
13	0	0	0	22	1	233	0	0
13	0	0	0	24	1	369	0	0
13	0	0	0	24	1	309	0	0
13	0	0	0	28	1	165	0	0
13	0	0	0	25	1	256	0	0
13	0	0	0	26	1	298	0	0
13	0	0	0	28	1	0	0	0
13	0	0	0	25	1	0	0	2597
13	0	0	0	27	1	0	0	1268
13	0	0	0	27	1	0	0	55018
13	0	0	0	22	1	0	0	138
13	17	26651	0	22	1	0	0	1268
13	10	26638	0	18	1	0	0	3161
13	0	0	0	27	1	0	0	1268
13	0	0	0	19	1	0	0	1105
13	0	0	0	27	1	0	0	138
13	0	0	0	27	1	0	0	718
13	0	0	0	19	1	0	0	1132
13	0	0	0	36	1	0	0	55
13	0	0	0	25	1	0	0	853
13	0	0	0	25	1	0	0	17
13	0	0	0	25	1	0	2321	0
13	0	0	0	23	1	74	2313	0
13	0	0	0	17	1	136	2468	0
13	0	0	0	17	1	106	0	0
13	0	0	0	23	1	41	2326	0
13	0	0	0	25	1	26	1814	0
13	0	0	0	25	1	93	2324	0
13	0	0	0	25	1	0	2186	0
13	0	0	0	25	1	56	2253	0
13	0	0	0	17	1	0	2587	0
13	0	0	0	28	1	93	2274	0
13	0	0	0	23	1	10	2160	0
13	0	0	0	27	1	93	3251	0
13	0	0	0	23	1	399	0	0
13	0	0	0	23	1	541	0	0
13	0	0	0	28	1	0	3629	0
13	0	0	0	28	1	0	3003	0
13	11	26638	25	31	0	359	2609	0
13	5	26638	17	17	0	282	0	0
13	27	15821	47	47	0	0	1821	0
13	33	15821	48	48	0	0	2006	0
13	38	15821	48	48	0	0	2152	0
13	8	15723	48	48	0	0	1905	0
13	15	16452	27	31	0	286	0	0
13	4	26651	21	23	0	118	0	0
13	0	0	0	25	1	174	0	0
13	0	0	0	36	1	267	0	0
13	0	0	0	28	1	268	0	0
13	0	0	0	25	1	334	0	0
13	26	26618	35	35	0	128	0	0
13	31	16625	39	39	0	437	0	0
13	0	0	0	26	1	174	0	0
13	0	0	0	26	1	66	0	0
13	0	0	0	23	1	258	0	0
13	0	0	0	24	1	301	0	0
13	0	0	0	24	1	0	0	1637
13	0	0	0	19	1	0	0	1658
13	0	0	0	24	1	0	0	392
13	13	26638	21	23	0	0	0	276
13	0	0	0	24	1	0	0	831
13	0	0	0	26	1	0	0	387
13	0	0	0	28	1	0	0	392
13	0	0	0	27	1	0	0	120
13	0	0	0	28	1	0	0	88
13	0	0	0	24	1	0	0	1381
13	16	26652	24	27	0	0	0	1365
13	0	0	0	24	1	0	0	1365
13	0	0	0	19	1	0	0	235
13	0	0	0	26	1	0	0	221
13	0	0	16	17	0	0	0	442
13	0	0	0	28	1	0	0	1365
13	1	26638	21	23	0	0	0	1365
13	7	26651	23	23	0	0	0	1365
13	12	26651	25	31	0	0	0	718
13	0	0	0	27	1	109	0	0
13	0	0	0	18	1	240	0	0
13	0	0	0	26	1	211	2614	0
13	0	0	0	20	1	335	0	0
13	0	0	0	26	1	0	0	0
13	0	0	0	18	1	0	0	1057
13	0	0	0	26	1	0	0	1934
13	0	0	0	27	1	0	0	111
13	9	26638	22	23	0	0	0	1789
14	0	0	0	25	1	113	3287	0
14	0	0	0	26	1	501	3784	0
14	0	0	0	25	1	161	3627	0
14	0	0	0	20	1	0	0	0
14	0	0	0	23	1	0	0	166
14	0	0	0	19	1	0	0	194
14	0	0	0	25	1	0	0	360
14	0	0	0	25	1	0	0	166
14	12	18916	20	24	0	0	0	553
14	0	0	0	19	1	0	0	1480
14	15	26571	24	32	0	153	2289	0
14	0	0	0	32	1	31	0	0
14	0	0	0	30	1	252	0	0
14	0	0	0	51	1	517	0	0
14	0	0	0	29	1	0	2408	0
14	0	0	0	20	1	38	0	0
14	0	0	0	28	1	83	0	0
14	0	0	0	29	1	168	0	0
14	0	0	0	28	1	25	0	0
14	0	0	0	29	1	424	0	0
14	0	0	0	39	1	376	0	0
14	0	0	0	27	1	44	1950	0
14	0	0	0	20	1	32	0	0
14	0	0	0	29	1	82	0	0
14	0	0	0	24	1	181	0	0
14	0	0	0	29	1	209	0	0
14	0	0	0	27	1	0	2086	0
14	0	0	0	24	1	0	2194	0
14	12	18131	29	32	0	70	0	0
14	27	18145	36	36	0	265	0	0
14	0	0	0	28	1	30	2083	0
14	0	0	0	52	1	93	2300	0
14	0	0	0	30	1	0	2008	0
14	0	0	0	29	1	0	2448	0
14	0	0	0	27	1	0	2300	0
14	0	0	0	27	1	172	2134	0
14	0	0	0	31	1	21	0	0
14	0	0	0	21	1	35	0	0
14	0	0	0	21	1	39	0	0
14	0	0	0	29	1	155	0	0
14	0	0	0	24	1	280	0	0
14	0	0	0	40	1	0	2508	0
14	0	0	0	26	1	195	3337	0
14	0	0	0	19	1	42	0	0
14	0	0	0	25	1	0	2431	0
14	0	0	0	21	1	0	2494	0
14	0	0	0	21	1	83	0	0
14	0	0	0	25	1	162	0	0
14	0	0	0	25	1	248	0	0
14	0	0	0	19	1	0	1837	0
14	0	0	0	30	1	185	2278	0
14	17	18100	0	25	1	104	2170	0
14	0	0	0	24	1	100	2454	0
14	0	0	0	27	1	0	2307	0
14	0	0	0	26	1	53	2243	0
14	0	0	0	28	1	93	2008	0
14	0	0	0	28	1	0	2302	0
14	16	17960	24	32	0	588	2442	0
14	22	15945	39	39	0	480	0	0
14	0	0	0	26	1	254	0	0
14	14	17960	23	32	0	116	0	0
14	0	0	0	28	1	161	0	0
14	0	0	0	31	1	150	0	0
14	0	0	0	28	1	132	0	0
14	5	18131	18	18	0	316	0	0
14	38	17814	50	50	0	339	0	0
14	18	18100	30	32	0	309	0	0
14	16	26571	27	32	0	412	0	0
14	29	17755	38	38	0	474	0	0
14	53	18140	64	64	0	144	0	0
14	0	0	0	29	1	339	0	0
14	6	18100	18	18	0	197	0	0
14	0	0	0	26	1	257	0	0
14	0	0	0	27	1	340	0	0
14	0	0	0	60	1	171	0	0
14	10	18100	24	32	0	186	0	0
14	1	26571	21	24	0	353	0	0
14	3	18100	26	32	0	410	0	0
14	0	0	0	39	1	124	0	0
14	11	17571	23	24	0	265	0	0
14	50	17604	59	59	0	184	0	0
14	0	0	0	28	1	178	0	0
14	16	17571	27	32	0	278	0	0
14	0	0	0	24	1	393	0	0
14	0	0	0	52	1	386	0	0
14	0	0	0	51	1	406	0	0
14	0	0	0	27	1	330	0	0
14	0	0	0	27	1	212	0	0
14	0	0	0	22	1	266	0	0
14	0	0	0	20	1	169	0	0
14	0	0	0	27	1	229	0	0
14	0	0	0	24	1	479	0	0
14	0	0	0	30	1	146	0	0
14	0	0	0	28	1	277	0	0
14	25	18618	32	32	0	428	0	0
14	18	18868	27	32	0	223	0	0
14	0	0	0	29	1	437	0	0
14	0	0	0	24	1	236	0	0
14	0	0	0	25	1	244	0	0
14	0	0	0	27	1	307	0	0
14	0	0	0	29	1	267	0	0
14	0	0	0	22	1	290	0	0
14	15	17960	0	25	1	220	0	0
14	10	17571	0	22	1	90	0	0
14	22	15945	35	35	0	200	0	0
14	0	0	0	28	1	0	0	0
14	14	18100	22	24	0	0	0	0
14	0	0	0	29	1	0	0	0
14	0	0	0	26	1	0	0	0
14	38	17814	55	55	0	0	0	0
14	22	18131	31	32	0	0	0	0
14	30	17004	41	41	0	0	0	0
14	0	0	0	26	1	0	0	138
14	14	18100	21	24	0	0	0	10
14	0	0	17	18	0	0	0	44
14	0	0	0	26	1	0	0	138
14	0	0	0	26	1	0	0	442
14	0	0	0	22	1	0	0	525
14	0	0	0	23	1	268	0	0
14	17	18100	0	26	1	337	0	0
14	0	0	0	27	1	261	0	0
14	0	0	0	23	1	37	3092	0
14	0	0	0	26	1	93	1515	0
14	0	0	0	25	1	215	1007	0
14	0	0	0	23	1	0	0	0
14	14	18137	0	28	1	0	0	0
15	16	42243	27	27	0	124	0	0
15	0	0	0	20	1	232	0	0
15	0	0	0	18	1	0	0	718
15	0	0	0	17	1	0	0	811
15	0	0	0	17	1	0	0	1132
15	0	0	0	17	1	0	0	44
15	0	0	0	18	1	205	0	0
15	0	0	0	18	1	47	2270	0
15	0	0	0	24	1	171	0	0
15	0	0	0	18	1	285	2381	0
15	0	0	0	19	1	0	0	2210
15	0	0	0	24	1	19	0	0
15	0	0	0	24	1	131	1719	0
15	17	27947	29	29	0	150	0	0
15	9	42243	22	23	0	235	0	0
15	12	42243	20	23	0	403	0	0
15	21	27912	40	40	0	0	2753	0
15	0	0	0	19	1	47	1818	0
15	0	0	0	19	1	69	0	0
15	16	42243	0	19	1	180	0	0
15	0	0	0	20	1	205	0	0
15	0	0	0	21	1	137	0	0
15	0	0	0	22	1	0	0	0
15	0	0	0	20	1	0	0	1057
15	0	0	16	17	0	0	0	100
15	0	0	0	20	1	0	0	236
16	0	0	0	21	1	64	0	0
16	0	0	0	19	1	83	0	0
16	0	0	0	24	1	229	7082	0
16	0	0	0	23	1	66	3984	0
16	0	0	0	21	1	44	0	0
16	0	0	0	19	1	67	0	0
16	11	26502	0	0	0	0	1915	0
16	0	0	0	25	1	0	2333	0
16	0	0	0	19	1	0	2876	0
16	0	0	0	21	1	83	2461	0
16	0	0	0	22	1	504	0	0
16	0	0	0	25	1	108	3391	0
16	0	0	0	30	1	162	0	0
16	0	0	0	25	1	0	3663	0
16	17	26595	28	28	0	195	0	0
16	0	0	0	20	1	254	0	0
16	0	0	0	24	1	215	0	0
16	0	0	0	25	1	0	0	0
16	0	0	0	22	1	0	0	746
16	17	26501	21	27	0	0	0	7183
16	11	26502	19	19	0	0	0	206
16	0	0	18	19	0	0	0	206
16	0	0	0	25	1	0	0	13813
16	0	0	0	20	1	0	0	206
16	0	0	0	22	1	0	0	39
16	0	0	0	22	1	0	0	155
16	0	0	0	24	1	0	0	55
16	0	0	0	23	1	0	0	1155
16	0	0	0	20	1	0	0	322
16	0	0	0	20	1	0	0	575
16	0	0	0	21	1	0	0	392
16	0	0	0	23	1	0	0	221
16	0	0	0	24	1	0	0	616
16	7	26502	0	23	1	0	0	28
17	0	0	0	19	1	181	3602	0
17	0	0	0	18	1	158	0	0
17	0	0	0	16	1	46	1912	0
17	0	0	0	18	1	231	0	0
17	0	0	0	18	1	85	0	0
17	7	26515	18	22	0	114	2439	0
17	7	26515	16	16	0	78	2482	0
17	0	0	0	20	1	93	1736	0
17	0	0	0	20	1	93	2187	0
17	0	0	0	16	1	0	2264	0
17	0	0	0	18	1	0	2569	0
17	0	0	0	19	1	0	2836	0
17	0	0	0	19	1	0	0	0
17	0	0	0	16	1	0	0	337
17	0	0	0	17	1	0	0	155
17	0	0	15	16	0	0	0	55
17	0	0	0	17	1	0	0	10
17	0	0	0	19	1	0	0	663
17	0	0	0	17	1	0	0	1105
17	0	0	0	17	1	0	0	120
18	0	0	0	19	1	319	0	0
18	0	0	0	18	1	0	0	2763
18	0	0	0	18	1	0	0	1268
18	8	26597	0	19	1	0	2107	0
18	0	0	0	26	1	334	0	0
18	23	16690	0	26	1	361	0	0
18	0	0	0	26	1	357	0	0
18	0	0	0	27	1	452	0	0
18	11	26597	25	25	0	219	0	0
18	0	0	0	26	1	347	0	0
18	0	0	0	18	1	0	0	155
18	0	0	0	26	1	0	0	392
18	0	0	17	18	0	0	0	392
19	0	0	0	27	1	74	3351	0
19	0	0	0	26	1	21	3337	0
19	0	0	0	26	1	212	0	0
19	0	0	0	26	1	0	2244	0
19	0	0	0	20	1	48	3113	0
19	0	0	0	19	1	171	0	0
19	16	7855	25	25	0	50	1928	0
19	33	4552	46	46	0	305	0	0
19	0	0	0	34	1	47	0	0
19	0	0	0	27	1	53	0	0
19	0	0	0	26	1	223	0	0
19	13	7819	24	24	0	335	0	0
19	0	0	0	26	1	405	0	0
19	22	1384	33	33	0	467	0	0
19	46	1492	58	58	0	272	0	0
19	0	0	0	35	1	263	0	0
19	0	0	0	59	1	184	0	0
19	0	0	0	34	1	308	0	0
19	8	7819	0	18	1	397	0	0
19	0	0	17	18	0	0	0	138
19	0	0	0	48	1	0	0	2210
19	13	7819	0	19	1	0	0	853
19	0	0	0	26	1	44	2663	0
19	0	0	0	19	1	10	0	0
19	0	0	0	26	1	39	0	0
19	0	0	0	27	1	365	0	0
19	0	0	0	27	1	31	0	0
19	0	0	0	27	1	321	0	0
19	0	0	0	27	1	216	1257	0
19	0	0	0	26	1	23	3538	0
19	0	0	0	27	1	93	4326	0
19	0	0	0	18	1	14	2309	0
19	0	0	0	19	1	178	0	0
19	0	0	0	18	1	134	0	0
19	0	0	0	20	1	0	0	2210
19	0	0	0	20	1	0	0	221
19	0	0	0	18	1	0	0	5194
19	0	0	0	26	1	195	0	0
19	0	0	0	26	1	300	0	0
19	11	5100	25	25	0	186	0	0
19	20	29065	30	30	0	260	0	0
19	0	0	0	26	1	118	0	0
19	0	0	0	27	1	177	0	0
19	0	0	0	27	1	235	0	0
19	0	0	0	20	1	0	0	12
20	0	0	0	17	1	225	0	0
20	0	0	0	17	1	0	0	22
20	8	26586	0	17	1	558	0	0
20	0	0	0	18	1	0	0	122
20	0	0	0	18	1	0	0	33
20	0	0	0	18	1	0	0	575
20	0	0	0	18	1	0	0	616
20	0	0	16	17	0	0	0	392
21	0	0	16	17	0	0	0	10
21	0	0	0	19	1	0	0	1934
21	0	0	0	17	1	0	0	1268
21	0	0	0	18	1	0	0	1268
21	0	0	0	18	1	0	0	442
21	0	0	0	18	1	0	0	59
21	0	0	0	17	1	203	0	0
21	0	0	0	18	1	0	0	44
21	0	0	0	22	1	0	0	100
21	0	0	0	23	1	134	2434	0
21	0	0	0	22	1	466	3042	0
21	0	0	0	22	1	24	1931	0
21	0	0	0	23	1	0	0	1152
21	15	7795	21	22	0	0	0	50
21	0	0	0	23	1	0	0	20890
22	0	0	0	20	1	93	2446	0
22	0	0	0	20	1	262	0	0
22	10	26500	0	21	1	352	0	0
22	0	0	0	32	1	107	0	0
22	0	0	0	26	1	334	0	0
22	0	0	0	25	1	0	3866	0
22	14	16661	24	24	0	275	0	0
22	0	0	0	26	1	334	0	0
22	20	16661	31	31	0	290	0	0
22	7	26500	0	21	1	266	0	0
22	0	0	0	28	1	324	0	0
22	0	0	0	26	1	228	0	0
22	0	0	0	21	1	215	0	0
22	0	0	0	25	1	0	0	0
22	13	16661	26	26	0	0	0	0
22	0	0	0	28	1	0	0	0
22	0	0	19	20	0	0	0	337
22	0	0	0	27	1	0	0	1365
23	0	0	0	20	1	0	0	1268
23	0	0	0	19	1	128	0	0
23	2	26572	19	19	0	0	0	0
23	0	0	0	19	1	0	0	420
23	0	0	0	19	1	0	0	553
23	0	0	18	19	0	0	0	138
24	0	0	0	19	1	0	2730	0
24	0	0	0	19	1	161	1827	0
24	0	0	0	20	1	0	0	400
24	0	0	0	19	1	190	0	0
24	6	42270	0	0	0	0	0	0
24	12	42270	0	20	1	0	0	236
24	0	0	18	19	0	0	0	26
25	0	0	0	37	1	13	3477	0
25	0	0	0	36	1	180	3353	0
25	0	0	0	36	1	205	3045	0
25	0	0	0	36	1	167	0	0
25	0	0	0	49	1	172	0	0
25	0	0	0	36	1	134	0	0
25	0	0	0	34	1	195	1941	0
25	0	0	0	36	1	159	2675	0
25	23	16048	34	36	0	34	0	0
25	10	34042	26	28	0	446	0	0
25	0	0	0	34	1	28	2315	0
25	0	0	0	34	1	362	0	0
25	21	34087	32	36	0	216	0	0
25	0	0	0	38	1	199	0	0
25	0	0	0	34	1	475	0	0
25	0	0	0	34	1	189	0	0
25	0	0	0	38	1	233	0	0
25	38	18507	48	48	0	257	0	0
25	29	16959	0	38	1	151	0	0
25	0	0	0	22	1	0	0	553
25	0	0	0	30	1	0	0	525
25	0	0	0	22	1	0	0	995
25	0	0	0	36	1	549	0	0
25	0	0	0	36	1	282	0	0
25	0	0	0	38	1	37	1324	0
25	0	0	0	36	1	353	0	0
25	0	0	0	37	1	144	0	0
25	0	0	0	30	1	160	0	0
25	0	0	0	34	1	162	0	0
25	0	0	0	27	1	29	0	0
25	0	0	0	35	1	194	0	0
25	0	0	0	30	1	202	0	0
25	0	0	0	36	1	245	2857	0
25	0	0	0	30	1	392	0	0
25	0	0	0	35	1	41	0	0
25	0	0	0	35	1	498	1699	0
25	0	0	0	36	1	249	1059	0
25	0	0	0	35	1	10	0	0
25	18	16048	27	30	0	151	0	0
25	0	0	0	27	1	147	1926	0
25	0	0	0	37	1	279	3215	0
25	50	32530	65	65	0	249	0	0
25	0	0	0	48	1	262	0	0
25	0	0	0	38	1	294	0	0
25	0	0	0	30	1	365	0	0
25	0	0	0	35	1	383	0	0
25	0	0	0	54	1	639	0	0
25	63	29655	71	71	0	669	0	0
25	0	0	0	27	1	0	1716	0
25	0	0	0	35	1	0	828	0
25	0	0	0	31	1	0	987	0
25	0	0	0	27	1	93	1586	0
25	7	42249	0	23	1	87	0	0
25	0	0	0	37	1	332	0	0
25	0	0	0	37	1	332	0	0
25	0	0	0	35	1	453	0	0
25	0	0	0	31	1	66	2285	0
25	0	0	0	38	1	280	0	0
25	0	0	0	38	1	0	1761	0
25	0	0	0	31	1	105	3219	0
25	0	0	0	37	1	37	0	0
25	0	0	0	31	1	149	0	0
25	0	0	0	37	1	401	0	0
25	0	0	0	31	1	93	3184	0
25	0	0	0	31	1	34	1933	0
25	0	0	0	28	1	329	2386	0
25	0	0	0	35	1	174	0	0
25	0	0	0	31	1	93	1124	0
25	0	0	0	28	1	87	0	0
25	0	0	0	37	1	96	0	0
25	0	0	0	37	1	136	0	0
25	0	0	0	28	1	333	0	0
25	0	0	0	28	1	0	3315	0
25	0	0	0	31	1	0	802	0
25	0	0	0	28	1	15	0	0
25	0	0	0	28	1	211	2614	0
25	0	0	0	37	1	149	1655	0
25	0	0	0	37	1	19	0	0
25	0	0	0	35	1	100	0	0
25	0	0	0	37	1	114	0	0
25	0	0	0	37	1	235	0	0
25	0	0	0	37	1	292	0	0
25	0	0	0	35	1	437	0	0
25	0	0	0	29	1	440	0	0
25	0	0	0	31	1	0	1202	0
25	0	0	0	29	1	0	2861	0
25	0	0	0	31	1	93	2364	0
25	0	0	0	37	1	93	1657	0
25	0	0	0	37	1	54	0	0
25	0	0	0	37	1	160	0	0
25	0	0	0	29	1	182	0	0
25	0	0	0	38	1	319	0	0
25	0	0	0	29	1	439	0	0
25	0	0	0	29	1	495	0	0
25	0	0	0	31	1	263	1101	0
25	0	0	0	32	1	427	1597	0
25	0	0	0	38	1	366	1971	0
25	0	0	0	32	1	258	1976	0
25	0	0	0	32	1	298	1684	0
25	0	0	0	38	1	133	2077	0
25	0	0	0	29	1	93	1393	0
25	12	42249	25	26	0	327	1278	0
25	0	0	0	32	1	374	1554	0
25	0	0	0	37	1	534	1419	0
25	0	0	0	37	1	109	1589	0
25	0	0	0	37	1	306	1521	0
25	0	0	0	32	1	178	1920	0
25	0	0	0	38	1	289	1944	0
25	0	0	0	38	1	93	2009	0
25	0	0	0	38	1	121	3171	0
25	0	0	0	35	1	93	1615	0
25	15	34057	29	36	0	13	0	0
25	0	0	0	36	1	61	0	0
25	32	31171	39	40	0	145	0	0
25	34	41779	42	42	0	195	0	0
25	0	0	0	37	1	266	0	0
25	27	31367	38	40	0	275	0	0
25	0	0	0	37	1	288	0	0
25	0	0	0	37	1	345	0	0
25	33	31171	43	43	0	353	0	0
25	40	31299	48	48	0	369	0	0
25	0	0	0	37	1	419	0	0
25	0	0	0	32	1	419	0	0
25	0	0	0	29	1	458	0	0
25	0	0	0	38	1	464	0	0
25	0	0	0	37	1	506	0	0
25	8	42249	28	36	0	511	0	0
25	0	0	0	38	1	701	0	0
25	22	34087	37	40	0	0	2188	0
25	0	0	0	38	1	0	798	0
25	0	0	0	32	1	288	2417	0
25	0	0	0	32	1	252	2527	0
25	0	0	0	32	1	141	2610	0
25	0	0	0	38	1	93	1993	0
25	0	0	0	32	1	75	1096	0
25	0	0	0	37	1	122	1713	0
25	0	0	0	37	1	385	3356	0
25	0	0	0	37	1	363	2039	0
25	0	0	0	38	1	294	1401	0
25	0	0	0	37	1	151	1615	0
25	0	0	0	29	1	274	2570	0
25	0	0	0	36	1	272	1607	0
25	0	0	0	29	1	308	2266	0
25	0	0	0	32	1	15	0	0
25	0	0	0	37	1	77	0	0
25	0	0	0	54	1	203	0	0
25	0	0	0	38	1	490	0	0
25	0	0	0	38	1	504	0	0
25	0	0	0	38	1	0	1358	0
25	0	0	0	36	1	0	1235	0
25	0	0	0	33	1	0	2340	0
25	0	0	0	29	1	0	3646	0
25	0	0	0	33	1	50	1966	0
25	0	0	0	33	1	134	0	0
25	39	31245	49	49	0	309	0	0
25	0	0	0	29	1	510	0	0
25	0	0	0	30	1	0	2539	0
25	0	0	0	30	1	0	1799	0
25	0	0	0	30	1	0	951	0
25	0	0	0	38	1	273	1763	0
25	0	0	0	38	1	261	0	0
25	0	0	0	33	1	281	0	0
25	0	0	0	36	1	269	0	0
25	0	0	0	36	1	90	0	0
25	0	0	0	37	1	252	0	0
25	26	32459	37	40	0	107	0	0
25	0	0	0	36	1	398	0	0
25	22	32459	32	36	0	395	0	0
25	0	0	0	36	1	287	0	0
25	35	32447	46	46	0	312	0	0
25	0	0	0	36	1	251	0	0
25	21	32459	30	36	0	170	0	0
25	10	34042	27	28	0	358	0	0
25	0	0	0	36	1	243	0	0
25	23	32459	37	40	0	260	0	0
25	45	32386	53	53	0	46	0	0
25	0	0	0	38	1	199	0	0
25	0	0	0	38	1	375	0	0
25	0	0	0	33	1	357	0	0
25	0	0	0	37	1	323	0	0
25	0	0	0	38	1	241	0	0
25	0	0	0	33	1	288	0	0
25	0	0	0	38	1	239	0	0
25	0	0	0	38	1	59	0	0
25	16	34087	27	28	0	141	0	0
25	0	0	0	36	1	172	0	0
25	0	0	0	33	1	11	0	0
25	0	0	0	36	1	368	0	0
25	12	34042	26	26	0	265	0	0
25	0	0	0	36	1	126	0	0
25	0	0	0	48	1	245	0	0
25	0	0	0	36	1	370	0	0
25	0	0	0	30	1	211	0	0
25	24	33021	0	37	1	288	0	0
25	0	0	0	36	1	325	0	0
25	0	0	0	33	1	277	0	0
25	0	0	0	38	1	243	0	0
25	0	0	0	36	1	223	0	0
25	0	0	0	38	1	139	0	0
25	0	0	0	37	1	243	0	0
25	0	0	0	38	1	151	0	0
25	0	0	0	37	1	233	0	0
25	13	34042	27	36	0	223	0	0
25	28	34102	41	41	0	486	0	0
25	0	0	0	50	1	130	0	0
25	0	0	0	37	1	218	0	0
25	0	0	0	37	1	196	0	0
25	0	0	0	38	1	340	0	0
25	0	0	0	38	1	384	0	0
25	25	34042	33	36	0	366	0	0
25	0	0	0	37	1	320	0	0
25	7	42249	26	26	0	228	0	0
25	10	42249	26	28	0	329	0	0
25	12	34042	26	28	0	313	0	0
25	18	34042	31	36	0	151	0	0
25	0	0	0	30	1	185	0	0
25	0	0	0	36	1	86	0	0
25	0	0	0	33	1	256	0	0
25	0	0	0	48	1	341	0	0
25	0	0	0	33	1	178	0	0
25	0	0	0	37	1	228	0	0
25	0	0	0	37	1	243	0	0
25	31	31299	0	39	1	324	0	0
25	0	0	0	38	1	205	0	0
25	45	31690	52	52	0	259	0	0
25	37	34355	46	46	0	256	0	0
25	0	0	0	36	1	264	0	0
25	0	0	0	38	1	0	0	0
25	0	0	0	33	1	0	0	0
25	27	41779	42	42	0	0	0	0
25	0	0	0	34	1	0	0	0
25	0	0	0	55	1	0	0	0
25	0	0	0	34	1	0	0	0
25	0	0	0	34	1	0	0	0
25	20	34042	34	36	0	0	0	0
25	0	0	0	36	1	0	0	0
25	36	33884	42	42	0	0	0	0
25	0	0	0	34	1	0	0	0
25	0	0	0	36	1	0	0	0
25	18	34087	0	36	1	0	0	0
25	19	33877	30	36	0	0	0	0
25	0	0	0	34	1	0	0	0
25	22	40829	31	36	0	0	0	0
25	0	0	21	22	0	0	0	387
25	0	0	0	38	1	0	0	236
25	0	0	0	37	1	0	0	17
26	0	0	0	19	1	0	842	0
26	15	26518	33	33	0	0	2222	0
26	0	0	0	18	1	158	0	0
26	0	0	0	19	1	0	2093	0
26	0	0	0	18	1	0	2059	0
26	13	26518	23	23	0	119	2205	0
26	0	0	0	24	1	0	2657	0
26	0	0	0	16	1	93	2379	0
26	0	0	0	16	1	96	2246	0
26	0	0	0	16	1	111	1959	0
26	0	0	0	17	1	325	4057	0
26	0	0	0	17	1	0	0	746
26	0	0	0	17	1	0	0	122
26	0	0	15	16	0	0	0	55
26	11	26518	0	19	1	0	0	10
26	0	0	0	19	1	0	0	553
26	0	0	0	17	1	0	0	1105
26	0	0	0	18	1	0	0	392
26	0	0	0	18	1	0	0	276
27	0	0	0	24	1	107	2090	0
27	0	0	0	29	1	110	2003	0
27	0	0	0	21	1	110	2404	0
27	0	0	0	21	1	0	2360	0
27	0	0	0	29	1	315	0	0
27	0	0	0	21	1	0	0	194
27	0	0	0	22	1	0	0	297
27	0	0	0	22	1	0	0	630
27	0	0	0	22	1	0	0	1685
27	0	0	0	22	1	0	0	1288
27	0	0	0	17	1	0	0	99
27	0	0	0	23	1	0	0	718
27	0	0	0	17	1	0	0	811
27	0	0	0	17	1	0	0	17680
27	0	0	0	17	1	0	0	811
27	0	0	0	18	1	0	0	811
27	0	0	0	23	1	0	0	1492
27	0	0	0	18	1	0	0	44
27	0	0	0	18	1	108	0	0
27	22	16645	31	31	0	421	0	0
27	18	26641	27	27	0	279	0	0
27	0	0	0	28	1	95	0	0
27	0	0	0	32	1	340	0	0
27	0	0	0	28	1	157	0	0
27	17	26641	26	27	0	152	0	0
27	0	0	0	23	1	281	0	0
27	0	0	0	23	1	0	0	5
27	0	0	0	18	1	0	0	13813
27	0	0	0	19	1	0	0	55
27	0	0	0	23	1	0	0	138
27	0	0	0	23	1	0	0	144
27	0	0	16	17	0	0	0	392
27	0	0	0	23	1	0	0	616
27	0	0	0	23	1	0	0	166
27	0	0	0	23	1	0	0	138
27	0	0	0	23	1	0	0	83
27	0	0	0	19	1	0	0	166
27	0	0	0	19	1	0	0	1381
27	0	0	0	23	1	0	0	3315
27	0	0	0	24	1	0	0	11188
27	0	0	0	24	1	0	0	1365
27	0	0	0	19	1	0	0	553
27	0	0	0	20	1	0	0	254
27	0	0	0	27	1	0	0	3315
27	14	26547	0	24	1	0	0	4420
27	0	0	0	20	1	0	0	1365
27	0	0	0	20	1	0	0	249
27	0	0	0	20	1	0	0	276
27	0	0	0	24	1	0	0	10
27	0	0	0	21	1	0	0	1365
27	0	0	0	24	1	0	0	1934
27	0	0	0	24	1	0	0	236
27	0	0	0	24	1	0	0	11
27	0	0	0	24	1	0	0	525
28	0	0	0	19	1	0	0	553
28	0	0	0	18	1	61	2012	0
28	0	0	0	18	1	346	0	0
28	7	26623	0	18	1	405	2392	0
28	0	0	0	18	1	15	0	0
28	0	0	0	17	1	0	2525	0
28	0	0	0	17	1	0	0	332
28	0	0	0	17	1	0	0	387
28	0	0	16	17	0	0	0	235
28	0	0	0	17	1	0	0	5194
28	0	0	0	19	1	0	0	1381
29	0	0	0	22	1	0	0	50
30	0	0	0	17	1	93	1928	0
30	0	0	0	24	1	31	1929	0
30	0	0	0	19	1	0	0	194
30	0	0	0	18	1	0	0	2597
30	0	0	0	17	1	0	0	166
30	0	0	0	18	1	0	0	3205
30	0	0	0	18	1	0	3214	0
30	0	0	0	25	1	0	2391	0
30	0	0	0	24	1	349	0	0
30	0	0	0	18	1	0	0	553
30	0	0	0	25	1	0	0	663
30	0	0	0	25	1	0	0	616
30	0	0	0	19	1	0	0	392
30	0	0	0	25	1	0	0	1105
30	0	0	0	19	1	0	0	392
30	0	0	0	19	1	0	0	392
30	0	0	0	25	1	0	0	221
30	0	0	0	24	1	0	0	616
30	13	26596	23	23	0	0	0	392
30	0	0	16	17	0	0	0	120
31	0	0	0	24	1	120	2401	0
31	0	0	0	23	1	154	3427	0
31	0	0	0	25	1	0	2472	0
31	0	0	0	24	1	220	0	0
31	0	0	0	22	1	262	0	0
31	0	0	0	26	1	0	0	297
31	0	0	0	23	1	0	0	83
31	0	0	0	16	1	0	0	297
31	0	0	0	16	1	0	0	1934
31	0	0	0	22	1	0	0	630
31	0	0	0	16	1	0	0	1685
31	0	0	0	16	1	0	0	1480
31	0	0	0	17	1	0	0	2727
31	0	0	0	17	1	0	0	1268
31	0	0	0	17	1	0	0	642
31	0	0	0	17	1	0	0	1492
31	0	0	0	18	1	0	0	642
31	0	0	0	18	1	0	0	853
31	0	0	0	22	1	0	0	1381
31	0	0	0	18	1	0	0	221
31	0	0	0	24	1	529	4729	0
31	0	0	0	24	1	242	2295	0
31	0	0	0	28	1	165	0	0
31	0	0	0	28	1	0	2120	0
31	19	18893	0	23	1	17	0	0
31	0	0	0	24	1	188	0	0
31	10	26613	21	28	0	252	0	0
31	10	26613	19	27	0	364	0	0
31	10	26613	25	30	0	437	0	0
31	11	26613	31	31	0	0	2303	0
31	11	26613	0	0	0	0	2642	0
31	32	12075	39	39	0	72	2161	0
31	27	26612	36	36	0	138	2059	0
31	18	26613	29	30	0	59	2491	0
31	13	26613	32	32	0	78	2487	0
31	12	26613	27	30	0	52	1924	0
31	39	18898	45	45	0	93	5153	0
31	25	12125	34	34	0	235	2667	0
31	20	26613	29	30	0	83	2336	0
31	15	26613	30	30	0	204	2221	0
31	10	26613	23	30	0	209	2402	0
31	18	26613	26	30	0	235	2433	0
31	10	26613	20	27	0	141	2633	0
31	12	26613	21	27	0	99	0	0
31	15	26613	22	30	0	155	0	0
31	20	26613	34	34	0	255	0	0
31	10	26613	21	27	0	266	0	0
31	11	26613	20	27	0	276	0	0
31	17	26613	31	31	0	346	0	0
31	12	26613	21	28	0	359	0	0
31	18	26613	30	30	0	369	0	0
31	17	26613	28	30	0	434	0	0
31	10	26613	25	30	0	514	0	0
31	29	12137	41	41	0	655	0	0
31	20	12127	41	41	0	0	2186	0
31	21	26613	38	38	0	0	2150	0
31	19	26613	36	36	0	0	2147	0
31	23	12078	43	43	0	0	1878	0
31	18	26613	37	37	0	0	2021	0
31	17	26613	34	34	0	0	2238	0
31	11	26613	38	38	0	0	2261	0
31	10	26613	29	30	0	0	2416	0
31	15	26613	39	39	0	0	2329	0
31	14	26613	32	32	0	0	2491	0
31	12	26613	23	30	0	0	1686	0
31	17	26613	37	37	0	0	3047	0
31	21	26613	41	41	0	0	6052	0
31	0	0	0	33	1	182	0	0
31	0	0	0	38	1	274	0	0
31	0	0	0	30	1	443	0	0
31	18	26613	23	30	0	93	2281	0
31	39	12166	46	46	0	93	2615	0
31	17	26613	28	30	0	163	2466	0
31	20	26613	30	30	0	141	0	0
31	17	26613	28	30	0	0	1938	0
31	0	0	0	23	1	99	2082	0
31	0	0	0	34	1	0	2358	0
31	0	0	0	25	1	427	0	0
31	0	0	0	30	1	151	5296	0
31	0	0	0	22	1	44	0	0
31	15	26620	26	30	0	23	0	0
31	0	0	0	24	1	141	0	0
31	0	0	0	24	1	297	0	0
31	0	0	0	25	1	365	0	0
31	0	0	0	25	1	0	2302	0
31	0	0	0	40	1	151	0	0
31	21	26620	33	33	0	2	0	0
31	11	26620	22	28	0	267	0	0
31	0	0	0	24	1	162	0	0
31	11	26620	21	28	0	146	0	0
31	27	16525	38	38	0	196	0	0
31	12	26620	22	30	0	224	0	0
31	0	0	0	24	1	169	0	0
31	0	0	0	24	1	392	0	0
31	0	0	0	24	1	428	0	0
31	0	0	0	25	1	159	0	0
31	0	0	0	25	1	156	0	0
31	0	0	0	25	1	383	0	0
31	12	26613	22	30	0	172	0	0
31	0	0	0	42	1	379	0	0
31	18	26613	30	30	0	260	0	0
31	28	12118	40	40	0	185	0	0
31	20	26613	30	30	0	190	0	0
31	0	0	0	25	1	378	0	0
31	0	0	0	41	1	411	0	0
31	0	0	0	25	1	200	0	0
31	0	0	0	25	1	311	0	0
31	25	12067	33	33	0	0	0	0
31	20	12051	29	30	0	0	0	0
31	12	12053	26	30	0	0	0	0
31	23	12097	33	33	0	0	0	0
31	0	0	0	25	1	0	0	0
31	0	0	0	18	1	0	0	7183
31	0	0	0	22	1	0	0	13813
31	0	0	15	16	0	0	0	28
31	0	0	0	19	1	0	0	55
31	0	0	0	19	1	0	0	138
31	0	0	0	22	1	0	0	553
31	0	0	0	19	1	0	0	553
31	0	0	0	19	1	0	0	575
31	0	0	0	22	1	0	0	392
31	0	0	0	20	1	0	0	392
31	0	0	0	22	1	0	0	831
31	0	0	0	22	1	0	0	392
31	0	0	0	22	1	0	0	28
31	0	0	0	22	1	0	0	120
31	22	26613	32	32	0	0	0	7735
31	9	26513	0	23	1	0	0	11188
31	9	26513	0	23	1	0	0	1365
31	0	0	0	20	1	0	0	494
31	0	0	0	20	1	0	0	324
31	0	0	0	20	1	0	0	1365
31	0	0	0	21	1	0	0	249
31	0	0	0	23	1	0	0	2984
31	0	0	0	21	1	0	0	1365
31	0	0	0	23	1	0	0	100
31	0	0	0	21	1	0	0	1152
31	0	0	0	23	1	0	0	11
31	0	0	0	21	1	0	0	26
31	0	0	0	23	1	0	0	525
31	0	0	0	23	1	0	0	22
32	30	2500	0	31	1	73	1826	0
32	3	42244	30	31	0	57	1778	0
32	0	0	0	28	1	109	0	0
32	0	0	0	28	1	93	1124	0
32	0	0	0	29	1	0	1622	0
32	15	30892	27	27	0	12	0	0
32	12	42244	0	25	1	0	915	0
32	23	30892	35	35	0	0	0	0
32	0	0	24	25	0	0	0	12
33	0	0	0	41	1	93	1835	0
33	0	0	0	38	1	0	0	630
33	0	0	0	43	1	46	2341	0
33	0	0	0	41	1	38	0	0
33	0	0	0	41	1	423	0	0
33	0	0	0	38	1	44	2447	0
33	0	0	0	38	1	57	0	0
33	0	0	0	32	1	0	2275	0
33	0	0	0	38	1	274	2374	0
33	0	0	0	43	1	343	0	0
33	0	0	0	38	1	622	0	0
33	0	0	0	38	1	93	2138	0
33	0	0	0	41	1	108	2306	0
33	0	0	0	38	1	471	2351	0
33	0	0	0	38	1	195	2327	0
33	31	12137	42	45	0	283	2360	0
33	21	12131	36	36	0	182	0	0
33	41	12100	51	51	0	192	0	0
33	26	12131	37	37	0	346	0	0
33	32	12137	40	45	0	514	0	0
33	0	0	0	41	1	639	0	0
33	30	12137	37	37	0	655	0	0
33	1	26507	37	37	0	0	2186	0
33	37	12129	57	57	0	0	2157	0
33	15	12131	37	37	0	0	1878	0
33	42	12127	63	63	0	0	6052	0
33	0	0	0	38	1	208	0	0
33	0	0	0	38	1	97	2259	0
33	0	0	0	38	1	106	2087	0
33	0	0	0	39	1	93	2594	0
33	0	0	0	41	1	191	0	0
33	0	0	0	39	1	427	0	0
33	0	0	0	41	1	0	2064	0
33	0	0	0	39	1	35	2353	0
33	0	0	0	41	1	99	2082	0
33	0	0	0	39	1	144	0	0
33	0	0	0	39	1	68	1948	0
33	0	0	0	42	1	144	0	0
33	0	0	0	39	1	427	0	0
33	0	0	0	39	1	93	2216	0
33	0	0	0	42	1	93	2550	0
33	0	0	0	39	1	93	2478	0
33	0	0	0	42	1	131	2287	0
33	0	0	0	42	1	29	2519	0
33	0	0	0	42	1	399	2402	0
33	0	0	0	42	1	44	2438	0
33	0	0	0	42	1	0	2228	0
33	0	0	0	39	1	0	2413	0
33	0	0	0	42	1	0	1710	0
33	0	0	0	42	1	93	4324	0
33	0	0	0	42	1	34	0	0
33	0	0	0	39	1	66	2085	0
33	0	0	0	42	1	43	2462	0
33	0	0	0	39	1	84	1993	0
33	0	0	0	43	1	433	2296	0
33	0	0	0	40	1	0	2001	0
33	0	0	0	43	1	93	2132	0
33	0	0	0	43	1	241	0	0
33	0	0	0	40	1	585	0	0
33	0	0	0	40	1	38	0	0
33	0	0	0	40	1	183	0	0
33	0	0	0	43	1	347	0	0
33	0	0	0	40	1	243	0	0
33	0	0	0	58	1	231	0	0
33	0	0	0	40	1	379	0	0
33	0	0	0	40	1	389	0	0
33	0	0	0	40	1	232	0	0
33	0	0	0	40	1	324	0	0
33	0	0	0	43	1	311	0	0
33	0	0	0	40	1	224	0	0
33	0	0	0	40	1	227	0	0
33	0	0	0	41	1	0	0	0
33	63	12166	78	78	0	0	0	0
33	24	12131	36	36	0	0	0	0
33	0	0	0	41	1	0	0	0
33	0	0	0	41	1	0	0	0
33	0	0	30	31	0	0	0	206
34	0	0	0	40	1	0	0	122
35	0	0	0	27	1	0	2364	0
35	0	0	0	36	1	56	1953	0
35	0	0	0	39	1	32	3318	0
35	0	0	0	42	1	0	1804	0
35	0	0	0	54	1	93	1751	0
35	34	3739	46	46	0	15	0	0
35	0	0	0	40	1	115	0	0
35	28	7834	36	36	0	168	0	0
35	0	0	0	42	1	171	0	0
35	31	7834	38	38	0	184	0	0
35	0	0	0	42	1	189	0	0
35	0	0	0	38	1	203	0	0
35	0	0	0	41	1	270	0	0
35	0	0	0	60	1	302	0	0
35	0	0	0	41	1	315	0	0
35	0	0	0	53	1	356	0	0
35	0	0	0	41	1	372	0	0
35	30	7834	41	41	0	0	1934	0
35	30	7834	45	45	0	93	2781	0
35	0	0	0	43	1	59	0	0
35	0	0	0	39	1	138	0	0
35	0	0	0	44	1	0	1918	0
35	0	0	0	42	1	10	1925	0
35	0	0	0	38	1	27	3197	0
35	30	7834	48	48	0	93	3136	0
35	30	7834	38	38	0	93	2244	0
35	38	4971	57	57	0	128	3001	0
35	29	7834	39	39	0	93	3167	0
35	49	5073	57	57	0	10	3150	0
[truncated: 10,598 more rows]
