# Supplementary material for: Optimal surveillance against foot-and-mouth disease: A sample average approximation approach
Source: PLoS One. 2020 Jul 9;15(7):e0235969. doi: 10.1371/journal.pone.0235969 (PMC7347195; doi:10.1371/journal.pone.0235969)
Supplement: S1 Data — (ZIP) [file pone.0235969.s001.zip › all_areas_start.xlsx]

## Sheet: Passive
Run	Index_farm	Dairy_zone?	Detection_day	Duration	Report	Secondary Cases	Immunes	Depopulated	All_DCs	beef	dairy	sheep	pig	mixed	small	feedlot	Out of region traces
1	26545	0	38	67	f	12	1	47	34	4	21	5	4	8	6	0	3
2	26554	0	999	14		0	1	0	0	0	0	0	1	0	0	0	15
3	26579	1	19	36	f	0	0	5	4	2	0	0	1	2	0	0	0
4	42272	0	25	54	f	7	2	24	16	9	4	4	2	3	4	0	1
5	26502	0	23	64	f	17	1	214	196	60	15	18	60	52	10	0	61
6	42258	1	28	83	f	78	2	266	187	63	121	13	12	40	19	0	24
7	7805	1	20	57	f	20	0	77	56	16	26	2	15	8	10	0	2
8	42249	1	20	67	f	37	0	141	104	34	62	11	21	8	4	1	3
9	7775	0	16	33	f	0	0	5	4	2	0	0	3	0	0	0	0
10	26637	0	22	62	f	7	1	38	30	4	17	3	5	9	1	0	3
11	7871	0	26	58	f	10	1	80	70	8	13	5	45	6	4	0	15
12	7866	1	28	107	a	184	4	619	436	121	254	31	72	104	38	3	89
13	26638	0	22	83	f	79	2	314	236	69	110	19	48	55	14	1	37
14	26571	1	17	53	a	22	0	118	96	25	51	12	11	16	3	0	5
15	42243	0	21	56	a	5	0	17	11	6	3	3	3	1	1	0	0
16	26502	0	20	58	f	23	0	181	157	25	30	6	87	10	11	12	51
17	26515	0	29	48	f	4	0	13	8	2	0	2	1	7	1	0	1
18	26597	0	47	80	f	8	2	83	74	15	16	26	6	21	1	0	18
19	7819	1	16	42	f	2	0	26	23	6	10	0	7	1	2	0	2
20	26586	0	16	47	f	4	0	81	76	17	6	7	21	24	6	0	20
21	7795	0	21	38	f	0	0	6	5	2	0	0	3	1	0	0	0
22	26500	0	16	42	f	1	0	16	14	3	2	2	7	2	0	0	2
23	26572	0	16	37	f	3	0	24	21	2	2	3	12	3	2	0	2
24	42270	0	42	61	f	1	2	28	26	13	0	3	1	12	1	0	9
25	42249	1	26	85	f	41	1	175	133	53	66	12	2	33	10	0	30
26	26518	0	999	36		0	2	0	0	0	0	0	1	0	1	0	0
27	26547	0	16	45	f	3	0	55	51	2	4	2	44	1	2	0	15
28	26623	0	19	36	f	1	0	13	11	1	2	2	4	4	0	0	1
29	42246	1	999	18		0	1	0	0	0	0	0	1	0	0	0	0
30	26596	0	32	49	f	0	1	15	14	1	5	0	9	0	1	0	2
31	26513	0	26	86	f	206	10	730	527	177	118	98	96	199	44	8	144
32	42244	1	21	46	f	1	0	23	21	8	0	2	2	11	0	0	7
33	26507	0	16	51	f	4	0	14	9	2	1	2	8	0	1	0	2
34	7785	0	999	14		0	1	0	0	0	0	0	1	0	0	0	1
35	26560	0	23	53	f	4	1	144	139	26	8	5	76	24	6	0	50
36	26623	0	16	45	f	4	0	19	14	3	6	2	3	3	2	0	1
37	42267	0	26	47	f	2	1	28	25	13	7	0	1	6	2	0	8
38	26534	0	19	36	f	1	1	17	15	0	0	2	13	2	1	0	3
39	26579	1	999	11		0	1	0	0	0	0	0	1	0	0	0	0
40	26542	0	19	66	f	30	0	178	151	26	21	29	55	42	5	0	32
41	26508	0	16	44	f	5	0	39	33	6	4	4	20	5	0	0	0
42	26533	0	31	63	f	19	1	183	163	48	14	35	23	58	6	0	46
43	7844	1	20	77	f	41	0	220	179	66	73	11	27	31	9	3	35
44	26667	1	26	58	f	10	0	41	30	6	12	4	11	5	3	0	1
45	42276	0	999	15	f	0	1	0	0	0	0	0	1	0	0	0	2
46	26642	0	21	45	f	2	0	7	4	1	0	2	3	0	1	0	0
47	7829	1	23	77	f	37	2	146	108	23	48	9	46	14	7	1	29
48	7776	0	16	36	f	1	0	11	9	3	1	0	5	2	0	0	0
49	26516	0	21	45	f	4	0	58	53	15	7	2	8	25	1	0	12
50	26568	0	25	48	f	2	0	21	18	7	5	2	2	3	2	0	3
51	26603	0	16	42	f	4	0	18	13	0	3	3	8	2	2	0	12
52	26664	0	20	78	a	109	0	370	261	83	132	38	27	61	27	2	38
53	42242	0	16	33	f	0	0	10	9	3	2	0	5	0	0	0	0
54	26545	0	24	64	f	18	2	116	97	17	19	25	26	22	9	0	31
55	7816	0	31	98	f	34	1	238	204	48	56	8	80	41	6	0	72
56	42275	0	20	52	f	5	1	65	59	1	10	3	46	4	2	0	21
57	7814	1	16	63	f	6	0	51	44	7	19	3	13	7	2	0	7
58	26528	0	17	40	f	2	0	28	25	4	4	3	9	6	2	0	5
59	42264	0	22	59	f	19	2	69	49	14	20	7	10	13	6	1	6
60	26516	0	20	77	f	24	0	95	71	18	29	10	15	16	7	0	18
61	26665	0	17	47	f	5	0	25	19	6	6	0	8	5	0	0	1
62	7780	0	17	57	f	35	0	131	95	24	39	12	42	5	9	0	13
63	26580	0	24	68	f	33	2	158	124	33	66	14	12	28	7	0	50
64	26533	0	16	45	f	7	0	55	47	14	9	5	13	12	2	0	5
65	26501	0	22	72	f	2	1	46	43	2	2	3	40	0	0	0	31
66	7866	1	21	41	f	3	0	15	11	5	0	1	3	4	2	0	0
67	26576	1	17	47	f	4	0	54	49	2	1	2	42	4	3	0	14
68	26509	0	999	15		0	1	0	0	0	0	0	1	0	0	0	10
69	26515	0	18	43	f	3	0	20	16	4	5	1	3	7	0	0	0
70	42264	0	17	41	f	3	0	45	41	16	16	3	4	1	5	0	7
71	7872	0	21	69	f	31	0	142	110	49	42	7	9	29	6	0	35
72	7827	1	17	47	f	8	1	41	32	8	15	4	14	1	0	0	2
73	26596	0	17	34	f	0	0	13	12	0	2	3	6	2	0	0	1
74	26498	0	999	21	f	0	2	0	0	0	0	0	2	0	0	0	1
75	26582	0	16	70	f	43	3	143	99	27	16	30	22	48	2	1	17
76	26518	0	17	34	f	0	0	19	18	2	0	0	16	1	0	0	0
77	42263	0	19	36	f	1	0	6	4	0	2	1	2	0	1	0	1
78	7795	0	57	146	f	97	4	307	211	88	122	13	8	52	28	0	45
79	26569	0	15	36	a	1	0	18	16	1	1	3	11	1	1	0	0
80	26573	0	999	60		0	2	0	0	0	0	0	1	1	0	0	0
81	26527	0	19	36	f	0	0	46	45	0	0	1	44	1	0	0	13
82	26512	0	25	42	f	2	1	8	5	0	0	3	2	1	3	0	0
83	26509	0	20	42	f	1	0	21	19	2	1	6	8	2	2	0	1
84	7786	0	17	70	f	48	0	157	108	19	11	28	78	16	5	0	28
85	26593	0	34	95	f	117	3	412	300	95	124	23	97	52	24	0	61
86	26498	0	101	138	f	15	5	30	14	6	0	15	0	12	2	0	16
87	26598	0	23	53	f	10	2	28	17	6	1	4	10	8	1	0	2
88	26597	0	18	53	f	8	0	56	47	10	19	3	16	6	2	0	0
89	26569	0	19	35	f	0	0	4	3	1	0	0	2	0	1	0	12
90	7866	1	24	59	f	15	0	111	95	20	10	31	27	20	3	0	19
91	26498	0	24	48	f	3	0	45	41	11	11	6	5	7	5	0	21
92	42253	0	21	69	f	39	0	208	168	57	56	19	11	45	18	2	36
93	26590	0	19	59	f	65	0	280	217	43	42	42	51	89	13	0	52
94	26622	0	19	51	f	6	0	47	40	3	3	2	34	3	2	0	12
95	26503	0	999	14		0	1	0	0	0	0	0	1	0	0	0	1
96	26501	0	21	39	f	1	0	4	2	0	1	0	2	1	0	0	1
97	26672	0	18	43	a	3	0	18	14	1	3	3	7	2	2	0	2
98	26624	0	22	51	f	3	0	44	40	10	19	8	4	1	2	0	19
99	26603	0	17	50	a	4	0	79	74	25	11	5	17	18	3	0	20
100	26576	1	26	54	a	9	1	106	96	31	14	12	7	37	6	0	35

## Sheet: BMT_daily testing
Run		Dairy_zone?	Detection_day	Duration	Report	Secondary Cases	Immunes	Depopulated	All_DCs	beef	dairy	sheep	pig	mixed	small	feedlot	Out of region traces
1		0	25	50	m	4	0	25	20	8	5	3	2	7	0	0	6
2		0	999	14		0	1	0	0	0	0	0	1	0	0	0	15
3		1	19	36	f	0	0	5	4	2	0	0	1	2	0	0	0
4		0	25	54	f	7	2	24	16	9	4	4	2	3	4	0	1
5		0	23	64	f	17	1	214	196	60	15	18	60	52	10	0	61
6		1	16	56	m	11	0	63	51	20	21	6	7	7	2	0	12
7		1	17	54	m	14	3	89	74	19	32	6	12	14	9	0	11
8		1	9	32	m	1	0	18	16	0	5	2	8	0	3	0	14
9		0	16	33	f	0	0	5	4	2	0	0	3	0	0	0	0
10		0	19	39	m	1	0	15	13	4	5	0	5	1	0	0	0
11		0	26	58	f	10	1	80	70	8	13	5	45	6	4	0	15
12		1	16	54	m	46	0	127	81	26	53	10	14	12	10	2	6
13		0	11	41	m	8	1	34	25	6	8	4	9	6	2	0	3
14		1	7	46	m	12	0	68	55	13	32	6	3	5	9	0	9
15		0	21	56	a	5	0	17	11	6	3	3	3	1	1	0	0
16		0	20	58	f	23	0	181	157	25	30	6	87	10	11	12	51
17		0	29	48	f	4	0	13	8	2	0	2	1	7	1	0	1
18		0	33	60	m	4	1	39	34	12	8	4	1	14	1	0	8
19		1	16	42	f	2	0	26	23	6	10	0	7	1	2	0	2
20		0	16	47	f	4	0	81	76	17	6	7	21	24	6	0	20
21		0	21	38	f	0	0	6	5	2	0	0	3	1	0	0	0
22		0	16	42	f	1	0	16	14	3	2	2	7	2	0	0	2
23		0	16	37	f	3	0	24	21	2	2	3	12	3	2	0	2
24		0	42	61	f	1	2	28	26	13	0	3	1	12	1	0	9
25		1	14	47	m	13	0	143	129	51	18	23	7	32	12	0	36
26		0	999	36		0	2	0	0	0	0	0	1	0	1	0	0
27		0	16	45	f	3	0	55	51	2	4	2	44	1	2	0	15
28		0	19	36	f	1	0	13	11	1	2	2	4	4	0	0	1
29		1	999	18		0	1	0	0	0	0	0	1	0	0	0	0
30		0	32	49	f	0	1	15	14	1	5	0	9	0	1	0	2
31		0	16	54	m	52	0	198	145	41	23	28	49	43	14	0	36
32		1	21	46	f	1	0	23	21	8	0	2	2	11	0	0	7
33		0	16	51	f	4	0	14	9	2	1	2	8	0	1	0	2
34		0	999	14		0	1	0	0	0	0	0	1	0	0	0	1
35		0	23	53	f	4	1	144	139	26	8	5	76	24	6	0	50
36		0	16	45	f	4	0	19	14	3	6	2	3	3	2	0	1
37		0	13	49	m	26	0	89	62	22	27	8	12	18	2	0	4
38		0	19	36	f	1	1	17	15	0	0	2	13	2	1	0	3
39		1	999	11		0	1	0	0	0	0	0	1	0	0	0	0
40		0	17	66	m	22	0	165	143	28	13	27	64	29	4	0	33
41		0	16	44	f	5	0	39	33	6	4	4	20	5	0	0	0
42		0	31	63	f	19	1	183	163	48	14	35	23	58	6	0	46
43		1	8	42	m	7	0	64	57	15	18	3	5	21	2	0	11
44		1	23	48	m	4	0	21	16	6	2	1	9	2	1	0	3
45		0	999	15	f	0	1	0	0	0	0	0	1	0	0	0	2
46		0	21	45	f	2	0	7	4	1	0	2	3	0	1	0	0
47		1	11	56	m	13	0	100	86	12	24	5	50	4	4	1	19
48		0	16	36	f	1	0	11	9	3	1	0	5	2	0	0	0
49		0	21	45	f	4	0	58	53	15	7	2	8	25	1	0	12
50		0	23	42	m	0	2	33	32	8	13	7	2	3	2	0	9
51		0	16	42	f	4	0	18	13	0	3	3	8	2	2	0	12
52		0	18	64	m	64	1	177	112	34	76	11	22	27	7	1	12
53		0	16	33	f	0	0	10	9	3	2	0	5	0	0	0	0
54		0	24	64	f	18	2	116	97	17	19	25	26	22	9	0	31
55		0	26	84	m	10	1	83	72	5	12	15	35	14	3	0	18
56		0	14	31	m	1	0	20	18	4	3	1	9	3	0	0	17
57		1	16	63	f	6	0	51	44	7	19	3	13	7	2	0	7
58		0	15	37	m	1	0	26	24	5	3	2	6	8	2	0	5
59		0	13	66	m	12	0	101	88	37	17	9	12	22	4	0	19
60		0	18	63	m	11	0	58	47	7	13	8	20	5	5	0	15
61		0	17	47	f	5	0	25	19	6	6	0	8	5	0	0	1
62		0	17	57	f	35	0	131	95	24	39	12	42	5	9	0	13
63		0	12	38	m	5	0	78	72	9	8	3	54	3	1	0	17
64		0	16	45	f	7	0	55	47	14	9	5	13	12	2	0	5
65		0	22	72	f	2	1	46	43	2	2	3	40	0	0	0	31
66		1	21	41	f	3	0	15	11	5	0	1	3	4	2	0	0
67		1	17	47	f	4	0	54	49	2	1	2	42	4	3	0	14
68		0	999	15		0	1	0	0	0	0	0	1	0	0	0	10
69		0	18	43	f	3	0	20	16	4	5	1	3	7	0	0	0
70		0	17	41	f	3	0	45	41	16	16	3	4	1	5	0	7
71		0	18	66	m	31	0	113	81	30	32	15	3	31	2	0	20
72		1	17	47	f	8	1	41	32	8	15	4	14	1	0	0	2
73		0	17	34	f	0	0	13	12	0	2	3	6	2	0	0	1
74		0	999	21	f	0	2	0	0	0	0	0	2	0	0	0	1
75		0	16	70	f	43	3	143	99	27	16	30	22	48	2	1	17
76		0	17	34	f	0	0	19	18	2	0	0	16	1	0	0	0
77		0	19	36	f	1	0	6	4	0	2	1	2	0	1	0	1
78		0	45	91	m	34	2	114	79	34	48	9	2	17	6	0	28
79		0	15	36	a	1	0	18	16	1	1	3	11	1	1	0	0
80		0	999	60		0	2	0	0	0	0	0	1	1	0	0	0
81		0	19	36	f	0	0	46	45	0	0	1	44	1	0	0	13
82		0	25	42	f	2	1	8	5	0	0	3	2	1	3	0	0
83		0	20	42	f	1	0	21	19	2	1	6	8	2	2	0	1
84		0	17	70	f	48	0	157	108	19	11	28	78	16	5	0	28
85		0	24	64	m	27	1	111	83	6	21	11	60	9	5	0	15
86		0	101	138	f	15	5	30	14	6	0	15	0	12	2	0	16
87		0	23	53	f	10	2	28	17	6	1	4	10	8	1	0	2
88		0	14	41	m	3	0	35	31	10	5	3	8	8	1	0	4
89		0	19	35	f	0	0	4	3	1	0	0	2	0	1	0	12
90		1	24	59	f	15	0	111	95	20	10	31	27	20	3	0	19
91		0	24	48	f	3	0	45	41	11	11	6	5	7	5	0	21
92		0	21	69	f	39	0	208	168	57	56	19	11	45	18	2	36
93		0	15	36	m	4	0	59	54	3	11	3	33	7	2	0	13
94		0	19	51	f	6	0	47	40	3	3	2	34	3	2	0	12
95		0	999	14		0	1	0	0	0	0	0	1	0	0	0	1
96		0	21	39	f	1	0	4	2	0	1	0	2	1	0	0	1
97		0	18	43	a	3	0	18	14	1	3	3	7	2	2	0	2
98		0	22	51	f	3	0	44	40	10	19	8	4	1	2	0	19
99		0	17	50	a	4	0	79	74	25	11	5	17	18	3	0	20
100		1	22	52	m	6	0	179	172	46	15	29	34	49	6	0	64
