# Supplementary material for: Optimal surveillance against foot-and-mouth disease: A sample average approximation approach
Source: PLoS One. 2020 Jul 9;15(7):e0235969. doi: 10.1371/journal.pone.0235969 (PMC7347195; doi:10.1371/journal.pone.0235969)
Supplement: S1 Data — (ZIP) [file pone.0235969.s001.zip › all_areas.xlsx]

## Sheet: Sheet2
Run	Seed_farm	Dairy_zone?	Detection day	Duration	Secondary cases	Immune	Destocked	All DCs	beef	dairy	sheep	pig	mixed	small	feedlot	Out of region traces
1	26545	0	30	66	15	1	87	71	21	6	21	5	27	8	0	19
2	26554	0	16	42	1	0	50	48	2	3	0	44	0	1	0	15
3	26579	1	31	57	2	1	9	6	2	2	1	1	3	1	0	0
4	42272	0	17	162	56	0	191	134	67	23	20	9	55	13	4	38
5	26502	0	22	56	10	0	46	35	4	11	4	16	7	4	0	14
6	42258	1	18	53	14	1	49	34	12	20	3	5	5	5	0	0
7	7805	1	16	47	9	1	33	23	6	10	5	5	3	5	0	2
8	42249	1	15	46	16	0	70	53	9	37	6	10	4	3	1	15
9	7775	0	21	47	3	0	20	16	4	3	4	5	2	2	0	1
10	26637	0	15	40	3	0	14	10	0	4	0	8	2	0	0	0
11	7871	0	15	32	0	0	49	48	3	1	1	42	1	1	0	15
12	7866	1	22	70	77	2	339	261	70	123	35	38	56	18	1	30
13	26638	0	16	63	25	0	110	85	12	28	14	37	15	2	2	7
14	26571	1	17	74	28	0	126	97	28	46	12	12	18	10	0	9
15	42243	0	16	50	5	0	26	20	8	4	1	8	4	1	0	1
16	26502	0	18	58	3	1	33	29	6	3	4	16	4	1	0	2
17	26515	0	15	36	2	0	20	17	3	0	3	7	6	1	0	0
18	26597	0	17	44	1	0	13	11	1	6	1	5	0	0	0	1
19	7819	1	17	69	7	0	45	37	17	11	1	7	9	0	0	7
20	26586	0	16	32	0	0	8	7	2	0	0	6	0	0	0	0
21	7795	0	16	39	1	0	15	13	0	1	0	11	3	0	0	1
22	26500	0	19	42	3	0	18	14	4	7	1	2	1	3	0	5
23	26572	0	18	34	1	0	6	4	0	1	0	4	0	1	0	1
24	42270	0	18	35	0	1	6	5	1	0	1	3	1	1	0	0
25	42249	1	21	81	40	0	246	206	77	75	17	6	55	16	0	47
26	26518	0	15	43	2	0	19	16	1	0	5	8	5	0	0	1
27	26547	0	16	42	3	0	54	50	0	9	1	41	3	0	0	13
28	26623	0	16	33	0	0	11	10	2	0	1	6	2	0	0	1
29	42246	1	999	18	0	1	0	0	0	0	0	1	0	0	0	0
30	26596	0	16	40	1	0	20	18	1	0	2	15	2	0	0	3
31	26513	0	15	56	60	1	140	79	27	24	20	44	21	5	0	26
32	42244	1	24	48	3	0	9	5	2	0	2	1	3	1	0	0
33	26507	0	30	88	12	0	77	64	21	11	10	2	28	5	0	22
34	7785	0	999	14	0	1	0	0	0	0	0	1	0	0	0	1
35	26560	0	20	73	123	1	255	131	54	127	14	20	30	11	0	24
36	26623	0	24	54	5	0	19	13	3	7	3	3	1	2	0	9
37	42267	0	15	63	9	0	35	25	13	14	1	3	4	0	0	1
38	26534	0	15	35	1	0	20	18	1	1	3	13	2	0	0	2
39	26579	1	999	11	0	1	0	0	0	0	0	1	0	0	0	0
40	26542	0	16	47	13	1	54	40	5	15	9	19	7	0	0	1
41	26508	0	19	48	11	0	102	92	9	14	7	59	12	1	0	15
42	26533	0	20	49	7	0	55	49	2	5	4	33	10	1	0	4
43	7844	1	15	67	29	1	146	118	18	38	11	67	8	3	2	39
44	26667	1	16	45	5	0	30	24	3	3	7	11	6	0	0	14
45	42276	0	17	65	17	0	85	67	7	30	3	40	3	2	0	13
46	26642	0	18	38	1	0	6	4	0	0	1	2	0	3	0	2
47	7829	1	19	56	21	1	112	90	18	46	8	17	12	11	1	43
48	7776	0	19	52	6	0	27	20	4	4	4	12	3	0	0	0
49	26516	0	16	40	1	0	30	28	3	2	1	18	6	0	0	1
50	26568	0	17	38	1	0	15	13	1	1	1	9	3	0	0	0
51	26603	0	17	33	1	0	8	6	0	0	1	3	2	2	0	12
52	26664	0	20	108	121	4	380	258	79	106	56	23	99	19	2	54
53	42242	0	15	32	0	0	15	14	3	6	2	4	0	0	0	0
54	26545	0	16	40	2	0	55	52	2	4	1	45	1	2	0	27
55	7816	0	21	58	13	0	107	93	29	12	18	11	32	4	1	26
56	42275	0	15	38	2	0	87	84	11	15	4	51	6	0	0	23
57	7814	1	18	48	14	0	77	62	15	29	2	17	10	4	0	8
58	26528	0	23	67	34	0	122	87	27	31	7	34	13	10	0	15
59	42264	0	17	56	8	0	129	120	37	30	11	11	32	8	0	31
60	26516	0	15	48	7	0	97	89	7	10	3	72	3	2	0	26
61	26665	0	18	53	13	0	39	25	14	8	4	4	7	2	0	2
62	7780	0	17	61	34	0	119	84	25	30	7	42	9	6	0	12
63	26580	0	16	56	22	0	133	110	18	38	4	50	17	6	0	40
64	26533	0	17	44	5	0	34	28	7	8	2	13	3	1	0	2
65	26501	0	21	67	23	1	94	70	11	17	6	47	11	3	0	29
66	7866	1	21	65	10	0	36	25	5	8	4	9	8	2	0	4
67	26576	1	15	41	4	0	19	14	6	1	2	4	4	2	0	1
68	26509	0	16	43	1	0	60	58	0	0	1	57	1	1	0	23
69	26515	0	15	37	2	0	10	7	2	1	0	5	2	0	0	0
70	42264	0	15	42	4	0	48	43	7	22	7	7	3	2	0	7
71	7872	0	20	87	30	0	178	147	64	37	20	3	45	9	0	39
72	7827	1	16	35	0	0	8	7	2	2	1	3	0	0	0	0
73	26596	0	19	36	0	0	11	10	0	2	1	7	1	0	0	0
74	26498	0	16	46	7	0	47	39	6	6	7	22	5	1	0	3
75	26582	0	25	54	5	0	23	17	7	1	3	4	8	0	0	0
76	26518	0	17	34	0	0	16	15	1	3	0	10	2	0	0	0
77	42263	0	18	35	1	0	9	7	0	3	2	2	0	2	0	1
78	7795	0	15	43	3	0	20	16	3	3	1	8	5	0	0	1
79	26569	0	20	45	6	0	22	15	0	1	5	12	3	1	0	2
80	26573	0	15	31	0	0	12	11	1	0	1	8	2	0	0	2
81	26527	0	15	41	3	0	102	99	3	3	4	87	4	1	0	28
82	26512	0	19	41	3	0	12	8	0	0	1	6	2	3	0	2
83	26509	0	17	42	1	0	36	34	12	0	1	6	17	0	0	8
84	7786	0	17	70	48	0	157	108	19	11	28	78	16	5	0	28
85	26593	0	16	35	1	0	16	14	1	1	1	11	2	0	0	0
86	26498	0	17	34	0	0	35	34	0	0	1	30	3	1	0	12
87	26598	0	16	49	7	0	24	16	2	4	4	10	3	1	0	0
88	26597	0	15	41	3	0	37	33	6	12	2	8	9	0	0	9
89	26569	0	14	43	2	0	38	35	2	2	2	30	1	1	0	13
90	7866	1	21	44	2	0	18	15	2	1	3	7	4	1	0	1
91	26498	0	20	37	0	0	16	15	0	1	1	10	4	0	0	2
92	42253	0	18	53	22	1	146	123	42	49	6	15	24	10	1	24
93	26590	0	19	47	8	0	72	64	27	11	2	10	19	3	0	33
94	26622	0	999	18	0	1	0	0	0	0	0	1	0	0	0	0
95	26503	0	999	14	0	1	0	0	0	0	0	1	0	0	0	1
96	26501	0	999	16	0	1	0	0	0	0	0	1	0	0	0	1
97	26672	0	20	39	0	0	9	8	1	5	0	2	1	0	0	1
98	26624	0	16	33	0	0	34	33	4	1	2	27	0	0	0	12
99	26603	0	19	43	3	0	22	18	0	5	1	14	1	1	0	2
100	26576	1	20	56	18	0	167	148	41	35	6	52	31	2	0	37
101	26572	0	19	35	3	0	7	3	0	0	1	2	2	2	0	1
102	26588	0	18	60	20	0	77	56	17	12	6	14	25	3	0	21
103	26551	0	19	46	1	0	7	5	1	1	2	3	0	0	0	0
104	7865	1	19	36	0	0	14	13	1	1	3	8	1	0	0	2
105	7814	1	15	42	1	0	19	17	1	6	1	11	0	0	0	2
106	7774	0	18	70	7	0	29	21	6	5	3	5	9	1	0	4
107	7867	1	15	44	8	0	55	46	0	0	9	43	3	0	0	14
108	26504	0	25	85	57	0	165	107	44	59	15	21	21	5	0	8
109	26591	0	15	37	2	0	11	8	0	2	0	5	3	1	0	1
110	7844	1	17	58	17	0	101	83	14	39	4	34	6	4	0	19
111	26591	0	17	44	1	0	15	13	1	0	1	8	5	0	0	1
112	26533	0	18	45	2	0	11	8	3	2	1	2	3	0	0	0
113	42243	0	16	50	23	0	126	106	35	31	4	32	18	6	0	28
114	7866	1	22	52	5	0	72	66	28	16	3	10	11	4	0	20
115	26497	0	999	15	0	1	0	0	0	0	0	1	0	0	0	0
116	26533	0	21	42	1	0	8	6	3	0	0	3	2	0	0	14
117	26556	0	24	57	6	0	29	22	3	9	1	12	2	2	0	4
118	42267	0	21	47	5	0	109	103	23	7	11	35	28	5	0	28
119	42242	0	21	64	18	1	51	32	15	15	2	4	4	12	0	0
120	26604	0	16	46	3	0	21	17	2	4	1	8	6	0	0	2
121	7829	1	20	54	18	1	103	84	23	33	10	8	20	9	1	28
122	7866	1	15	41	1	0	17	15	3	6	2	6	0	0	0	1
123	26607	1	18	58	47	0	264	216	76	93	20	9	48	18	0	58
124	7827	1	15	52	12	0	70	57	14	22	5	20	6	3	0	3
125	26570	0	15	42	2	0	22	19	3	5	3	8	2	1	0	0
126	7827	1	20	78	29	0	121	92	30	56	3	14	11	6	1	10
127	26573	0	22	53	4	0	22	17	2	3	4	10	3	0	0	1
128	42246	1	20	96	68	0	278	211	92	94	14	16	39	23	0	40
129	26582	0	15	81	27	0	193	165	38	25	38	29	51	9	3	44
130	7861	1	15	41	4	0	23	18	5	3	4	8	3	0	0	1
131	26597	0	20	56	18	1	120	101	29	7	21	20	40	4	0	37
132	26642	0	16	65	65	1	241	176	51	61	29	60	34	4	3	36
133	26545	0	18	80	10	1	93	82	21	4	17	20	27	5	0	21
134	26658	0	16	38	1	0	53	51	0	1	2	47	3	0	0	16
135	26600	0	999	13	0	1	0	0	0	0	0	1	0	0	0	0
136	7866	1	16	42	4	1	111	106	23	7	17	44	16	5	0	45
137	42267	0	18	50	19	0	70	50	10	32	4	13	9	1	1	1
138	26629	0	19	51	15	0	67	51	17	22	5	12	5	6	0	20
139	26568	0	16	38	1	0	28	26	3	2	1	12	8	2	0	0
140	26629	0	18	66	11	0	68	56	8	9	2	39	6	4	0	15
141	42263	0	18	56	15	2	68	52	7	15	11	27	3	7	0	2
142	42259	1	14	43	3	0	60	56	4	4	2	50	0	0	0	16
143	26628	0	20	61	18	0	49	30	10	7	6	12	10	4	0	2
144	7816	0	26	104	28	2	135	106	25	58	7	12	24	11	0	17
145	26513	0	15	32	0	0	7	6	1	0	0	4	2	0	0	0
146	26569	0	16	38	1	0	18	16	2	3	1	8	3	1	0	1
147	26528	0	16	43	7	1	59	51	3	9	6	41	0	1	0	14
148	26583	0	999	14	0	1	0	0	0	0	0	1	0	0	0	2
149	42251	0	15	43	3	0	30	26	3	10	5	4	4	4	0	1
150	42261	0	15	48	5	0	30	24	4	11	2	9	3	1	0	0
151	26637	0	19	61	6	0	31	24	3	12	2	10	2	2	0	4
152	42268	0	15	55	20	0	106	87	23	13	3	44	19	2	2	21
153	7865	1	16	60	3	0	53	49	1	6	3	43	0	0	0	14
154	26570	0	16	33	0	0	11	10	0	1	0	7	3	0	0	1
155	26598	0	19	42	5	0	16	10	1	1	3	9	0	2	0	0
156	26519	0	16	42	1	0	17	15	1	1	4	10	1	0	0	2
157	26653	0	16	76	31	0	186	154	32	75	18	37	18	6	0	47
158	7819	1	999	14	0	1	0	0	0	0	0	1	0	0	0	1
159	26643	0	16	44	4	0	28	23	5	5	2	13	2	1	0	1
160	26667	1	18	53	8	0	67	58	3	10	4	46	4	0	0	11
161	42266	0	25	59	11	2	68	57	15	19	4	9	15	8	0	13
162	26520	0	26	62	12	0	30	17	1	2	12	8	6	1	0	6
163	26606	0	15	39	1	0	45	43	3	0	2	37	2	1	0	14
164	26527	0	15	37	1	0	16	14	2	2	2	7	3	0	0	1
165	26665	0	15	35	1	0	13	11	6	0	0	7	0	0	0	0
166	26515	0	999	14	0	1	0	0	0	0	0	1	0	0	0	1
167	42259	1	29	56	8	1	55	46	7	9	8	13	16	3	0	18
168	26588	0	999	13	0	1	0	0	0	0	0	1	0	0	0	1
169	26602	0	22	47	4	0	28	23	2	0	5	15	3	3	0	1
170	7797	0	15	67	35	0	53	17	16	4	7	8	15	2	1	7
171	26600	0	25	56	19	0	110	91	28	45	8	14	10	5	0	25
172	7865	1	15	39	1	0	14	12	0	1	2	5	5	1	0	0
173	7816	0	19	36	3	0	16	12	2	0	1	8	4	1	0	0
174	26561	0	17	69	16	0	41	24	9	17	2	11	2	0	0	1
175	26654	0	18	61	34	0	150	115	31	46	6	29	24	13	1	10
176	26527	0	18	83	35	0	175	140	15	34	6	100	14	6	0	47
177	26569	0	18	37	1	0	55	53	11	2	13	8	20	1	0	17
178	26573	0	15	54	11	0	94	82	8	11	7	57	7	4	0	16
179	42268	0	17	51	7	0	122	114	45	9	26	7	29	6	0	37
180	26581	0	17	40	2	0	26	23	2	0	4	15	1	4	0	2
181	26573	0	17	41	1	0	27	25	2	2	3	15	5	0	0	3
182	42250	0	18	55	21	0	88	66	26	34	4	7	10	7	0	10
183	26664	0	18	43	1	0	13	11	2	3	0	3	4	1	0	0
184	7802	0	26	79	61	2	253	192	63	77	32	29	41	13	0	44
185	7858	1	14	79	31	0	110	78	24	47	9	11	13	6	0	8
186	26576	1	999	12	0	1	0	0	0	0	0	1	0	0	0	1
187	26545	0	17	57	6	0	78	71	22	15	1	13	21	6	0	22
188	26571	1	15	53	22	0	148	125	15	45	7	68	6	7	0	24
189	26545	0	22	52	2	0	27	24	0	0	6	2	16	3	0	21
190	26629	0	20	49	8	1	18	9	10	2	1	3	2	1	0	1
191	26576	1	17	46	4	0	24	19	3	3	2	10	6	0	0	0
192	26635	0	28	54	5	1	33	27	6	7	4	13	3	1	0	2
193	26538	0	17	36	0	0	13	12	4	3	0	5	0	1	0	1
194	42272	0	26	84	106	2	516	409	118	146	28	96	91	37	2	117
195	42253	0	15	43	1	1	17	15	4	3	2	6	2	1	0	0
196	26606	0	19	59	30	0	104	73	14	44	8	20	9	9	0	16
197	42249	1	19	49	5	0	11	5	3	5	0	1	1	1	0	0
198	26591	0	17	36	0	0	15	14	3	3	2	7	0	0	0	0
199	26598	0	15	56	21	0	86	65	12	13	7	38	11	5	0	13
200	42268	0	17	50	11	0	84	72	31	18	4	7	19	5	0	19
