# Supplementary material for: Optimal surveillance against foot-and-mouth disease: A sample average approximation approach
Source: PLoS One. 2020 Jul 9;15(7):e0235969. doi: 10.1371/journal.pone.0235969 (PMC7347195; doi:10.1371/journal.pone.0235969)
Supplement: S1 Data — (ZIP) [file pone.0235969.s001.zip › dairy_culls.xlsx]

## Sheet: BMT
Run	Day_infected	Source	How	Day_diagnosed	Day_culled	Is DC	Cattle	Sheep	Pigs
1	0	0		0	26	1	77	3260	0
1	18	1700	s	0	26	1	10	3161	0
1	20	7821	w	31	31	0	0	3281	0
1	0	0		0	23	1	176	0	0
1	15	7866	w	20	20	0	93	1759	0
1	10	7866	l	20	20	0	74	2223	0
1	0	0		0	24	1	334	0	0
1	16	7866	i	31	31	0	43	1852	0
1	0	0		0	26	1	17	2587	0
1	0	0		0	26	1	216	3560	0
1	0	0		0	32	1	306	0	0
1	0	0		0	23	1	326	0	0
1	18	7866	l	33	33	0	0	0	0
1	0	0		0	21	1	0	0	1268
1	16	7866	i	0	21	1	0	0	3161
1	0	0		0	21	1	0	0	829
1	0	0		0	21	1	0	0	853
1	0	0		19	20	0	0	0	194
1	0	0		0	24	1	339	0	0
1	0	0		0	24	1	316	2213	0
1	0	0		0	26	1	118	3096	0
1	0	0		0	26	1	93	2443	0
1	0	0		0	26	1	93	1899	0
1	0	0		0	22	1	0	2260	0
1	0	0		0	22	1	0	0	120
1	0	0		0	22	1	0	0	4420
1	18	1700	s	0	24	1	245	0	0
1	0	0		0	22	1	358	0	0
1	0	0		0	25	1	343	1971	0
1	0	0		0	26	1	351	0	0
1	0	0		0	26	1	397	698	0
1	0	0		0	25	1	285	1402	0
1	0	0		0	25	1	135	0	0
1	0	0		0	25	1	13	0	0
1	0	0		0	26	1	285	0	0
1	22	2540	i	0	33	1	0	0	0
1	0	0		0	23	1	0	0	2873
1	0	0		0	23	1	0	0	22
2	0	0		0	23	1	207	3428	0
2	0	0		0	21	1	67	1302	0
2	0	0		0	21	1	250	0	0
2	0	0		0	22	1	382	0	0
2	0	0		0	18	1	119	0	0
2	0	0		0	22	1	328	0	0
2	0	0		0	18	1	146	0	0
2	0	0		0	18	1	200	0	0
2	0	0		0	18	1	320	0	0
2	0	0		0	19	1	0	0	2597
2	0	0		0	22	1	0	0	1268
2	0	0		0	22	1	0	0	1268
2	0	0		0	19	1	0	0	811
2	0	0		0	19	1	0	0	2210
2	0	0		0	23	1	0	0	2763
2	0	0		0	19	1	0	0	22
2	0	0		17	18	0	0	0	194
2	0	0		0	23	1	0	1962	0
2	0	0		0	20	1	273	0	0
2	0	0		0	20	1	413	0	0
2	0	0		0	20	1	140	0	0
2	0	0		0	20	1	386	0	0
2	12	7866	i	0	21	1	343	0	0
2	0	0		0	21	1	0	0	0
3	0	0		0	0	0	0	0	221
4	0	0		0	14	1	394	0	0
4	0	0		0	12	1	69	0	0
4	7	34276	s	0	12	1	43	2466	0
4	0	0		0	12	1	370	2342	0
4	0	0		0	13	1	79	2295	0
4	0	0		0	21	1	0	2096	0
4	0	0		0	11	1	389	0	0
4	0	0		0	23	1	28	0	0
4	0	0		0	24	1	177	0	0
4	15	31828	l	29	29	0	204	0	0
4	19	31862	i	28	28	0	327	0	0
4	0	0		0	22	1	397	0	0
4	0	0		0	21	1	93	1619	0
4	2	42258	i	19	19	0	93	2453	0
4	19	29171	l	35	35	0	93	1585	0
4	26	29172	l	34	34	0	128	0	0
4	0	0		0	37	1	208	0	0
4	0	0		0	15	1	359	0	0
4	0	0		0	22	1	0	1821	0
4	0	0		0	18	1	0	828	0
4	0	0		0	37	1	265	0	0
4	0	0		0	13	1	0	776	0
4	0	0		0	16	1	13	0	0
4	7	34276	s	0	13	1	21	0	0
4	0	0		0	21	1	415	0	0
4	0	0		0	22	1	419	0	0
4	0	0		0	23	1	93	1777	0
4	0	0		0	22	1	70	1155	0
4	16	42258	l	26	26	0	244	0	0
4	0	0		0	23	1	0	1358	0
4	0	0		0	17	1	191	0	0
4	0	0		0	22	1	297	0	0
4	4	42258	i	0	15	1	248	0	0
4	0	0		0	23	1	228	0	0
4	13	31828	i	26	26	0	439	0	0
4	0	0		0	22	1	188	0	0
4	0	0		0	11	1	188	0	0
4	0	0		0	14	1	254	0	0
4	25	31486	l	36	36	0	248	0	0
4	0	0		0	23	1	351	0	0
4	0	0		0	22	1	177	0	0
4	0	0		0	13	1	264	0	0
4	0	0		0	22	1	268	0	0
4	0	0		0	23	1	126	0	0
4	0	0		0	23	1	274	0	0
4	0	0		0	22	1	239	0	0
4	0	0		0	24	1	342	0	0
4	0	0		0	14	1	267	0	0
4	0	0		0	22	1	276	0	0
4	0	0		0	14	1	211	0	0
4	0	0		0	21	1	228	0	0
4	0	0		0	24	1	227	0	0
4	10	31180	l	21	21	0	264	0	0
4	0	0		0	18	1	358	0	0
4	0	0		0	22	1	156	0	0
4	12	31180	l	20	20	0	347	0	0
4	0	0		0	18	1	186	0	0
4	0	0		0	23	1	276	0	0
4	9	34276	l	16	17	0	441	0	0
4	1	42258	l	10	11	0	118	0	0
4	0	0		0	15	1	331	0	0
4	0	0		0	23	1	300	0	0
4	0	0		0	27	1	184	0	0
4	0	0		0	23	1	334	0	0
4	0	0		0	23	1	0	0	0
4	31	29172	l	39	39	0	0	0	0
4	24	31862	l	32	32	0	0	0	0
4	0	0		0	11	1	0	0	0
4	0	0		0	12	1	0	0	0
4	0	0		0	15	1	0	0	1789
4	0	0		13	17	0	0	0	11
4	0	0		0	16	1	0	0	11
4	12	42258	i	0	16	1	0	0	376
4	0	0		0	16	1	0	0	525
5	0	0		0	20	1	219	0	0
5	0	0		0	16	1	17	3598	0
5	0	0		0	19	1	332	0	0
5	0	0		0	16	1	0	2993	0
5	0	0		0	13	1	534	0	0
5	0	0		0	13	1	50	0	0
5	0	0		0	13	1	377	0	0
5	0	0		0	14	1	372	0	0
5	0	0		0	14	1	233	0	0
5	0	0		0	16	1	389	0	0
5	0	0		0	17	1	190	0	0
5	0	0		0	14	1	245	0	0
5	8	7844	l	18	19	0	113	0	0
5	4	7844	l	12	13	0	320	0	0
5	0	0		0	20	1	0	0	17
5	0	0		0	17	1	0	0	811
5	0	0		13	13	0	0	0	55
5	0	0		0	17	1	123	3441	0
5	0	0		0	14	1	0	2329	0
5	0	0		0	17	1	145	0	0
5	0	0		0	18	1	168	0	0
5	0	0		0	20	1	273	0	0
5	0	0		0	18	1	0	0	120
5	0	0		0	15	1	0	0	3315
5	0	0		0	15	1	0	0	28
5	0	0		0	18	1	0	0	1365
5	0	0		0	20	1	253	0	0
5	0	0		0	15	1	286	0	0
5	0	0		0	15	1	197	0	0
5	0	0		0	18	1	261	0	0
5	0	0		0	16	1	352	0	0
5	0	0		0	19	1	0	0	0
6	19	42246	i	0	27	1	46	2289	0
6	0	0		0	26	1	0	0	857
6	0	0		0	26	1	0	0	553
6	0	0		0	27	1	104	0	0
6	0	0		0	26	1	0	2941	0
6	17	42246	l	26	26	0	0	0	0
6	0	0		25	26	0	0	0	50
7	0	0		0	21	1	0	1923	0
7	0	0		0	23	1	110	2404	0
7	0	0		0	20	1	90	0	0
7	0	0		0	30	1	107	0	0
7	0	0		0	30	1	195	0	0
7	0	0		0	30	1	344	0	0
7	0	0		0	28	1	287	0	0
7	0	0		0	28	1	287	0	0
7	11	7814	l	27	27	0	399	0	0
7	0	0		0	22	1	244	0	0
7	0	0		0	20	1	169	0	0
7	0	0		0	20	1	0	0	3939
7	0	0		0	28	1	0	0	3939
7	0	0		0	27	1	0	0	1934
7	6	7814	i	26	26	0	0	0	10
7	0	0		0	27	1	0	0	829
7	0	0		0	28	1	0	0	2763
7	0	0		19	20	0	0	0	166
7	0	0		0	28	1	0	0	138
7	0	0		0	27	1	0	0	829
7	0	0		0	22	1	0	0	642
7	0	0		0	29	1	0	0	1492
7	0	0		0	20	1	0	0	642
7	0	0		0	29	1	0	0	4420
7	0	0		0	29	1	0	1996	0
7	0	0		0	22	1	423	0	0
7	0	0		0	21	1	0	2626	0
7	0	0		0	29	1	0	2163	0
7	0	0		0	21	1	29	0	0
7	0	0		0	22	1	144	0	0
7	0	0		0	29	1	0	0	55
7	0	0		0	27	1	0	0	55
7	0	0		0	29	1	0	0	122
7	0	0		0	23	1	0	0	144
7	0	0		0	27	1	0	0	221
7	0	0		0	29	1	0	0	1658
7	0	0		0	23	1	0	0	1105
7	0	0		0	27	1	0	0	616
7	0	0		0	29	1	0	0	392
7	0	0		0	27	1	0	0	221
7	0	0		0	27	1	0	0	392
7	0	0		0	27	1	0	0	392
7	0	0		0	29	1	0	0	1326
7	0	0		0	27	1	0	0	1381
7	0	0		0	28	1	0	0	191
7	0	0		0	21	1	0	0	1365
7	0	0		0	23	1	0	0	324
7	0	0		0	29	1	0	0	13813
7	0	0		0	29	1	0	0	83
7	0	0		0	28	1	0	0	1365
7	0	0		0	28	1	0	0	1271
7	0	0		0	28	1	0	0	1789
7	0	0		0	28	1	0	0	11
7	0	0		0	28	1	0	0	83
8	0	0		0	17	1	93	1656	0
8	0	0		0	16	1	0	0	525
8	9	42244	i	0	17	1	0	0	553
8	0	0		0	17	1	16	0	0
8	0	0		0	16	1	121	0	0
8	11	42244	l	16	16	0	0	0	0
8	0	0		15	16	0	0	0	12
9	4	7805	i	0	24	1	71	0	0
9	11	287	l	22	25	0	142	0	0
9	0	0		0	20	1	0	1575	0
9	0	0		0	25	1	0	1661	0
9	0	0		0	20	1	171	0	0
9	0	0		0	20	1	93	1787	0
9	0	0		0	24	1	10	0	0
9	0	0		0	21	1	21	0	0
9	0	0		0	27	1	162	0	0
9	0	0		0	21	1	34	0	0
9	0	0		0	28	1	93	884	0
9	0	0		0	25	1	119	0	0
9	0	0		0	28	1	126	0	0
9	16	4197	i	0	21	1	102	0	0
9	0	0		0	25	1	334	0	0
9	0	0		0	21	1	322	0	0
9	0	0		0	25	1	99	0	0
9	10	7805	w	19	19	0	95	0	0
9	9	7805	l	19	19	0	235	0	0
9	12	7805	w	26	27	0	396	0	0
9	11	7805	l	23	25	0	378	0	0
9	0	0		0	22	1	197	0	0
9	0	0		0	22	1	367	0	0
9	0	0		0	22	1	151	0	0
9	0	0		0	22	1	0	0	0
9	23	287	l	33	33	0	0	0	0
9	0	0		0	23	1	0	0	3939
9	0	0		18	19	0	0	0	276
9	0	0		0	23	1	0	0	6078
9	0	0		0	23	1	0	0	276
9	0	0		0	27	1	0	0	1268
9	0	0		0	27	1	19	0	0
9	0	0		0	28	1	93	5153	0
9	0	0		0	23	1	123	0	0
9	0	0		0	27	1	63	2019	0
9	0	0		0	27	1	35	2369	0
9	0	0		0	27	1	44	2316	0
9	0	0		0	24	1	355	0	0
9	0	0		0	25	1	106	0	0
9	0	0		0	20	1	224	0	0
9	0	0		0	24	1	0	0	0
9	0	0		0	19	1	0	0	138
9	0	0		0	19	1	284	0	0
9	0	0		0	28	1	316	0	0
9	0	0		0	28	1	241	0	0
9	0	0		0	27	1	491	937	0
9	0	0		0	28	1	257	0	0
10	0	0		0	29	1	0	1759	0
10	0	0		0	19	1	0	3615	0
10	0	0		0	20	1	10	0	0
10	0	0		0	12	1	93	3184	0
10	15	7823	l	21	21	0	41	0	0
10	16	7823	w	27	27	0	67	0	0
10	0	0		0	20	1	61	3190	0
10	0	0		0	11	1	246	0	0
10	0	0		0	13	1	313	0	0
10	0	0		0	24	1	128	0	0
10	20	4231	l	30	30	0	353	0	0
10	2	26662	l	9	10	0	308	0	0
10	15	7823	l	27	27	0	178	0	0
10	0	0		0	11	1	146	0	0
10	4	26662	w	18	18	0	347	0	0
10	21	1151	l	28	28	0	428	0	0
10	11	26662	l	22	22	0	283	0	0
10	6	4215	l	11	11	0	0	0	0
10	0	0		0	19	1	0	0	111
10	0	0		18	20	0	0	0	276
10	10	26662	i	18	18	0	0	0	1268
10	0	0		0	13	1	0	0	1268
10	0	0		0	12	1	0	0	1105
10	0	0		0	13	1	0	0	853
10	0	0		0	20	1	261	0	0
10	0	0		0	12	1	288	0	0
10	0	0		0	23	1	250	0	0
10	0	0		0	12	1	0	0	420
10	0	0		11	11	0	0	0	276
11	0	0		0	27	1	283	0	0
11	0	0		0	24	1	65	0	0
11	15	7828	w	27	28	0	0	3391	0
11	0	0		0	28	1	0	2342	0
11	15	7862	w	26	28	0	55	1721	0
11	11	7862	l	21	23	0	249	0	0
11	0	0		0	21	1	0	3319	0
11	0	0		0	24	1	0	3208	0
11	0	0		0	26	1	319	0	0
11	14	7828	w	25	27	0	315	0	0
11	16	4242	l	28	28	0	495	0	0
11	0	0		0	41	1	128	0	0
11	19	26638	i	0	25	1	390	0	0
11	12	7829	l	22	23	0	257	0	0
11	11	7829	l	24	27	0	315	0	0
11	26	1218	l	40	40	0	270	0	0
11	9	7829	l	16	17	0	275	0	0
11	0	0		0	23	1	435	0	0
11	0	0		0	26	1	242	0	0
11	0	0		0	18	1	71	0	0
11	0	0		0	23	1	242	0	0
11	0	0		0	24	1	312	0	0
11	0	0		0	20	1	283	0	0
11	0	0		0	18	1	145	0	0
11	0	0		0	19	1	157	0	0
11	0	0		0	24	1	146	0	0
11	16	4440	d	0	17	1	184	0	0
11	0	0		0	25	1	0	0	0
11	0	0		0	24	1	0	0	297
11	0	0		0	17	1	0	0	1945
11	0	0		0	25	1	0	0	774
11	0	0		0	21	1	0	0	99
11	0	0		0	24	1	0	0	857
11	0	0		0	19	1	0	0	138
11	0	0		0	25	1	0	0	2727
11	9	7829	l	17	17	0	0	0	1160
11	0	0		0	20	1	0	0	17
11	0	0		0	24	1	0	0	811
11	0	0		0	23	1	0	0	553
11	0	0		0	19	1	0	0	718
11	0	0		0	23	1	0	0	1132
11	0	0		0	23	1	0	0	525
11	0	0		0	21	1	0	0	400
11	1	7829	i	22	23	0	0	0	1132
11	0	0		0	19	1	61	0	0
11	0	0		0	24	1	0	2850	0
11	0	0		0	27	1	0	2301	0
11	0	0		0	25	1	0	2928	0
11	16	7862	i	0	24	1	0	4336	0
11	0	0		0	20	1	299	0	0
11	0	0		0	24	1	126	0	0
11	0	0		0	18	1	326	0	0
11	0	0		0	20	1	0	0	0
11	5	7829	i	23	23	0	0	0	442
11	0	0		0	24	1	111	1674	0
11	0	0		0	20	1	285	0	0
11	0	0		0	18	1	273	0	0
11	0	0		0	23	1	500	0	0
11	0	0		0	23	1	0	0	100
12	15	7804	w	28	28	0	0	2023	0
12	0	0		0	22	1	142	2541	0
12	0	0		0	39	1	78	3096	0
12	0	0		0	19	1	51	1919	0
12	0	0		0	23	1	93	1926	0
12	0	0		0	22	1	231	0	0
12	0	0		0	24	1	109	0	0
12	0	0		0	23	1	203	0	0
12	0	0		0	15	1	219	0	0
12	0	0		0	23	1	259	0	0
12	0	0		0	22	1	343	0	0
12	0	0		0	21	1	0	1934	0
12	0	0		0	23	1	303	3000	0
12	0	0		0	23	1	19	0	0
12	0	0		27	25	0	67	0	0
12	0	0		0	22	1	228	0	0
12	0	0		0	23	1	529	0	0
12	0	0		0	23	1	128	3001	0
12	0	0		0	23	1	20	3171	0
12	0	0		0	15	1	77	3012	0
12	0	0		0	15	1	403	0	0
12	0	0		0	25	1	77	0	0
12	0	0		0	32	1	409	0	0
12	0	0		0	24	1	394	0	0
12	0	0		0	15	1	260	0	0
12	0	0		0	16	1	102	0	0
12	0	0		0	22	1	302	0	0
12	0	0		0	24	1	292	0	0
12	0	0		0	24	1	175	0	0
12	5	7827	l	18	27	0	199	0	0
12	10	4078	l	20	27	0	453	0	0
12	0	0		0	22	1	128	0	0
12	0	0		0	24	1	316	0	0
12	7	7827	w	18	27	0	314	0	0
12	5	7827	l	12	13	0	220	0	0
12	0	0		0	25	1	216	0	0
12	0	0		0	39	1	388	0	0
12	0	0		0	22	1	95	0	0
12	26	4078	l	37	37	0	274	0	0
12	13	4264	l	21	27	0	286	0	0
12	32	5040	l	40	40	0	208	0	0
12	0	0		0	24	1	308	0	0
12	15	7804	i	24	27	0	137	0	0
12	21	5016	l	32	32	0	244	0	0
12	0	0		0	22	1	438	0	0
12	4	7827	i	0	16	1	305	0	0
12	0	0		0	19	1	305	0	0
12	31	5040	l	41	41	0	0	0	0
12	0	0		0	24	1	0	0	0
12	0	0		0	24	1	0	0	0
12	0	0		0	24	1	0	0	0
12	0	0		0	24	1	0	0	0
12	0	0		0	22	1	0	0	2597
12	0	0		0	19	1	0	0	1934
12	0	0		0	20	1	0	0	1685
12	0	0		0	20	1	0	0	1268
12	0	0		0	20	1	0	0	829
12	11	26609	i	0	22	1	0	0	1288
12	0	0		0	16	1	0	0	1268
12	0	0		0	24	1	0	0	2763
12	17	7804	l	0	25	1	0	0	553
12	0	0		0	16	1	0	0	1268
12	0	0		13	13	0	0	0	138
12	0	0		0	17	1	0	0	811
12	0	0		0	17	1	0	0	829
12	0	0		0	20	1	0	0	853
12	0	0		0	17	1	0	0	4420
12	0	0		0	20	1	0	0	55
12	0	0		0	14	1	59	1949	0
12	0	0		0	20	1	0	2679	0
12	0	0		0	17	1	51	3602	0
12	0	0		0	13	1	93	5983	0
12	0	0		0	18	1	190	2714	0
12	0	0		0	13	1	293	2773	0
12	0	0		0	18	1	0	2158	0
12	0	0		0	18	1	93	2616	0
12	0	0		0	18	1	303	0	0
12	0	0		0	14	1	321	0	0
12	0	0		0	14	1	291	2368	0
12	22	16444	l	38	38	0	413	2257	0
12	0	0		0	25	1	15	0	0
12	30	15211	l	38	38	0	205	0	0
12	40	16743	l	48	48	0	416	0	0
12	12	26609	w	0	0	0	0	3016	0
12	0	0		0	46	1	100	0	0
12	0	0		0	25	1	477	0	0
12	11	26609	w	23	27	0	155	0	0
12	27	16444	l	36	36	0	275	0	0
12	19	26609	w	31	31	0	180	0	0
12	33	16465	l	44	44	0	246	0	0
12	0	0		0	25	1	162	0	0
12	0	0		0	25	1	209	0	0
12	0	0		0	46	1	314	0	0
12	15	26609	w	23	27	0	239	0	0
12	16	26609	w	30	30	0	204	0	0
12	32	16465	i	41	41	0	338	0	0
12	0	0		0	14	1	177	0	0
12	0	0		0	20	1	0	0	155
12	0	0		0	20	1	0	0	663
12	0	0		0	20	1	0	0	608
12	0	0		0	19	1	0	0	442
12	0	0		0	19	1	0	0	392
12	0	0		0	19	1	0	0	138
12	0	0		0	20	1	0	0	392
12	0	0		0	20	1	0	0	831
12	1	7827	i	0	21	1	0	0	392
12	0	0		0	21	1	0	0	276
12	0	0		0	21	1	0	0	392
12	0	0		0	19	1	0	0	392
12	0	0		0	23	1	0	0	120
12	0	0		0	21	1	0	0	120
12	0	0		0	21	1	0	0	392
12	0	0		0	21	1	0	0	392
12	0	0		0	19	1	0	0	1105
12	8	26580	i	17	27	0	0	0	3315
12	0	0		0	21	1	0	0	191
12	0	0		0	32	1	0	0	1365
12	0	0		0	23	1	0	0	1365
12	0	0		0	23	1	0	0	1365
12	0	0		0	21	1	0	0	254
12	0	0		0	22	1	0	0	221
12	0	0		0	21	1	0	0	1365
12	0	0		0	19	1	0	0	10
12	0	0		15	19	0	0	0	12
12	0	0		25	19	0	0	0	50
12	0	0		0	21	1	0	0	376
13	0	0		0	17	1	93	1785	0
13	0	0		0	21	1	93	2436	0
13	0	0		0	16	1	141	3348	0
13	0	0		0	14	1	184	1814	0
13	13	26661	w	22	22	0	303	0	0
13	13	26661	w	22	22	0	386	0	0
13	0	0		0	16	1	0	1862	0
13	0	0		0	26	1	205	0	0
13	1	26662	w	14	16	0	93	2781	0
13	0	0		0	25	1	93	1733	0
13	0	0		0	16	1	65	0	0
13	0	0		0	10	1	138	0	0
13	0	0		0	16	1	147	0	0
13	0	0		0	16	1	282	0	0
13	0	0		0	16	1	0	2422	0
13	0	0		0	14	1	31	0	0
13	0	0		0	11	1	235	0	0
13	0	0		0	18	1	460	0	0
13	0	0		0	18	1	351	0	0
13	0	0		0	17	1	137	0	0
13	0	0		0	18	1	209	0	0
13	12	4402	l	23	23	0	163	0	0
13	9	26661	w	19	21	0	346	0	0
13	0	0		0	20	1	234	0	0
13	4	26661	l	14	14	0	320	0	0
13	1	26662	l	9	10	0	347	0	0
13	8	26661	w	15	20	0	228	0	0
13	6	4284	l	19	21	0	283	0	0
13	7	26661	w	0	0	0	349	0	0
13	0	0		0	18	1	142	0	0
13	0	0		0	11	1	217	0	0
13	0	0		0	18	1	150	0	0
13	0	0		0	17	1	119	0	0
13	0	0		0	18	1	389	0	0
13	0	0		0	18	1	0	0	0
13	0	0		0	14	1	0	0	0
13	13	4392	i	24	24	0	0	0	166
13	0	0		0	21	1	0	0	1268
13	0	0		0	18	1	0	0	1268
13	0	0		17	15	0	0	0	1160
13	0	0		0	17	1	0	0	811
13	0	0		0	17	1	0	0	138
13	8	26562	l	16	21	0	93	2317	0
13	0	0		0	17	1	25	3115	0
13	0	0		0	17	1	93	6892	0
13	0	0		0	18	1	233	3863	0
13	0	0		0	17	1	145	0	0
13	0	0		0	19	1	244	0	0
13	0	0		0	10	1	328	0	0
13	0	0		0	18	1	338	0	0
13	0	0		0	17	1	396	0	0
13	0	0		0	20	1	0	2158	0
13	0	0		0	24	1	214	0	0
13	0	0		0	11	1	146	0	0
13	10	26562	l	16	21	0	0	0	0
13	0	0		0	10	1	0	0	0
13	8	26662	i	0	18	1	0	0	55
13	1	26662	i	13	13	0	0	0	138
13	0	0		0	15	1	0	0	332
13	0	0		0	15	1	0	0	616
13	0	0		0	15	1	0	0	392
13	0	0		0	16	1	0	0	83
13	0	0		0	17	1	0	0	1381
13	0	0		0	16	1	0	0	1365
13	0	0		0	17	1	0	0	1365
13	0	0		0	16	1	0	0	1768
13	2	26662	w	13	13	0	0	0	1105
13	0	0		14	16	0	0	0	276
13	0	0		0	11	1	195	0	0
14	0	0		0	35	1	0	1867	0
14	20	7796	w	29	42	0	64	1839	0
14	18	7796	l	28	41	0	27	0	0
14	25	7799	l	39	46	0	0	1788	0
14	39	130	l	58	58	0	0	1499	0
14	0	0		0	37	1	93	1838	0
14	39	12149	i	49	49	0	93	3232	0
14	0	0		0	38	1	615	0	0
14	0	0		0	34	1	0	1804	0
14	0	0		0	37	1	0	2177	0
14	0	0		0	39	1	0	2336	0
14	0	0		0	37	1	186	3153	0
14	16	7782	w	29	41	0	93	2262	0
14	10	7782	w	27	41	0	274	3410	0
14	20	7782	w	34	44	0	93	3603	0
14	0	0		0	37	1	93	1856	0
14	0	0		0	37	1	93	1829	0
14	0	0		0	33	1	46	2289	0
14	0	0		0	38	1	29	3335	0
14	0	0		0	37	1	26	3298	0
14	0	0		0	37	1	11	1820	0
14	20	7782	w	32	43	0	29	0	0
14	0	0		0	57	1	80	0	0
14	0	0		0	37	1	107	0	0
14	0	0		0	37	1	231	0	0
14	0	0		0	38	1	337	0	0
14	0	0		0	37	1	486	0	0
14	0	0		0	38	1	530	0	0
14	0	0		0	28	1	0	1862	0
14	0	0		0	38	1	0	1693	0
14	0	0		0	37	1	0	1801	0
14	0	0		0	37	1	0	3348	0
14	0	0		0	36	1	0	3461	0
14	0	0		0	37	1	0	3259	0
14	0	0		0	37	1	0	2408	0
14	21	7782	w	39	45	0	0	883	0
14	0	0		0	38	1	0	1204	0
14	0	0		0	38	1	0	1302	0
14	0	0		0	37	1	35	3065	0
14	0	0		0	37	1	30	3494	0
14	0	0		0	39	1	66	3217	0
14	0	0		0	38	1	117	3630	0
14	0	0		0	37	1	138	1845	0
14	18	26547	i	29	41	0	31	1929	0
14	0	0		0	38	1	93	2512	0
14	0	0		0	38	1	28	0	0
14	0	0		0	38	1	108	0	0
14	0	0		0	21	1	230	0	0
14	0	0		0	38	1	0	1819	0
14	0	0		0	38	1	0	1901	0
14	0	0		0	33	1	0	2991	0
14	0	0		0	38	1	0	1858	0
14	0	0		0	37	1	168	1951	0
14	0	0		0	33	1	244	0	0
14	0	0		0	38	1	17	0	0
14	0	0		0	38	1	90	0	0
14	0	0		0	36	1	274	0	0
14	0	0		0	36	1	454	0	0
14	0	0		0	33	1	460	0	0
14	30	7828	w	43	47	0	721	0	0
14	0	0		0	39	1	0	3106	0
14	23	7809	l	37	45	0	78	1901	0
14	0	0		0	22	1	93	3080	0
14	27	4181	l	36	45	0	82	1796	0
14	0	0		0	28	1	113	3287	0
14	21	7801	w	31	43	0	310	1801	0
14	0	0		0	28	1	285	3724	0
14	0	0		0	28	1	298	1747	0
14	0	0		0	38	1	10	0	0
14	22	4966	i	33	44	0	13	0	0
14	17	7801	l	26	41	0	16	0	0
14	0	0		0	38	1	19	0	0
14	0	0		0	43	1	21	0	0
14	0	0		0	33	1	59	0	0
14	0	0		0	38	1	128	0	0
14	33	7828	w	39	45	0	138	0	0
14	0	0		0	51	1	171	0	0
14	0	0		0	38	1	209	0	0
14	0	0		0	36	1	332	0	0
14	0	0		0	38	1	446	0	0
14	0	0		0	38	1	599	0	0
14	0	0		0	34	1	93	3449	0
14	0	0		0	38	1	16	1810	0
14	0	0		0	33	1	138	1858	0
14	0	0		0	39	1	71	0	0
14	0	0		0	39	1	72	0	0
14	0	0		0	36	1	243	0	0
14	0	0		0	28	1	0	1636	0
14	0	0		0	37	1	29	3342	0
14	0	0		0	60	1	20	2351	0
14	0	0		0	38	1	195	2330	0
14	0	0		0	36	1	19	1756	0
14	37	1960	i	50	50	0	24	3234	0
14	42	5213	i	51	51	0	47	0	0
14	47	1544	l	55	55	0	312	0	0
14	0	0		0	51	1	391	0	0
14	44	1410	l	51	51	0	0	3015	0
14	27	4813	l	39	45	0	96	3812	0
14	13	7848	w	25	41	0	255	3322	0
14	0	0		0	56	1	17	0	0
14	21	7848	w	29	42	0	61	0	0
14	20	1575	l	29	42	0	77	0	0
14	0	0		0	43	1	87	0	0
14	44	4812	l	61	61	0	194	0	0
14	0	0		0	33	1	273	0	0
14	20	7848	w	36	44	0	279	0	0
14	0	0		0	49	1	311	0	0
14	0	0		0	41	1	373	0	0
14	28	4916	l	41	46	0	380	0	0
14	32	4816	l	41	46	0	0	2569	0
14	0	0		0	36	1	145	1907	0
14	0	0		0	35	1	81	1902	0
14	12	7868	w	26	41	0	488	0	0
14	0	0		0	34	1	0	2268	0
14	0	0		0	36	1	102	1961	0
14	0	0		0	36	1	93	1807	0
14	39	5351	l	52	52	0	152	1799	0
14	0	0		0	36	1	93	2139	0
14	0	0		0	22	1	169	1800	0
14	47	5251	l	64	64	0	297	3565	0
14	0	0		0	39	1	26	0	0
14	43	5407	l	56	56	0	56	0	0
14	0	0		0	56	1	82	0	0
14	0	0		0	28	1	148	0	0
14	0	0		0	34	1	289	0	0
14	17	7857	w	26	41	0	354	0	0
14	32	5390	l	44	47	0	403	0	0
14	0	0		0	39	1	486	0	0
14	0	0		0	33	1	540	0	0
14	43	5336	l	50	50	0	0	2002	0
14	0	0		0	19	1	222	0	0
14	0	0		0	34	1	251	1721	0
14	11	7868	i	26	41	0	352	3047	0
14	37	5351	i	49	49	0	194	2435	0
14	0	0		0	38	1	11	0	0
14	0	0		0	34	1	44	0	0
14	0	0		0	38	1	414	0	0
14	0	0		0	34	1	0	1883	0
14	0	0		0	36	1	0	1820	0
14	0	0		0	47	1	0	2428	0
14	0	0		0	28	1	0	2245	0
14	0	0		0	63	1	0	1667	0
14	0	0		0	34	1	355	0	0
14	17	26547	i	30	42	0	449	0	0
14	0	0		0	44	1	465	0	0
14	0	0		0	33	1	340	0	0
14	0	0		0	38	1	282	0	0
14	0	0		0	33	1	262	0	0
14	0	0		0	33	1	318	0	0
14	0	0		0	39	1	280	0	0
14	26	7828	w	34	44	0	228	0	0
14	0	0		0	39	1	246	0	0
14	0	0		0	35	1	377	0	0
14	38	4114	i	49	49	0	382	0	0
14	0	0		0	37	1	177	0	0
14	26	7828	w	37	45	0	282	0	0
14	0	0		0	38	1	321	0	0
14	0	0		0	37	1	359	0	0
14	0	0		0	62	1	148	0	0
14	0	0		0	38	1	394	0	0
14	0	0		0	39	1	326	0	0
14	0	0		0	38	1	322	0	0
14	37	3993	l	46	48	0	277	0	0
14	0	0		0	58	1	445	0	0
14	0	0		0	39	1	233	0	0
14	0	0		0	35	1	347	0	0
14	0	0		0	60	1	320	0	0
14	0	0		0	38	1	229	0	0
14	0	0		0	37	1	254	0	0
14	0	0		0	34	1	160	0	0
14	0	0		0	39	1	320	0	0
14	0	0		0	47	1	353	0	0
14	50	3976	l	57	57	0	277	0	0
14	48	4347	l	55	55	0	339	0	0
14	33	4808	i	41	46	0	233	0	0
14	41	4788	i	53	53	0	72	0	0
14	41	4207	l	50	50	0	189	0	0
14	26	7828	l	36	44	0	315	0	0
14	0	0		0	39	1	313	0	0
14	19	7801	w	30	42	0	160	0	0
14	27	7809	l	42	47	0	237	0	0
14	21	7801	w	31	42	0	138	0	0
14	26	7828	l	35	44	0	495	0	0
14	0	0		0	39	1	209	0	0
14	0	0		0	38	1	220	0	0
14	0	0		0	58	1	287	0	0
14	20	7828	w	32	43	0	80	0	0
14	34	5351	i	46	48	0	477	0	0
14	22	4786	i	0	36	1	324	0	0
14	21	7828	w	29	42	0	291	0	0
14	37	4227	l	45	48	0	243	0	0
14	21	7828	w	31	43	0	260	0	0
14	48	4074	l	55	55	0	180	0	0
14	0	0		14	39	0	320	0	0
14	26	4155	l	36	45	0	315	0	0
14	0	0		0	36	1	368	0	0
14	0	0		0	47	1	233	0	0
14	0	0		0	33	1	469	0	0
14	44	1110	l	53	53	0	210	0	0
14	31	7828	w	41	46	0	270	0	0
14	0	0		0	36	1	361	0	0
14	38	4376	i	46	48	0	270	0	0
14	0	0		0	36	1	468	0	0
14	0	0		0	35	1	146	0	0
14	44	1095	l	52	52	0	311	0	0
14	49	4335	l	61	61	0	167	0	0
14	0	0		0	36	1	133	0	0
14	21	7801	w	32	43	0	447	0	0
14	16	26666	l	26	41	0	275	0	0
14	0	0		0	39	1	331	0	0
14	21	7801	w	32	43	0	398	0	0
14	0	0		0	39	1	313	0	0
14	0	0		0	34	1	297	0	0
14	21	7828	w	30	42	0	275	0	0
14	0	0		0	59	1	163	0	0
14	0	0		0	33	1	197	0	0
14	0	0		0	34	1	254	0	0
14	0	0		0	35	1	282	0	0
14	0	0		0	36	1	87	0	0
14	0	0		0	19	1	263	0	0
14	0	0		0	35	1	247	0	0
14	42	5351	d	54	54	0	232	0	0
14	0	0		0	38	1	218	0	0
14	0	0		0	39	1	189	0	0
14	0	0		0	37	1	252	0	0
14	0	0		0	37	1	277	0	0
14	26	4856	l	36	45	0	73	0	0
14	17	7848	w	28	41	0	381	0	0
14	34	1575	l	42	46	0	284	0	0
14	27	4938	l	35	44	0	365	0	0
14	0	0		0	35	1	168	0	0
14	0	0		0	33	1	364	0	0
14	25	5061	l	40	46	0	10	0	0
14	20	7848	w	32	43	0	279	0	0
14	10	7848	w	25	41	0	262	0	0
14	19	7848	w	29	42	0	396	0	0
14	19	7848	w	28	41	0	302	0	0
14	30	5061	l	39	46	0	201	0	0
14	21	4786	l	31	43	0	185	0	0
14	17	7848	w	27	41	0	175	0	0
14	26	4856	l	34	44	0	140	0	0
14	14	7848	w	26	41	0	260	0	0
14	35	4979	l	45	47	0	326	0	0
14	16	7848	w	23	33	0	216	0	0
14	46	4796	l	59	59	0	197	0	0
14	16	7848	w	25	41	0	327	0	0
14	0	0		0	48	1	322	0	0
14	33	4956	l	41	46	0	265	0	0
14	21	7848	w	31	43	0	289	0	0
14	20	7848	w	34	44	0	221	0	0
14	13	7848	w	23	33	0	223	0	0
14	40	4812	l	49	49	0	209	0	0
14	0	0		0	37	1	363	0	0
14	0	0		0	36	1	513	0	0
14	0	0		0	33	1	376	0	0
14	38	4795	l	47	48	0	350	0	0
14	52	6168	l	59	59	0	102	0	0
14	29	4155	i	39	46	0	365	0	0
14	11	7848	w	18	19	0	154	0	0
14	49	4872	l	61	61	0	197	0	0
14	40	4784	l	50	50	0	193	0	0
14	27	1615	l	34	44	0	289	0	0
14	35	4796	l	48	48	0	95	0	0
14	16	4898	l	28	41	0	233	0	0
14	0	0		0	37	1	281	0	0
14	33	4856	l	45	47	0	268	0	0
14	21	4808	l	0	39	1	65	0	0
14	26	4938	l	37	45	0	213	0	0
14	15	7848	l	22	33	0	160	0	0
14	19	7848	w	28	41	0	92	0	0
14	31	4813	l	39	46	0	173	0	0
14	24	4737	l	33	44	0	431	0	0
14	50	4990	l	60	60	0	172	0	0
14	44	5002	l	54	54	0	166	0	0
14	31	4966	l	38	45	0	331	0	0
14	43	4979	l	57	57	0	150	0	0
14	46	5034	l	55	55	0	105	0	0
14	38	4725	l	46	48	0	387	0	0
14	39	4806	l	51	51	0	308	0	0
14	44	4983	l	54	54	0	177	0	0
14	0	0		0	39	1	216	0	0
14	16	7848	w	25	41	0	276	0	0
14	0	0		0	39	1	219	0	0
14	0	0		0	39	1	49	0	0
14	31	4808	i	42	46	0	383	0	0
14	0	0		0	39	1	179	0	0
14	0	0		0	62	1	124	0	0
14	0	0		0	62	1	203	0	0
14	19	7857	w	31	43	0	236	0	0
14	0	0		0	55	1	195	0	0
14	39	5284	l	47	48	0	259	0	0
14	0	0		0	36	1	282	0	0
14	35	5390	i	43	47	0	312	0	0
14	22	5390	l	35	44	0	488	0	0
14	22	5390	l	36	45	0	304	0	0
14	19	7857	w	30	42	0	228	0	0
14	18	7857	w	31	43	0	52	0	0
14	0	0		0	36	1	174	0	0
14	0	0		0	39	1	158	0	0
14	30	5618	l	42	46	0	252	0	0
14	0	0		0	39	1	177	0	0
14	0	0		0	37	1	194	0	0
14	0	0		0	63	1	227	0	0
14	43	5284	l	59	59	0	353	0	0
14	36	5162	l	49	49	0	448	0	0
14	21	7828	i	0	33	1	368	0	0
14	0	0		0	20	1	292	0	0
14	0	0		0	33	1	315	0	0
14	28	7796	l	38	45	0	0	0	0
14	44	4120	i	53	53	0	0	0	0
14	0	0		0	39	1	0	0	0
14	0	0		0	37	1	0	0	0
14	0	0		0	35	1	0	0	0
14	35	5390	l	43	47	0	0	0	0
14	39	4897	l	53	53	0	0	0	0
14	42	4114	l	51	51	0	0	0	0
14	12	7868	l	24	41	0	0	0	0
14	0	0		0	20	1	0	0	0
14	0	0		0	35	1	0	0	0
14	0	0		0	54	1	0	0	0
14	0	0		0	43	1	0	0	0
14	0	0		0	28	1	0	0	0
14	50	4020	l	58	58	0	0	0	0
14	0	0		0	22	1	0	0	194
14	0	0		0	28	1	0	0	297
14	0	0		0	35	1	0	0	83
14	0	0		0	23	1	0	0	18343
14	7	26604	s	0	23	1	0	0	4420
14	17	26618	i	0	34	1	0	0	774
14	0	0		0	28	1	0	0	630
14	0	0		0	23	1	0	0	630
14	0	0		0	23	1	0	0	630
14	15	26604	s	22	28	0	0	0	873
14	0	0		0	29	1	0	0	1268
14	19	7788	i	0	29	1	0	0	360
14	0	0		0	24	1	0	0	829
14	14	26666	s	0	24	1	0	0	1934
14	0	0		0	24	1	0	0	476
14	12	26566	i	22	33	0	0	0	1288
14	0	0		18	29	0	0	0	276
14	0	0		0	24	1	0	0	1268
14	0	0		0	35	1	0	0	55018
14	14	26666	s	0	29	1	0	0	99
14	0	0		0	25	1	0	0	1268
14	0	0		0	34	1	0	0	2763
14	0	0		0	29	1	0	0	1268
14	0	0		0	25	1	0	0	1268
14	0	0		24	29	0	0	0	166
14	0	0		0	25	1	0	0	857
14	0	0		0	34	1	0	0	276
14	0	0		0	34	1	0	0	553
14	0	0		0	25	1	0	0	1480
14	0	0		0	39	1	0	0	1268
14	0	0		0	29	1	0	0	3161
14	0	0		0	35	1	0	0	2727
14	0	0		18	25	0	0	0	1268
14	0	0		0	34	1	0	0	1268
14	0	0		0	29	1	0	0	1105
14	0	0		13	25	0	0	0	138
14	12	26604	i	22	33	0	0	0	1160
14	27	4440	l	36	45	0	0	0	17
14	0	0		0	25	1	0	0	718
14	0	0		0	25	1	0	0	811
14	0	0		0	29	1	0	0	718
14	0	0		0	29	1	0	0	718
14	0	0		0	25	1	0	0	553
14	0	0		0	29	1	0	0	718
14	0	0		0	34	1	0	0	1132
14	0	0		0	47	1	0	0	1132
14	0	0		13	30	0	0	0	55
14	0	0		0	25	1	0	0	829
14	0	0		0	30	1	0	0	642
14	6	7868	i	23	33	0	0	0	1492
14	0	0		0	30	1	0	0	525
14	0	0		0	30	1	0	0	2210
14	0	0		0	49	1	0	0	2486
14	0	0		0	35	1	0	0	6078
14	0	0		0	34	1	0	0	829
14	0	0		0	34	1	0	0	853
14	0	0		0	34	1	0	0	642
14	7	26604	s	22	30	0	0	0	642
14	0	0		0	25	1	0	0	442
14	0	0		0	26	1	0	0	59
14	0	0		0	35	1	0	0	853
14	0	0		0	30	1	0	0	2763
14	0	0		0	34	1	0	0	22
14	0	0		24	33	0	0	0	138
14	0	0		0	35	1	0	0	55
14	0	0		0	30	1	0	0	28
14	0	0		0	30	1	0	0	17
14	0	0		0	30	1	334	0	0
14	0	0		0	37	1	0	2119	0
14	0	0		0	36	1	0	3069	0
14	21	9904	i	0	36	1	27	0	0
14	0	0		0	30	1	521	0	0
14	0	0		0	37	1	0	1938	0
14	0	0		0	36	1	0	2321	0
14	0	0		0	39	1	0	2387	0
14	0	0		0	36	1	0	2424	0
14	13	26531	w	26	41	0	34	0	0
14	31	9904	l	45	47	0	79	0	0
14	0	0		0	34	1	0	2212	0
14	0	0		0	30	1	0	3131	0
14	0	0		0	36	1	252	2209	0
14	0	0		0	36	1	128	0	0
14	0	0		0	46	1	288	0	0
14	0	0		0	34	1	291	0	0
14	0	0		0	35	1	43	0	0
14	0	0		0	31	1	0	2381	0
14	0	0		0	46	1	521	0	0
14	0	0		0	37	1	0	2108	0
14	0	0		0	37	1	93	2249	0
14	0	0		0	37	1	575	2125	0
14	0	0		0	35	1	10	0	0
14	0	0		0	36	1	0	2452	0
14	21	26612	w	32	43	0	364	0	0
14	40	12053	l	57	57	0	437	0	0
14	38	12053	l	62	62	0	0	2303	0
14	40	12117	l	55	55	0	72	2161	0
14	21	26612	w	34	44	0	138	2059	0
14	63	12148	l	77	77	0	59	2491	0
14	44	12134	l	55	55	0	235	2667	0
14	36	12164	l	54	54	0	83	2336	0
14	24	26612	w	33	44	0	204	2221	0
14	28	26612	w	39	46	0	209	2402	0
14	33	26612	w	40	46	0	235	2433	0
14	30	26612	w	42	47	0	141	2633	0
14	30	26612	w	44	47	0	99	0	0
14	27	26612	w	35	44	0	155	0	0
14	33	26612	w	46	48	0	255	0	0
14	22	26612	w	30	42	0	276	0	0
14	22	26612	w	37	45	0	359	0	0
14	38	12121	l	48	48	0	359	0	0
14	24	26612	w	40	46	0	369	0	0
14	42	12145	l	51	51	0	434	0	0
14	33	26612	w	44	47	0	514	0	0
14	32	26612	w	79	79	0	0	2147	0
14	31	26612	w	0	0	0	0	2021	0
14	30	26612	w	42	47	0	0	2238	0
14	33	26612	w	53	53	0	0	2261	0
14	33	26612	w	78	78	0	0	2416	0
14	27	26612	w	78	78	0	0	2329	0
14	21	26612	w	80	80	0	0	2491	0
14	22	26612	w	79	79	0	0	1686	0
14	31	26612	w	49	49	0	0	3047	0
14	46	12139	i	59	59	0	149	2411	0
14	0	0		0	35	1	93	2484	0
14	0	0		0	57	1	21	0	0
14	0	0		0	36	1	0	2434	0
14	0	0		0	36	1	93	1903	0
14	0	0		0	58	1	0	2720	0
14	0	0		0	46	1	34	0	0
14	0	0		0	35	1	145	0	0
14	0	0		0	35	1	380	2513	0
14	0	0		0	35	1	0	2562	0
14	0	0		0	35	1	0	2663	0
14	0	0		0	37	1	15	2513	0
14	0	0		0	35	1	125	0	0
14	0	0		0	35	1	0	2454	0
14	0	0		0	35	1	68	2644	0
14	0	0		0	36	1	93	3364	0
14	18	26604	i	0	35	1	0	2216	0
14	0	0		0	36	1	114	2698	0
14	0	0		0	37	1	33	2224	0
14	0	0		0	34	1	93	2229	0
14	0	0		0	35	1	0	2232	0
14	0	0		0	35	1	93	4296	0
14	0	0		0	38	1	93	2081	0
14	0	0		0	39	1	77	2450	0
14	0	0		0	38	1	93	6892	0
14	0	0		0	37	1	93	3565	0
14	0	0		0	31	1	72	3403	0
14	0	0		0	31	1	93	3075	0
14	0	0		0	38	1	114	3682	0
14	0	0		0	39	1	40	0	0
14	0	0		0	38	1	48	0	0
14	0	0		0	38	1	207	0	0
14	0	0		0	39	1	293	0	0
14	0	0		0	38	1	302	0	0
14	0	0		0	38	1	307	0	0
14	35	16662	i	56	56	0	0	2177	0
14	0	0		0	39	1	0	3866	0
14	0	0		0	39	1	0	3540	0
14	0	0		0	34	1	0	2373	0
14	0	0		0	34	1	190	0	0
14	0	0		0	35	1	354	2416	0
14	0	0		0	37	1	0	2584	0
14	0	0		0	37	1	0	2061	0
14	0	0		0	39	1	422	0	0
14	42	16662	l	53	53	0	128	0	0
14	36	16662	i	48	48	0	132	0	0
14	22	26618	w	32	43	0	437	0	0
14	25	26618	w	36	45	0	286	0	0
14	23	26618	l	32	43	0	324	0	0
14	62	23609	l	71	71	0	197	0	0
14	0	0		0	35	1	198	0	0
14	0	0		0	36	1	295	0	0
14	16	26531	w	25	41	0	392	0	0
14	20	26531	w	31	43	0	228	0	0
14	0	0		0	34	1	329	0	0
14	0	0		0	39	1	245	0	0
14	0	0		0	39	1	360	0	0
14	17	26531	w	30	42	0	220	0	0
14	20	26531	w	30	42	0	236	0	0
14	0	0		0	39	1	287	0	0
14	0	0		0	36	1	198	0	0
14	0	0		0	36	1	243	0	0
14	13	26531	l	24	33	0	260	0	0
14	31	18369	i	41	46	0	353	0	0
14	0	0		0	35	1	375	0	0
14	35	9086	l	49	49	0	343	0	0
14	28	26612	w	37	45	0	172	0	0
14	46	12139	l	56	56	0	260	0	0
14	32	26612	w	45	47	0	190	0	0
14	26	26618	l	38	45	0	0	0	0
14	48	12125	l	59	59	0	0	0	0
14	39	16757	l	72	72	0	0	0	0
14	26	18300	l	34	44	0	0	0	0
14	0	0		0	39	1	0	0	0
14	25	18369	l	35	44	0	0	0	0
14	0	0		0	26	1	0	0	166
14	0	0		0	35	1	0	0	206
14	0	0		0	26	1	0	0	39
14	0	0		0	31	1	0	0	28
14	0	0		0	34	1	0	0	30388
14	0	0		0	31	1	0	0	138
14	0	0		0	31	1	0	0	10
14	0	0		0	31	1	0	0	6
14	0	0		0	34	1	0	0	1637
14	0	0		0	34	1	0	0	155
14	0	0		0	26	1	0	0	155
14	15	26604	s	23	31	0	0	0	1155
14	7	7868	s	22	33	0	0	0	1403
14	0	0		0	31	1	0	0	1658
14	0	0		0	31	1	0	0	420
14	0	0		0	26	1	0	0	322
14	0	0		0	31	1	0	0	111
14	0	0		0	32	1	0	0	1658
14	7	7868	s	23	32	0	0	0	420
14	0	0		0	35	1	0	0	553
14	0	0		0	32	1	0	0	575
14	0	0		0	32	1	0	0	420
14	10	26538	i	22	33	0	0	0	392
14	0	0		0	36	1	0	0	616
14	0	0		0	35	1	0	0	553
14	0	0		0	34	1	0	0	616
14	0	0		0	36	1	0	0	442
14	0	0		0	34	1	0	0	392
14	0	0		0	34	1	0	0	616
14	0	0		0	35	1	0	0	392
14	0	0		0	32	1	0	0	332
14	0	0		0	26	1	0	0	221
14	5	7868	d	24	41	0	0	0	616
14	0	0		0	36	1	0	0	166
14	0	0		0	32	1	0	0	44
14	0	0		0	26	1	0	0	55
14	0	0		0	34	1	0	0	77
14	0	0		0	26	1	0	0	276
14	0	0		0	26	1	0	0	831
14	0	0		0	32	1	0	0	359
14	0	0		0	34	1	0	0	392
14	0	0		0	32	1	0	0	387
14	0	0		0	32	1	0	0	392
14	0	0		0	35	1	0	0	392
14	0	0		0	32	1	0	0	1105
14	0	0		0	26	1	0	0	1326
14	0	0		0	26	1	0	0	120
14	1	7868	d	24	34	0	0	0	120
14	0	0		0	32	1	0	0	1381
14	0	0		17	33	0	0	0	3315
14	17	7804	i	0	33	1	0	0	7735
14	0	0		0	33	1	0	0	191
14	0	0		0	27	1	0	0	1365
14	12	7782	i	0	34	1	0	0	1365
14	0	0		0	27	1	0	0	1365
14	0	0		0	33	1	0	0	494
14	0	0		0	39	1	0	0	1365
14	0	0		0	33	1	0	0	1768
14	0	0		0	33	1	0	0	553
14	0	0		23	27	0	0	0	442
14	0	0		0	33	1	0	0	4420
14	18	7782	i	0	34	1	0	0	144
14	0	0		0	33	1	0	0	553
14	0	0		0	38	1	0	0	663
14	0	0		0	36	1	0	0	1365
14	0	0		0	39	1	0	0	1365
14	0	0		0	33	1	0	0	1365
14	0	0		0	33	1	0	0	1365
14	0	0		0	33	1	0	0	470
14	0	0		0	27	1	0	0	221
14	0	0		0	27	1	0	0	1658
14	0	0		14	27	0	0	0	276
14	7	26604	s	21	22	0	0	0	1365
14	0	0		0	27	1	0	0	525
14	0	0		0	33	1	0	0	5194
14	0	0		0	34	1	171	0	0
14	0	0		0	19	1	267	0	0
14	0	0		0	36	1	93	1648	0
14	0	0		0	37	1	23	1850	0
14	0	0		0	35	1	86	0	0
14	0	0		0	36	1	410	2464	0
14	0	0		0	37	1	93	2441	0
14	0	0		0	37	1	571	2018	0
14	0	0		0	36	1	164	0	0
14	0	0		0	35	1	93	1995	0
14	0	0		0	20	1	243	0	0
14	0	0		0	35	1	289	0	0
14	0	0		0	20	1	281	0	0
14	12	7868	d	25	35	0	0	0	0
14	0	0		25	27	0	0	0	50
14	0	0		0	33	1	0	0	20890
14	0	0		0	33	1	0	0	1934
14	0	0		0	33	1	0	0	111
14	0	0		0	34	1	0	0	1789
14	0	0		13	33	0	0	0	11
14	0	0		0	33	1	0	0	6078
14	0	0		0	33	1	0	0	376
14	0	0		0	34	1	0	0	11
14	0	0		0	27	1	0	0	26
14	0	0		0	27	1	0	0	608
14	0	0		0	33	1	0	0	260
14	0	0		0	27	1	0	0	11
15	0	0		0	30	1	0	0	0
15	12	42244	l	29	29	0	0	0	0
15	0	0		0	29	1	0	0	0
15	0	0		28	29	0	0	0	12
16	0	0		0	19	1	101	3438	0
16	0	0		0	14	1	10	0	0
16	0	0		0	20	1	0	2189	0
16	14	5460	i	29	29	0	37	0	0
16	0	0		0	14	1	93	3215	0
16	0	0		0	20	1	151	0	0
16	0	0		0	14	1	332	0	0
16	0	0		0	24	1	376	0	0
16	0	0		0	19	1	206	0	0
16	0	0		0	32	1	124	0	0
16	26	1879	l	34	34	0	256	0	0
16	0	0		0	36	1	317	0	0
16	12	5460	l	23	23	0	113	0	0
16	21	5287	l	30	30	0	262	0	0
16	5	7844	w	13	14	0	275	0	0
16	0	0		0	15	1	395	0	0
16	0	0		0	19	1	289	0	0
16	9	7844	l	24	24	0	0	0	0
16	0	0		0	19	1	0	0	0
16	0	0		0	15	1	0	0	1934
16	0	0		0	20	1	0	0	476
16	0	0		0	20	1	0	0	1268
16	0	0		0	20	1	0	0	718
16	0	0		17	20	0	0	0	55
16	14	7844	i	0	21	1	0	0	642
16	0	0		0	15	1	0	0	400
16	0	0		0	15	1	302	7271	0
16	0	0		0	16	1	52	2327	0
16	10	5460	s	0	0	0	93	2478	0
16	0	0		0	21	1	0	2411	0
16	0	0		0	20	1	208	2929	0
16	0	0		0	16	1	168	2042	0
16	0	0		0	20	1	17	0	0
16	0	0		0	20	1	261	0	0
16	0	0		0	16	1	107	0	0
16	0	0		0	16	1	355	0	0
16	0	0		0	17	1	174	0	0
16	0	0		0	17	1	380	0	0
16	0	0		0	17	1	0	0	332
16	0	0		0	17	1	201	0	0
16	0	0		0	20	1	113	0	0
16	0	0		0	20	1	14	617	0
16	0	0		0	18	1	193	0	0
16	0	0		0	18	1	158	0	0
16	10	5460	s	0	20	1	60	1438	0
16	0	0		0	18	1	399	0	0
16	0	0		0	18	1	155	0	0
17	0	0		0	15	1	158	3355	0
17	0	0		0	12	1	93	2169	0
17	0	0		0	12	1	0	1792	0
17	0	0		0	27	1	0	3215	0
17	0	0		0	13	1	0	1325	0
17	0	0		0	22	1	0	3114	0
17	0	0		0	19	1	25	0	0
17	0	0		0	26	1	0	3129	0
17	0	0		0	19	1	230	0	0
17	0	0		0	22	1	448	0	0
17	0	0		0	19	1	0	2923	0
17	0	0		0	22	1	93	3167	0
17	0	0		0	22	1	138	1858	0
17	9	7858	l	18	18	0	93	1695	0
17	0	0		0	18	1	20	2351	0
17	0	0		0	18	1	65	2615	0
17	0	0		0	19	1	23	0	0
17	0	0		0	22	1	40	0	0
17	2	7858	l	12	12	0	72	0	0
17	0	0		0	22	1	323	0	0
17	0	0		0	19	1	337	0	0
17	0	0		0	22	1	0	1827	0
17	0	0		0	22	1	0	3392	0
17	0	0		0	19	1	0	3546	0
17	0	0		0	23	1	0	1861	0
17	0	0		0	23	1	0	2342	0
17	0	0		0	19	1	0	2076	0
17	0	0		0	23	1	0	2779	0
17	0	0		0	23	1	0	1588	0
17	0	0		0	23	1	34	0	0
17	0	0		0	19	1	179	0	0
17	0	0		0	19	1	93	2957	0
17	0	0		0	23	1	34	1805	0
17	0	0		0	23	1	125	3155	0
17	0	0		0	20	1	17	3142	0
17	0	0		20	23	0	93	1759	0
17	0	0		0	23	1	29	3045	0
17	0	0		0	23	1	20	1740	0
17	0	0		0	16	1	93	1711	0
17	0	0		0	20	1	109	3414	0
17	0	0		0	20	1	0	1832	0
17	0	0		0	19	1	189	0	0
17	0	0		0	20	1	201	0	0
17	0	0		0	20	1	251	0	0
17	0	0		0	23	1	289	0	0
17	0	0		0	24	1	296	0	0
17	0	0		0	20	1	0	1827	0
17	0	0		0	24	1	268	1864	0
17	0	0		0	20	1	23	1868	0
17	0	0		0	20	1	35	3254	0
17	0	0		0	18	1	141	0	0
17	0	0		0	24	1	151	0	0
17	0	0		0	20	1	0	1838	0
17	0	0		0	24	1	95	1846	0
17	0	0		0	24	1	70	3302	0
17	0	0		0	20	1	182	3492	0
17	0	0		0	24	1	47	1937	0
17	0	0		0	24	1	341	2502	0
17	0	0		0	24	1	0	1813	0
17	0	0		0	20	1	0	3171	0
17	0	0		0	24	1	0	2399	0
17	0	0		0	21	1	0	2155	0
17	0	0		0	24	1	0	2245	0
17	0	0		0	24	1	0	1454	0
17	0	0		0	25	1	0	2210	0
17	0	0		0	25	1	277	0	0
17	0	0		0	16	1	347	0	0
17	0	0		0	25	1	321	0	0
17	0	0		0	21	1	216	0	0
17	0	0		0	13	1	334	0	0
17	0	0		0	21	1	359	0	0
17	0	0		0	25	1	117	0	0
17	18	4626	l	26	26	0	344	0	0
17	5	1468	l	11	12	0	141	0	0
17	11	7858	w	24	26	0	318	0	0
17	7	7858	w	17	18	0	160	0	0
17	0	0		0	25	1	253	0	0
17	0	0		0	25	1	168	0	0
17	0	0		0	21	1	192	0	0
17	0	0		0	21	1	320	0	0
17	0	0		0	21	1	431	0	0
17	0	0		0	16	1	543	0	0
17	0	0		0	25	1	388	0	0
17	0	0		0	16	1	197	0	0
17	0	0		0	21	1	221	0	0
17	9	7858	i	18	18	0	387	0	0
17	0	0		0	25	1	362	0	0
17	0	0		0	13	1	327	0	0
17	0	0		0	21	1	429	0	0
17	0	0		0	25	1	0	0	0
17	0	0		0	21	1	0	0	0
17	0	0		0	25	1	0	0	0
17	0	0		0	25	1	0	0	0
17	0	0		0	18	1	0	0	476
17	0	0		0	18	1	0	0	138
17	0	0		0	26	1	0	0	553
17	0	0		0	21	1	0	0	1132
17	0	0		0	21	1	0	0	642
17	0	0		0	18	1	0	0	2210
17	0	0		0	22	1	0	0	2486
17	0	0		0	22	1	0	0	400
17	0	0		0	26	1	0	0	853
17	0	0		17	18	0	0	0	442
17	0	0		24	22	0	0	0	138
17	0	0		0	17	1	125	1915	0
17	0	0		0	17	1	316	0	0
17	10	4579	s	0	13	1	447	0	0
17	0	0		0	14	1	171	2404	0
17	0	0		0	14	1	93	2033	0
17	0	0		0	17	1	0	3995	0
17	0	0		0	14	1	214	0	0
17	10	4579	s	25	26	0	56	2802	0
17	0	0		0	14	1	347	0	0
17	0	0		0	17	1	10	0	0
17	0	0		0	18	1	37	0	0
17	0	0		0	15	1	252	0	0
17	0	0		0	19	1	163	0	0
17	0	0		0	15	1	262	0	0
17	0	0		0	15	1	310	0	0
17	0	0		0	18	1	129	0	0
18	0	0		0	22	1	82	3446	0
18	0	0		0	20	1	0	2551	0
18	8	26576	l	21	21	0	93	2581	0
18	0	0		0	21	1	47	0	0
18	0	0		0	14	1	115	0	0
18	0	0		0	13	1	35	2655	0
18	0	0		0	12	1	394	2141	0
18	0	0		0	13	1	198	0	0
18	0	0		0	13	1	137	0	0
18	1	26576	l	11	12	0	148	0	0
18	0	0		0	12	1	50	0	0
18	0	0		0	14	1	203	0	0
18	0	0		0	12	1	270	0	0
18	8	26576	i	0	21	1	105	0	0
18	0	0		0	13	1	376	0	0
18	0	0		0	21	1	0	0	0
18	0	0		19	19	0	0	0	276
18	0	0		0	21	1	0	0	1381
19	0	0		0	23	1	25	0	0
19	0	0		0	22	1	74	0	0
19	0	0		0	24	1	436	3039	0
19	0	0		0	18	1	121	0	0
19	0	0		0	25	1	457	0	0
19	0	0		0	19	1	477	0	0
19	0	0		0	18	1	328	0	0
19	0	0		0	22	1	364	0	0
19	12	7819	l	21	22	0	335	0	0
19	0	0		0	17	1	275	0	0
19	0	0		0	24	1	222	0	0
19	8	7819	i	23	23	0	397	0	0
19	0	0		0	17	1	157	0	0
19	0	0		0	23	1	0	0	0
19	0	0		0	22	1	0	0	0
19	0	0		0	17	1	0	0	3939
19	0	0		16	17	0	0	0	138
19	0	0		13	24	0	0	0	138
19	0	0		0	23	1	359	0	0
19	0	0		0	18	1	263	0	0
19	0	0		0	18	1	0	0	442
19	0	0		0	19	1	0	0	392
19	0	0		21	25	0	0	0	1365
19	0	0		0	17	1	225	0	0
19	0	0		0	24	1	323	0	0
19	0	0		28	19	0	0	0	12
20	0	0		0	24	1	0	2483	0
20	0	0		0	23	1	455	0	0
20	0	0		0	23	1	464	0	0
20	0	0		0	22	1	0	2150	0
20	0	0		0	15	1	380	0	0
20	0	0		0	14	1	274	0	0
20	0	0		0	15	1	233	2457	0
20	0	0		0	14	1	0	2358	0
20	0	0		0	23	1	93	2540	0
20	0	0		0	25	1	254	0	0
20	4	26571	l	13	14	0	197	0	0
20	9	17960	l	23	23	0	265	0	0
20	0	0		0	15	1	498	0	0
20	0	0		0	14	1	381	0	0
20	0	0		0	23	1	185	0	0
20	0	0		21	21	0	0	0	44
20	0	0		19	23	0	0	0	276
20	0	0		0	22	1	0	0	831
20	0	0		0	15	1	0	0	133
20	18	26571	i	0	22	1	0	0	1105
20	0	0		0	23	1	0	0	1057
21	32	4329	i	52	52	0	51	3284	0
21	23	26667	l	34	34	0	312	0	0
21	22	26667	w	36	36	0	0	1673	0
21	0	0		0	19	1	251	0	0
21	0	0		0	20	1	0	1877	0
21	0	0		0	43	1	146	0	0
21	23	16528	i	0	31	1	115	0	0
21	0	0		0	42	1	87	0	0
21	39	4329	i	50	50	0	92	0	0
21	30	4075	d	41	41	0	469	0	0
21	0	0		0	31	1	217	0	0
21	0	0		0	19	1	229	0	0
21	0	0		0	38	1	0	0	0
21	0	0		17	18	0	0	0	99
21	0	0		0	31	1	0	0	1268
21	0	0		0	18	1	0	0	1268
21	0	0		0	19	1	0	2122	0
21	0	0		0	24	1	23	2264	0
21	0	0		0	24	1	0	3483	0
21	0	0		0	19	1	117	0	0
21	20	26572	i	0	23	1	141	0	0
21	0	0		0	23	1	33	0	0
21	0	0		0	23	1	60	0	0
21	0	0		0	24	1	231	0	0
21	17	26667	i	29	29	0	471	0	0
21	0	0		0	24	1	234	0	0
21	0	0		36	30	0	286	0	0
21	0	0		0	18	1	0	0	608
21	15	7809	i	22	23	0	0	0	138
21	0	0		0	24	1	0	0	120
21	0	0		0	24	1	0	0	120
21	0	0		0	24	1	0	0	120
21	0	0		0	18	1	0	0	88
21	0	0		0	20	1	0	0	1365
21	0	0		0	18	1	0	0	553
21	0	0		0	20	1	0	0	10
21	14	7809	l	0	0	0	0	0	387
22	0	0		0	14	1	93	1840	0
22	0	0		0	14	1	0	1804	0
22	0	0		41	14	0	380	0	0
22	0	0		0	17	1	172	3197	0
22	0	0		0	16	1	289	0	0
22	0	0		0	17	1	0	3182	0
22	0	0		0	9	1	57	1778	0
22	0	0		0	13	1	210	0	0
22	0	0		0	8	1	349	0	0
22	0	0		17	16	0	160	0	0
22	7	7844	l	19	19	0	113	0	0
22	1	7844	l	7	8	0	158	0	0
22	4	7844	l	15	17	0	275	0	0
22	5	7844	i	0	14	1	295	0	0
22	0	0		0	14	1	0	0	276
22	0	0		0	13	1	0	0	811
22	0	0		0	13	1	0	0	17680
22	0	0		12	12	0	0	0	55
22	0	0		0	14	1	0	0	642
22	0	0		0	14	1	0	0	2210
22	0	0		0	13	1	0	0	17
22	0	0		0	10	1	144	2526	0
22	0	0		0	8	1	85	2466	0
22	0	0		0	10	1	267	0	0
22	0	0		0	10	1	0	0	0
22	0	0		0	14	1	0	0	88
22	0	0		0	14	1	0	0	28
22	0	0		0	8	1	420	0	0
22	0	0		0	9	1	20	0	0
22	0	0		0	9	1	168	0	0
22	0	0		0	9	1	345	0	0
23	0	0		0	25	1	101	3335	0
23	0	0		0	26	1	115	2404	0
23	12	7868	w	24	28	0	488	0	0
23	0	0		0	24	1	34	0	0
23	0	0		0	23	1	0	2049	0
23	0	0		0	23	1	236	0	0
23	0	0		0	17	1	0	0	297
23	15	7868	i	0	23	1	0	0	297
23	0	0		0	17	1	0	0	1945
23	0	0		0	17	1	0	0	111
23	15	7868	s	0	17	1	0	0	360
23	0	0		0	23	1	0	0	829
23	0	0		0	18	1	0	0	1268
23	0	0		24	18	0	0	0	166
23	0	0		36	23	0	0	0	17
23	0	0		0	23	1	0	0	17680
23	0	0		0	18	1	0	0	553
23	0	0		0	23	1	0	0	718
23	15	7868	s	17	18	0	0	0	442
23	0	0		0	23	1	0	0	59
23	0	0		0	19	1	0	0	22
23	0	0		0	19	1	0	0	44
23	0	0		16	17	0	0	0	138
23	0	0		0	19	1	0	0	17
23	13	7868	i	0	0	0	61	2129	0
23	18	26666	i	39	39	0	0	3417	0
23	0	0		0	23	1	326	0	0
23	0	0		0	19	1	0	0	5
23	0	0		0	20	1	0	0	55
23	0	0		0	23	1	0	0	55
23	0	0		0	24	1	0	0	33
23	0	0		0	24	1	0	0	138
23	0	0		0	20	1	0	0	166
23	15	7868	s	0	20	1	0	0	138
23	0	0		21	24	0	0	0	44
23	0	0		0	24	1	0	0	392
23	0	0		0	24	1	0	0	1326
23	0	0		24	20	0	0	0	120
23	0	0		0	24	1	0	0	83
23	0	0		0	21	1	0	0	235
23	0	0		0	21	1	0	0	311
23	0	0		23	24	0	0	0	442
23	0	0		0	21	1	0	0	28
23	0	0		0	21	1	0	0	2984
23	7	7868	i	21	24	0	0	0	1365
23	0	0		0	22	1	0	0	100
23	0	0		0	22	1	0	0	1152
23	0	0		0	22	1	0	0	111
23	0	0		13	22	0	0	0	11
23	0	0		0	23	1	0	0	497
24	0	0		0	15	1	93	3196	0
24	0	0		0	12	1	93	1984	0
24	0	0		0	12	1	46	0	0
24	0	0		0	12	1	305	2391	0
24	0	0		0	13	1	113	2471	0
24	0	0		0	12	1	93	5153	0
24	0	0		0	10	1	73	2477	0
24	0	0		0	10	1	0	0	0
24	0	0		0	10	1	221	0	0
24	0	0		0	13	1	32	2996	0
24	0	0		0	13	1	249	1748	0
24	0	0		0	13	1	20	0	0
24	0	0		0	16	1	499	1783	0
24	0	0		0	11	1	87	0	0
24	0	0		0	11	1	309	0	0
24	0	0		0	14	1	153	0	0
24	0	0		0	14	1	265	0	0
24	0	0		0	15	1	34	0	0
24	0	0		0	14	1	256	0	0
24	0	0		0	40	1	341	1819	0
24	0	0		0	23	1	23	0	0
24	0	0		0	21	1	346	0	0
24	16	34278	l	28	28	0	15	0	0
24	8	42258	l	22	22	0	81	0	0
24	0	0		0	21	1	215	0	0
24	7	42258	l	20	20	0	354	0	0
24	0	0		0	11	1	225	0	0
24	0	0		0	19	1	288	0	0
24	0	0		0	18	1	196	0	0
24	0	0		0	14	1	201	0	0
24	0	0		0	21	1	484	0	0
24	0	0		0	29	1	146	0	0
24	19	34278	l	28	28	0	243	0	0
24	8	42258	l	17	18	0	441	0	0
24	24	34288	l	38	38	0	315	0	0
24	13	34208	l	25	25	0	95	0	0
24	2	42258	l	9	10	0	286	0	0
24	9	42258	l	18	18	0	118	0	0
24	12	42258	l	22	22	0	243	0	0
24	19	31455	l	28	28	0	218	0	0
24	11	34208	l	19	19	0	326	0	0
24	0	0		0	15	1	200	0	0
24	0	0		0	11	1	0	0	0
24	0	0		0	15	1	0	0	20890
24	0	0		0	16	1	0	0	1789
24	0	0		12	16	0	0	0	11
24	0	0		0	16	1	0	0	17
24	0	0		0	16	1	0	0	11
24	0	0		0	16	1	0	0	166
24	0	0		0	16	1	0	0	497
25	0	0		0	24	1	259	0	0
25	0	0		0	34	1	0	0	3939
25	0	0		0	31	1	0	0	4420
25	0	0		0	31	1	0	0	2597
25	0	0		0	32	1	0	0	774
25	0	0		0	32	1	0	0	829
25	0	0		0	28	1	0	0	1934
25	0	0		22	28	0	0	0	1288
25	0	0		0	26	1	0	0	55018
25	0	0		0	32	1	0	0	1268
25	0	0		0	28	1	0	0	1268
25	0	0		0	28	1	0	0	857
25	0	0		0	28	1	0	0	1268
25	0	0		22	32	0	0	0	1160
25	0	0		0	26	1	0	0	718
25	0	0		0	28	1	0	0	1105
25	0	0		0	26	1	0	0	811
25	0	0		0	32	1	0	0	553
25	0	0		0	32	1	0	0	829
25	23	42243	i	0	28	1	0	0	525
25	0	0		0	28	1	0	0	59
25	20	26631	w	29	36	0	278	0	0
25	0	0		0	32	1	0	2136	0
25	21	26631	w	37	37	0	0	2694	0
25	0	0		0	26	1	141	6525	0
25	0	0		0	23	1	291	0	0
25	0	0		0	32	1	341	0	0
25	0	0		0	27	1	0	0	206
25	0	0		0	29	1	0	0	155
25	0	0		0	29	1	0	0	138
25	0	0		0	29	1	0	0	33
25	0	0		22	32	0	0	0	1403
25	0	0		0	29	1	0	0	1658
25	0	0		0	29	1	0	0	111
25	0	0		0	32	1	0	0	420
25	0	0		0	29	1	0	0	166
25	0	0		0	29	1	0	0	616
25	0	0		0	32	1	0	0	392
25	0	0		24	29	0	0	0	616
25	0	0		0	29	1	0	0	138
25	0	0		21	33	0	0	0	44
25	0	0		0	27	1	0	0	392
25	0	0		0	27	1	0	0	831
25	0	0		0	33	1	0	0	392
25	0	0		0	29	1	0	0	194
25	0	0		0	29	1	0	0	120
25	0	0		0	33	1	0	0	332
25	0	0		0	30	1	0	0	1326
25	0	0		0	33	1	0	0	120
25	0	0		0	33	1	0	0	1381
25	0	0		0	27	1	0	0	1381
25	0	0		0	30	1	0	0	11188
25	0	0		0	33	1	0	0	191
25	0	0		0	33	1	0	0	254
25	0	0		0	30	1	0	0	13813
25	8	42244	i	26	26	0	0	0	2210
25	0	0		23	30	0	0	0	442
25	0	0		0	28	1	0	0	1365
25	0	0		0	33	1	0	0	663
25	0	0		0	30	1	0	0	3691
25	0	0		0	33	1	0	0	1365
25	0	0		0	33	1	0	0	1365
25	0	0		0	30	1	0	0	2984
25	0	0		0	30	1	0	0	221
25	0	0		0	30	1	0	0	1381
25	0	0		0	30	1	34	0	0
25	24	42243	l	32	36	0	239	0	0
25	40	27989	l	49	49	0	401	0	0
25	0	0		0	30	1	409	0	0
25	0	0		0	23	1	0	1468	0
25	21	42243	l	40	40	0	0	2753	0
25	24	42243	i	0	30	1	175	0	0
25	0	0		0	31	1	247	0	0
25	0	0		0	23	1	388	0	0
25	0	0		0	22	1	86	0	0
25	15	42244	i	21	22	0	262	0	0
25	0	0		0	22	1	258	0	0
25	0	0		0	31	1	0	0	0
25	0	0		0	28	1	0	0	1271
25	0	0		0	31	1	0	0	1057
25	12	42244	i	25	26	0	0	0	100
25	0	0		28	22	0	0	0	12
25	0	0		0	31	1	0	0	1934
25	0	0		0	28	1	0	0	387
25	0	0		0	31	1	0	0	111
25	0	0		0	31	1	0	0	236
25	0	0		0	31	1	0	0	2873
25	0	0		0	23	1	0	0	11
25	0	0		0	31	1	0	0	376
25	0	0		0	31	1	0	0	166
25	0	0		0	33	1	0	0	426
26	0	0		0	26	1	93	1737	0
26	0	0		0	22	1	0	2407	0
26	0	0		0	20	1	162	0	0
26	0	0		0	26	1	73	1826	0
26	0	0		0	20	1	93	3235	0
26	0	0		0	23	1	33	0	0
26	0	0		0	19	1	274	0	0
26	0	0		0	20	1	181	0	0
26	14	7860	l	25	25	0	253	0	0
26	0	0		0	22	1	258	0	0
26	11	7860	l	18	19	0	367	0	0
26	0	0		0	20	1	0	0	718
26	0	0		0	22	1	0	0	829
26	0	0		0	22	1	0	0	829
26	0	0		19	19	0	0	0	17
26	0	0		0	23	1	0	0	22
26	0	0		0	23	1	0	2448	0
26	0	0		0	27	1	511	2579	0
26	0	0		0	26	1	564	0	0
26	0	0		0	21	1	125	0	0
26	13	7860	i	0	21	1	0	2078	0
26	0	0		0	19	1	0	0	28
26	0	0		0	21	1	0	0	249
26	0	0		0	23	1	0	0	995
26	0	0		0	26	1	261	0	0
26	17	3619	s	0	27	1	154	0	0
26	0	0		0	26	1	422	0	0
26	0	0		0	21	1	0	0	236
27	9	7866	w	18	18	0	93	1759	0
27	0	0		0	19	1	286	0	0
27	0	0		0	20	1	211	0	0
27	0	0		0	18	1	332	0	0
27	0	0		0	30	1	157	0	0
27	0	0		17	18	0	0	0	194
27	0	0		0	25	1	575	0	0
27	0	0		0	18	1	61	0	0
27	22	32005	i	0	30	1	779	0	0
27	0	0		0	28	1	0	1861	0
27	14	33449	l	25	25	0	420	0	0
27	26	33335	l	36	36	0	507	0	0
27	0	0		0	28	1	82	0	0
27	0	0		0	28	1	533	2519	0
27	0	0		0	25	1	0	878	0
27	14	33449	i	0	38	1	209	0	0
27	27	31769	i	37	37	0	171	0	0
27	0	0		0	29	1	293	0	0
27	19	32013	i	28	28	0	362	0	0
27	11	7866	i	0	19	1	75	0	0
27	0	0		0	19	1	183	0	0
27	0	0		0	29	1	290	0	0
27	14	33449	l	26	26	0	354	0	0
27	9	7866	i	0	19	1	208	0	0
27	17	33449	l	26	26	0	264	0	0
27	15	33449	l	27	27	0	147	0	0
27	0	0		0	28	1	256	0	0
27	0	0		0	38	1	414	0	0
27	0	0		0	28	1	351	0	0
27	20	33536	i	0	29	1	320	0	0
27	0	0		0	28	1	223	0	0
27	16	33449	l	24	24	0	0	0	0
27	24	33536	l	34	34	0	0	0	0
27	15	7866	d	0	18	1	0	0	1789
28	0	0		0	21	1	0	3298	0
28	4	26594	i	0	21	1	0	0	111
28	0	0		0	19	1	406	0	0
28	0	0		0	21	1	108	0	0
28	0	0		0	20	1	74	0	0
28	0	0		0	19	1	362	2500	0
28	0	0		0	21	1	273	0	0
28	11	26594	l	18	18	0	203	0	0
28	0	0		0	18	1	223	0	0
28	0	0		0	18	1	490	0	0
28	0	0		0	20	1	431	0	0
28	0	0		0	18	1	252	0	0
28	0	0		0	19	1	0	0	0
28	0	0		17	18	0	0	0	387
28	0	0		0	20	1	0	0	494
28	0	0		0	20	1	0	0	3868
28	0	0		0	19	1	0	0	4420
29	0	0		0	27	1	0	2101	0
29	0	0		0	28	1	93	3201	0
29	10	42244	i	0	21	1	168	2011	0
29	0	0		26	27	0	0	0	10
29	0	0		13	28	0	0	0	138
29	0	0		0	21	1	37	0	0
29	0	0		0	27	1	0	2304	0
29	0	0		0	21	1	0	0	133
29	12	42244	i	26	26	0	0	0	311
29	0	0		0	27	1	0	0	28
29	0	0		0	22	1	362	0	0
29	10	42244	l	21	21	0	0	0	0
29	0	0		20	21	0	0	0	12
29	0	0		0	22	1	0	0	387
30	0	0		0	21	1	0	0	3939
30	0	0		26	19	0	0	0	10
30	0	0		0	18	1	0	0	3161
30	0	0		0	19	1	31	0	0
30	0	0		0	20	1	43	1914	0
30	0	0		0	21	1	332	0	0
30	0	0		0	20	1	195	0	0
30	18	26576	w	26	26	0	12	2467	0
30	8	26576	l	18	18	0	251	2449	0
30	0	0		0	28	1	421	0	0
30	7	26576	i	28	28	0	0	3818	0
30	0	0		0	18	1	0	2000	0
30	0	0		0	25	1	159	0	0
30	16	26576	l	24	24	0	148	0	0
30	0	0		0	25	1	235	0	0
30	0	0		0	20	1	202	0	0
30	0	0		0	19	1	0	0	155
30	0	0		0	19	1	0	0	77
30	0	0		17	18	0	0	0	276
30	0	0		0	20	1	0	0	28
31	0	0		0	29	1	0	2619	0
31	0	0		0	32	1	0	1762	0
31	0	0		0	20	1	0	2675	0
31	0	0		0	29	1	93	1788	0
31	0	0		0	22	1	128	0	0
31	24	1503	l	32	33	0	67	3310	0
31	16	4652	l	31	33	0	93	1849	0
31	24	4652	l	38	38	0	93	1695	0
31	34	1387	l	39	39	0	93	2426	0
31	0	0		0	26	1	92	0	0
31	0	0		0	22	1	136	0	0
31	10	7858	l	20	28	0	343	0	0
31	0	0		0	14	1	74	0	0
31	11	7858	i	22	28	0	93	3112	0
31	0	0		0	26	1	88	1840	0
31	0	0		0	16	1	0	2993	0
31	0	0		0	24	1	38	0	0
31	0	0		0	29	1	0	3281	0
31	0	0		0	37	1	37	0	0
31	0	0		0	33	1	220	0	0
31	0	0		0	24	1	250	0	0
31	15	4652	i	0	23	1	355	0	0
31	0	0		0	27	1	247	0	0
31	0	0		0	22	1	128	0	0
31	0	0		0	29	1	377	0	0
31	0	0		0	29	1	285	0	0
31	33	1386	l	44	44	0	353	0	0
31	35	1387	l	43	43	0	318	0	0
31	5	7858	l	18	28	0	160	0	0
31	4	7858	w	13	14	0	263	0	0
31	8	7858	l	21	28	0	236	0	0
31	0	0		32	27	0	279	0	0
31	0	0		0	29	1	351	0	0
31	0	0		0	27	1	114	0	0
31	0	0		0	45	1	254	0	0
31	0	0		0	29	1	331	0	0
31	0	0		0	23	1	197	0	0
31	10	7858	l	20	28	0	0	0	0
31	36	1387	l	43	43	0	0	0	0
31	16	1503	l	28	33	0	0	0	0
31	37	1390	l	44	44	0	0	0	0
31	0	0		0	23	1	0	0	0
31	0	0		0	24	1	0	0	297
31	0	0		0	20	1	0	0	83
31	0	0		0	16	1	0	0	297
31	0	0		0	20	1	0	0	1934
31	0	0		0	16	1	0	0	630
31	0	0		0	16	1	0	0	1685
31	0	0		0	17	1	0	0	2727
31	0	0		18	20	0	0	0	1268
31	0	0		0	17	1	0	0	642
31	0	0		23	17	0	0	0	1492
31	0	0		0	22	1	0	0	525
31	0	0		0	22	1	0	0	853
31	0	0		0	20	1	0	0	642
31	0	0		17	23	0	0	0	442
31	0	0		0	20	1	0	0	853
31	0	0		0	29	1	0	0	22
31	0	0		0	15	1	0	0	44
31	0	0		0	20	1	0	0	1381
31	0	0		0	20	1	0	0	221
31	0	0		0	27	1	113	2072	0
31	0	0		0	27	1	235	2512	0
31	0	0		0	24	1	604	0	0
31	0	0		0	30	1	0	2091	0
31	0	0		0	24	1	0	2800	0
31	0	0		0	29	1	122	3647	0
31	0	0		0	27	1	93	2084	0
31	0	0		0	27	1	74	2368	0
31	0	0		0	30	1	0	2339	0
31	0	0		0	29	1	0	2800	0
31	0	0		0	31	1	79	1984	0
31	0	0		0	24	1	17	0	0
31	0	0		0	27	1	29	0	0
31	0	0		0	24	1	117	0	0
31	0	0		0	27	1	340	0	0
31	0	0		0	29	1	0	2538	0
31	0	0		0	27	1	0	2672	0
31	0	0		0	24	1	400	2253	0
31	17	12067	l	25	32	0	389	2580	0
31	0	0		0	29	1	564	2090	0
31	0	0		0	29	1	208	2405	0
31	8	26613	w	19	28	0	252	0	0
31	8	26613	w	32	43	0	364	0	0
31	8	26613	w	21	28	0	437	0	0
31	9	26613	w	62	62	0	0	2303	0
31	9	26613	w	26	32	0	0	2642	0
31	21	12117	l	35	35	0	72	2161	0
31	23	26612	w	36	36	0	138	2059	0
31	8	26613	w	19	28	0	59	2491	0
31	9	26613	w	39	39	0	78	2487	0
31	15	26613	w	28	33	0	52	1924	0
31	33	12098	l	38	38	0	102	2346	0
31	0	0		0	27	1	252	2310	0
31	28	12115	l	36	36	0	235	2667	0
31	35	12134	l	42	42	0	100	2307	0
31	16	26613	w	25	28	0	83	2336	0
31	8	26613	w	19	28	0	204	2221	0
31	8	26613	w	23	28	0	209	2402	0
31	19	26613	w	32	33	0	235	2433	0
31	11	26613	w	30	33	0	141	2633	0
31	10	26613	w	21	28	0	99	0	0
31	14	26613	w	27	33	0	111	0	0
31	14	26613	w	35	28	0	155	0	0
31	22	12145	l	32	33	0	255	0	0
31	10	26613	w	20	28	0	266	0	0
31	14	26613	w	30	33	0	276	0	0
31	8	26613	w	23	28	0	346	0	0
31	15	26613	w	25	28	0	359	0	0
31	10	26613	w	21	28	0	369	0	0
31	15	26613	w	25	32	0	434	0	0
31	13	26613	w	23	28	0	514	0	0
31	30	18896	l	37	37	0	0	2150	0
31	15	26613	w	35	35	0	0	2147	0
31	19	26613	w	37	37	0	0	1948	0
31	12	26613	w	25	32	0	0	1878	0
31	28	18899	l	37	37	0	0	2021	0
31	17	26613	w	37	37	0	0	2602	0
31	0	0		0	24	1	0	2295	0
31	8	26613	w	30	33	0	0	2238	0
31	17	26613	w	35	35	0	0	2261	0
31	19	26613	w	29	33	0	0	2416	0
31	11	26613	w	36	36	0	0	2329	0
31	19	26613	w	80	29	0	0	2491	0
31	16	26613	w	28	33	0	0	1686	0
31	15	26613	w	34	34	0	0	3047	0
31	0	0		0	38	1	319	8554	0
31	0	0		0	29	1	225	2342	0
31	0	0		0	23	1	165	0	0
31	0	0		0	29	1	254	0	0
31	0	0		0	29	1	274	0	0
31	0	0		0	28	1	364	0	0
31	15	26613	w	24	28	0	93	2615	0
31	0	0		0	29	1	95	2357	0
31	15	26613	w	29	33	0	225	2556	0
31	0	0		0	29	1	93	2001	0
31	0	0		0	28	1	47	0	0
31	0	0		0	24	1	91	0	0
31	0	0		0	30	1	191	0	0
31	0	0		0	29	1	339	0	0
31	17	26613	w	38	38	0	0	1938	0
31	0	0		0	30	1	0	2473	0
31	0	0		0	29	1	0	2813	0
31	0	0		0	30	1	0	1839	0
31	0	0		0	29	1	499	2277	0
31	0	0		0	30	1	159	0	0
31	0	0		0	29	1	220	0	0
31	0	0		0	25	1	278	0	0
31	0	0		0	28	1	306	0	0
31	0	0		0	29	1	340	0	0
31	0	0		0	28	1	41	3312	0
31	0	0		0	28	1	163	2308	0
31	0	0		0	28	1	168	0	0
31	0	0		0	30	1	235	0	0
31	0	0		0	25	1	256	0	0
31	0	0		0	28	1	372	0	0
31	0	0		0	30	1	0	1906	0
31	0	0		0	29	1	0	2282	0
31	0	0		0	30	1	0	2544	0
31	0	0		0	29	1	0	2534	0
31	0	0		0	30	1	0	2591	0
31	0	0		0	28	1	0	2420	0
31	0	0		0	30	1	0	2670	0
31	0	0		0	29	1	93	2277	0
31	0	0		0	25	1	93	2141	0
31	0	0		0	29	1	247	1860	0
31	0	0		0	25	1	74	2509	0
31	0	0		0	28	1	84	2877	0
31	0	0		0	28	1	21	2093	0
31	0	0		0	28	1	110	0	0
31	0	0		0	29	1	334	0	0
31	0	0		0	30	1	0	2101	0
31	0	0		0	30	1	0	2213	0
31	0	0		0	23	1	0	2167	0
31	0	0		0	30	1	0	2357	0
31	0	0		0	30	1	0	2339	0
31	0	0		0	39	1	93	2422	0
31	0	0		0	25	1	93	2514	0
31	0	0		0	25	1	110	2438	0
31	0	0		0	25	1	323	1937	0
31	0	0		0	30	1	20	3035	0
31	0	0		0	29	1	44	0	0
31	0	0		0	30	1	0	2416	0
31	0	0		0	29	1	0	2092	0
31	0	0		0	34	1	0	4642	0
31	0	0		0	21	1	62	2143	0
31	0	0		0	30	1	189	0	0
31	0	0		0	28	1	88	2212	0
31	0	0		0	29	1	93	2069	0
31	0	0		0	28	1	37	2132	0
31	0	0		0	25	1	106	2266	0
31	0	0		0	28	1	180	2331	0
31	0	0		0	30	1	93	2819	0
31	0	0		0	25	1	311	2129	0
31	0	0		0	30	1	366	0	0
31	0	0		0	30	1	0	2107	0
31	0	0		0	17	1	0	2687	0
31	0	0		0	30	1	0	2462	0
31	0	0		0	30	1	0	2329	0
31	0	0		0	29	1	93	2427	0
31	0	0		0	28	1	107	2115	0
31	0	0		0	30	1	230	2356	0
[truncated: 6,486 more rows]

## Sheet: Passive
Run	Day_infected	ID	Source	How	Day_diagnosed	Day_culled	Is DC	Long	Lat	Cattle	Sheep	Pigs
1	0	78	0		0	26	1	143.397	-36.643	77	3260	0
1	18	197	1700	s	0	26	1	144.4	-36.501	10	3161	0
1	20	355	7821	w	31	31	0	144.543	-36.529	0	3281	0
1	0	1603	0		0	23	1	145.219	-36.511	176	0	0
1	15	1691	7866	w	20	20	0	145.903	-36.238	93	1759	0
1	10	1700	7866	l	20	20	0	145.92	-36.227	74	2223	0
1	0	1952	0		0	24	1	145.537	-36.142	334	0	0
1	16	2540	7866	i	31	31	0	145.646	-36.815	43	1852	0
1	0	2982	0		0	26	1	146.509	-36.417	17	2587	0
1	0	3193	0		0	26	1	146.523	-36.566	216	3560	0
1	0	3396	0		0	32	1	146.363	-36.674	306	0	0
1	0	4470	0		0	23	1	144.791	-36.648	326	0	0
1	18	5837	7866	l	33	33	0	145.906	-36.2417	0	0	0
1	0	7812	0		0	21	1	144.408	-36.3253	0	0	1268
1	16	7821	7866	i	0	21	1	144.525	-36.5708	0	0	3161
1	0	7853	0		0	21	1	145.428	-36.6322	0	0	829
1	0	7863	0		0	21	1	145.595	-36.36	0	0	853
1	0	7866	0		19	20	0	145.901	-36.2294	0	0	194
1	0	9295	0		0	24	1	143.184	-38.226	339	0	0
1	0	9885	0		0	24	1	142.561	-37.816	316	2213	0
1	0	12769	0		0	26	1	142.891	-37.562	118	3096	0
1	0	13645	0		0	26	1	141.994	-37.178	93	2443	0
1	0	14966	0		0	26	1	143.134	-36.269	93	1899	0
1	0	15762	0		0	22	1	144.302	-37.101	0	2260	0
1	0	26592	0		0	22	1	143.339	-35.1861	0	0	120
1	0	26641	0		0	22	1	144.065	-35.6839	0	0	4420
1	18	26893	1700	s	0	24	1	145.356	-37.946	245	0	0
1	0	27940	0		0	22	1	145.523	-37.267	358	0	0
1	0	28013	0		0	25	1	146.886	-36.297	343	1971	0
1	0	28375	0		0	26	1	147.243	-36.069	351	0	0
1	0	28933	0		0	26	1	148.143	-37.827	397	698	0
1	0	29423	0		0	25	1	147.855	-37.504	285	1402	0
1	0	30989	0		0	25	1	145.402	-38.517	135	0	0
1	0	31169	0		0	25	1	145.969	-38.584	13	0	0
1	0	31307	0		0	26	1	146.093	-38.447	285	0	0
1	22	40039	2540	i	0	33	1	145.408	-37.1738	0	0	0
1	0	42252	0		0	23	1	146.152	-38.2344	0	0	2873
1	0	42272	0		0	23	1	147.355	-36.3367	0	0	22
2	0	279	0		0	23	1	144.629	-36.76	207	3428	0
2	0	2552	0		0	21	1	145.74	-36.852	67	1302	0
2	0	3686	0		0	21	1	144.976	-36.177	250	0	0
2	0	3796	0		0	22	1	144.931	-36.213	382	0	0
2	0	4001	0		0	18	1	144.81	-36.358	119	0	0
2	0	4105	0		0	22	1	144.417	-36.38	328	0	0
2	0	4271	0		0	18	1	144.456	-36.132	146	0	0
2	0	4427	0		0	18	1	144.463	-36.351	200	0	0
2	0	4605	0		0	18	1	145.621	-36.407	320	0	0
2	0	7779	0		0	19	1	143.711	-36.0523	0	0	2597
2	0	7824	0		0	22	1	144.538	-36.38	0	0	1268
2	0	7825	0		0	22	1	144.632	-36.1574	0	0	1268
2	0	7838	0		0	19	1	145.044	-36.4881	0	0	811
2	0	7850	0		0	19	1	144.986	-35.9531	0	0	2210
2	0	7864	0		0	23	1	145.633	-35.9022	0	0	2763
2	0	7865	0		0	19	1	145.659	-36.2294	0	0	22
2	0	7866	0		17	18	0	145.901	-36.2294	0	0	194
2	0	15586	0		0	23	1	143.578	-36.908	0	1962	0
2	0	16667	0		0	20	1	143.594	-35.926	273	0	0
2	0	27949	0		0	20	1	145.295	-37.333	413	0	0
2	0	28094	0		0	20	1	146.634	-36.364	140	0	0
2	0	28381	0		0	20	1	147.234	-36.238	386	0	0
2	12	32131	7866	i	0	21	1	147.116	-36.6	343	0	0
2	0	36838	0		0	21	1	146.719	-36.2845	0	0	0
3	0	7870	0		0	0	0	146.099	-36.054	0	0	221
4	0	1022	0		0	29	1	144.822	-36.312	100	0	0
4	0	1414	0		0	27	1	145.579	-36.363	46	1831	0
4	0	1676	0		0	23	1	145.793	-36.161	125	3155	0
4	0	1825	0		0	30	1	145.366	-35.882	68	2787	0
4	0	2111	0		0	23	1	146.049	-36.732	14	1947	0
4	0	3223	0		0	23	1	146.507	-36.59	30	0	0
4	0	7849	0		0	20	1	145.166	-36.9216	0	0	525
4	0	7910	0		0	18	1	144.636	-37.597	428	0	0
4	14	8032	31828	i	34	34	0	144.252	-38.028	0	2420	0
4	0	8270	0		0	23	1	143.944	-38.21	28	0	0
4	0	8351	0		0	24	1	143.711	-38.47	93	2603	0
4	0	9775	0		0	29	1	141.924	-38.032	209	2156	0
4	0	10643	0		0	27	1	141.354	-37.763	93	1927	0
4	0	11140	0		0	27	1	141.874	-37.536	293	2324	0
4	0	11506	0		0	24	1	142.149	-37.364	243	2405	0
4	0	13591	0		0	27	1	141.763	-36.835	21	2746	0
4	0	13595	0		0	29	1	141.781	-36.841	93	2026	0
4	0	13666	0		0	27	1	142.092	-36.9	12	2157	0
4	0	13669	0		0	27	1	142.1	-36.593	93	5649	0
4	0	13892	0		0	24	1	142.623	-36.879	110	2186	0
4	0	13894	0		0	27	1	142.639	-36.876	48	2345	0
4	0	14129	0		0	24	1	141.078	-37.241	77	2657	0
4	0	14203	0		0	28	1	141.236	-36.497	81	2441	0
4	0	15185	0		0	24	1	143.85	-35.765	93	2401	0
4	0	16841	0		0	24	1	144.819	-37.554	204	0	0
4	0	16842	0		0	23	1	144.858	-37.53	389	0	0
4	13	16844	34276	i	21	23	0	145.02	-37.529	404	0	0
4	0	17199	0		0	28	1	143.863	-38.339	262	0	0
4	0	18940	0		0	24	1	144.55	-37.138	269	0	0
4	26	18950	31961	i	35	35	0	144.987	-37.353	256	0	0
4	0	23737	0		0	24	1	144.877	-37.2694	0	0	0
4	0	26669	0		0	18	1	144.634	-37.8944	0	0	995
4	0	26729	0		0	22	1	145.197	-37.594	607	0	0
4	0	26818	0		0	32	1	145.56	-37.759	310	0	0
4	0	26968	0		0	24	1	145.727	-38.047	265	0	0
4	0	27113	0		0	29	1	145.632	-38.196	40	0	0
4	0	27473	0		0	24	1	145.932	-37.049	21	0	0
4	0	27546	0		0	18	1	146.113	-36.976	354	0	0
4	0	28179	0		0	24	1	146.851	-36.33	307	0	0
4	0	28578	0		0	29	1	146.817	-36.575	72	0	0
4	0	28625	0		0	28	1	146.713	-36.573	534	0	0
4	2	29171	42258	i	0	19	1	147.55	-37.789	93	2453	0
4	0	29173	0		0	28	1	147.299	-37.849	13	1905	0
4	0	29200	0		0	25	1	147.724	-37.746	21	726	0
4	0	29287	0		0	28	1	147.505	-37.968	300	0	0
4	0	29435	0		0	25	1	147.644	-37.109	16	0	0
4	0	29606	0		0	34	1	146.668	-38.594	34	0	0
4	0	29731	0		0	25	1	146.639	-38.708	0	4481	0
4	0	29732	0		0	31	1	146.658	-38.336	0	2089	0
4	0	29736	0		0	19	1	146.837	-38.571	0	828	0
4	0	29739	0		0	25	1	146.81	-38.533	0	1027	0
4	0	29758	0		0	28	1	147.15	-37.907	104	2100	0
4	0	29875	0		0	25	1	147.12	-37.873	426	0	0
4	0	29897	0		0	28	1	147.115	-38.061	0	2209	0
4	0	29931	0		0	28	1	146.937	-37.916	20	0	0
4	0	30034	0		0	28	1	146.802	-37.969	386	0	0
4	0	30123	0		0	25	1	146.865	-38.066	46	0	0
4	0	30156	0		0	30	1	147.303	-38.203	161	0	0
4	0	30281	0		0	25	1	147.043	-38.071	568	0	0
4	0	30331	0		0	25	1	146.179	-38.218	330	0	0
4	0	30349	0		0	25	1	146.155	-38.16	10	0	0
4	0	30378	0		0	22	1	146.415	-38.142	33	0	0
4	0	30410	0		0	25	1	146.385	-38.315	278	0	0
4	0	30424	0		0	31	1	146.329	-38.322	412	0	0
4	0	30526	0		0	30	1	146.333	-38.326	32	0	0
4	0	30562	0		0	30	1	146.592	-38.346	0	1897	0
4	0	30666	0		0	19	1	146.144	-38.239	0	1594	0
4	0	30736	0		0	28	1	145.932	-38.216	87	0	0
4	0	30846	0		0	28	1	145.821	-38.275	412	0	0
4	20	30923	30956	d	33	33	0	145.642	-38.529	80	1576	0
4	15	30956	34208	i	0	25	1	145.619	-38.601	39	0	0
4	0	30966	0		0	40	1	145.483	-38.469	54	0	0
4	0	31007	0		0	40	1	145.685	-38.382	171	0	0
4	26	31260	33960	l	37	37	0	145.909	-38.63	193	0	0
4	0	31412	0		0	17	1	146.21	-38.688	122	1713	0
4	0	31418	0		0	26	1	146.252	-38.644	310	1507	0
4	24	31428	34236	l	33	33	0	146.437	-38.669	272	1607	0
4	31	31429	34301	l	40	40	0	146.457	-38.632	175	1517	0
4	21	31436	34208	l	33	33	0	146.45	-38.657	15	0	0
4	0	31445	0		0	26	1	146.375	-38.634	30	0	0
4	0	31466	0		0	30	1	146.401	-38.708	124	0	0
4	21	31508	34278	l	32	32	0	146.425	-38.632	354	0	0
4	0	31528	0		0	22	1	146.174	-38.734	436	0	0
4	0	31546	0		0	31	1	146.227	-38.634	628	0	0
4	0	31549	0		0	31	1	146.175	-38.806	0	1358	0
4	0	31553	0		0	31	1	146.073	-38.764	0	1235	0
4	0	31555	0		0	31	1	146.212	-38.785	0	2340	0
4	0	31605	0		0	26	1	145.761	-38.346	57	0	0
4	0	31673	0		0	26	1	145.752	-38.432	265	0	0
4	4	31828	42258	i	0	17	1	145.393	-38.052	248	0	0
4	17	31836	31828	l	31	31	0	145.397	-38.035	316	0	0
4	11	31961	34208	i	0	26	1	145.79	-37.176	297	0	0
4	0	32103	0		0	17	1	147.015	-36.731	191	0	0
4	9	32316	29171	l	22	23	0	147.537	-37.792	42	0	0
4	0	32356	0		0	23	1	146.702	-38.456	205	0	0
4	0	32380	0		0	26	1	146.69	-38.559	231	0	0
4	0	32383	0		0	26	1	146.537	-38.63	241	0	0
4	0	32421	0		0	31	1	146.58	-38.525	95	0	0
4	0	32445	0		0	31	1	146.396	-38.572	331	0	0
4	0	32488	0		0	26	1	146.639	-38.53	121	0	0
4	0	32526	0		0	26	1	146.591	-38.634	313	0	0
4	15	32588	32316	i	23	26	0	147.091	-37.847	313	0	0
4	0	32618	0		0	30	1	146.602	-37.608	335	0	0
4	0	32622	0		0	30	1	146.967	-38.021	254	0	0
4	0	32688	0		0	30	1	146.636	-37.631	367	0	0
4	21	32737	33082	i	32	32	0	146.976	-37.916	266	0	0
4	0	32750	0		0	29	1	146.932	-37.88	304	0	0
4	0	32838	0		0	33	1	147.201	-38.329	356	0	0
4	0	32846	0		0	30	1	146.669	-38.241	206	0	0
4	0	33032	0		0	34	1	146.209	-38.121	291	0	0
4	14	33082	32316	i	0	26	1	146.516	-38.142	390	0	0
4	0	33102	0		0	30	1	146.573	-38.078	5	0	0
4	0	33139	0		0	31	1	146.445	-38.311	315	0	0
4	0	33357	0		0	31	1	145.714	-38.25	426	0	0
4	0	33581	0		0	29	1	145.88	-38.237	179	0	0
4	0	33662	0		0	29	1	145.638	-38.551	419	0	0
4	20	33759	30956	l	32	32	0	145.607	-38.583	267	0	0
4	37	33915	33975	l	46	46	0	145.914	-38.641	187	0	0
4	16	33960	31828	i	29	31	0	145.903	-38.641	123	0	0
4	27	33975	33960	l	39	39	0	145.896	-38.644	264	0	0
4	0	34034	0		0	31	1	145.867	-38.521	295	0	0
4	0	34055	0		0	27	1	146.078	-38.427	253	0	0
4	0	34062	0		0	31	1	145.956	-38.528	224	0	0
4	13	34118	34208	l	21	22	0	146.446	-38.641	243	0	0
4	10	34133	34276	l	22	23	0	146.397	-38.639	215	0	0
4	0	34158	0		0	29	1	146.511	-38.644	51	0	0
4	0	34172	0		0	27	1	146.049	-38.778	318	0	0
4	9	34208	42258	l	21	23	0	146.446	-38.651	441	0	0
4	0	34234	0		0	29	1	146.23	-38.554	243	0	0
4	13	34236	34208	l	25	31	0	146.452	-38.667	355	0	0
4	16	34252	34236	l	26	31	0	146.436	-38.66	95	0	0
4	1	34276	42258	l	22	23	0	146.416	-38.645	118	0	0
4	13	34278	42258	l	23	31	0	146.435	-38.644	243	0	0
4	14	34288	42258	l	25	31	0	146.429	-38.625	218	0	0
4	19	34301	34236	l	30	31	0	146.443	-38.643	326	0	0
4	0	34303	0		0	31	1	145.702	-38.495	61	0	0
4	0	34391	0		0	27	1	145.859	-38.393	331	0	0
4	0	34461	0		0	31	1	145.698	-38.432	385	0	0
4	31	34920	34278	l	0	0	0	146.409	-38.6539	0	0	0
4	19	35699	34276	l	30	31	0	146.425	-38.6505	0	0	0
4	0	36026	0		0	30	1	146.31	-38.6121	0	0	0
4	23	39354	33960	l	32	32	0	145.893	-38.6495	0	0	0
4	0	39428	0		0	29	1	146.421	-38.5813	0	0	0
4	22	41649	34118	l	31	31	0	146.456	-38.6349	0	0	0
4	0	42254	0		0	31	1	146.197	-38.3095	0	0	1789
4	0	42257	0		0	18	1	146.307	-37.9339	0	0	1789
4	0	42258	0		16	17	0	146.429	-38.6376	0	0	11
4	0	42264	0		0	27	1	146.705	-38.2962	0	0	166
4	0	42274	0		0	19	1	147.641	-37.684	0	0	525
5	0	25	0		0	35	1	143.072	-36.805	106	1836	0
5	0	146	0		0	32	1	144.163	-36.758	308	0	0
5	21	287	16604	i	28	38	0	144.097	-36.708	71	0	0
5	0	334	0		0	30	1	144.691	-36.901	0	1933	0
5	0	598	0		0	40	1	143.545	-35.995	0	1834	0
5	17	779	16604	s	31	33	0	143.859	-36.485	77	3352	0
5	0	794	0		0	33	1	143.886	-36.635	163	2090	0
5	0	867	0		0	33	1	143.599	-36.597	34	3507	0
5	0	970	0		0	35	1	145.481	-36.302	81	0	0
5	0	1027	0		0	25	1	144.761	-36.184	147	0	0
5	0	1050	0		0	25	1	145.078	-36.313	270	0	0
5	0	1090	0		0	32	1	144.811	-36.256	0	3106	0
5	0	1159	0		0	30	1	144.631	-36.312	105	0	0
5	0	1287	0		0	32	1	144.932	-36.507	95	3179	0
5	0	1314	0		0	30	1	144.877	-36.6	133	0	0
5	0	1391	0		0	25	1	145.498	-36.494	26	2334	0
5	31	1515	4551	l	40	40	0	145.672	-36.317	475	0	0
5	0	1591	0		0	25	1	145.193	-36.45	75	0	0
5	0	1933	0		0	32	1	145.711	-35.951	251	0	0
5	0	2004	0		0	26	1	145.166	-36.093	0	2509	0
5	0	2203	0		0	26	1	146.006	-36.368	32	0	0
5	0	2561	0		0	30	1	145.783	-36.548	28	1843	0
5	0	2702	0		0	32	1	145.8	-36.526	0	1862	0
5	0	3595	0		0	32	1	143.803	-36.872	216	0	0
5	0	3709	0		0	31	1	145.041	-36.198	209	0	0
5	0	3736	0		0	26	1	145.101	-36.276	434	0	0
5	0	3763	0		0	35	1	144.909	-36.109	362	0	0
5	0	3834	0		0	31	1	144.854	-36.416	260	0	0
5	0	3871	0		0	31	1	144.854	-36.24	137	0	0
5	0	3929	0		0	35	1	144.869	-36.197	210	0	0
5	0	4279	0		0	36	1	144.46	-36.261	268	0	0
5	0	4379	0		0	36	1	144.605	-36.208	329	0	0
5	18	4551	5373	d	0	31	1	145.661	-36.335	350	0	0
5	0	4591	0		0	31	1	145.457	-36.296	293	0	0
5	38	4680	4710	l	50	50	0	145.676	-36.346	251	0	0
5	23	4710	4551	l	36	38	0	145.65	-36.335	399	0	0
5	0	4884	0		0	38	1	145.229	-36.253	250	0	0
5	0	4925	0		0	35	1	145.172	-36.287	266	0	0
5	0	5158	0		0	31	1	145.413	-35.925	351	0	0
5	0	5193	0		0	31	1	145.497	-36.111	263	0	0
5	15	5210	5373	l	24	30	0	145.075	-36.024	256	0	0
5	8	5287	7844	l	24	24	0	145.058	-35.999	113	0	0
5	0	5303	0		0	51	1	145.055	-36.154	273	0	0
5	25	5326	5404	l	34	38	0	145.067	-35.981	262	0	0
5	4	5373	7844	l	24	24	0	145.066	-36.011	320	0	0
5	13	5404	5287	l	25	30	0	145.069	-35.993	267	0	0
5	0	5440	0		0	26	1	145.225	-35.909	298	0	0
5	21	5460	5287	l	31	38	0	145.083	-36	275	0	0
5	0	5462	0		0	27	1	145.395	-36.133	168	0	0
5	0	5644	0		0	27	1	145.125	-35.961	346	0	0
5	0	5771	0		0	61	1	146.408	-36.55	300	0	0
5	0	6369	0		0	27	1	145.279	-36.1095	0	0	0
5	31	6683	287	l	39	39	0	144.116	-36.7009	0	0	0
5	0	7821	0		0	24	1	144.525	-36.5708	0	0	3161
5	0	7828	0		0	27	1	144.726	-36.2874	0	0	1160
5	0	7835	0		0	28	1	144.854	-36.17	0	0	1105
5	0	7844	0		23	24	0	145.08	-35.9999	0	0	55
5	0	8336	0		0	33	1	143.861	-38.195	93	2140	0
5	0	8918	0		0	33	1	143.993	-38.092	0	1879	0
5	0	10132	0		0	33	1	142.427	-38.363	254	2539	0
5	0	10152	0		0	34	1	142.753	-38.319	184	2438	0
5	22	10167	5287	s	0	31	1	142.736	-38.454	21	0	0
5	0	10198	0		0	32	1	142.069	-38.32	128	0	0
5	0	10454	0		0	34	1	141.213	-37.868	174	0	0
5	0	10583	0		0	34	1	141.689	-37.91	0	2147	0
5	0	10589	0		0	32	1	141.087	-37.944	0	2222	0
5	0	11311	0		0	34	1	141.533	-37.336	0	2739	0
5	0	11399	0		0	34	1	142.11	-37.349	117	2069	0
5	0	11533	0		0	33	1	142.284	-37.745	300	2510	0
5	0	12397	0		0	31	1	144.376	-37.693	369	0	0
5	0	12421	0		0	33	1	144.166	-37.569	276	2459	0
5	0	12630	0		0	34	1	144.075	-37.564	0	2544	0
5	0	13128	0		0	31	1	143.334	-37.203	138	2448	0
5	22	13361	5287	s	0	28	1	143.457	-37.55	82	2606	0
5	22	13399	5287	s	0	28	1	143.584	-37.566	20	3035	0
5	0	13763	0		0	34	1	142.395	-36.837	106	2640	0
5	0	13961	0		0	34	1	142.941	-36.992	19	2156	0
5	0	14447	0		0	34	1	141.156	-36.889	0	2054	0
5	0	14820	0		0	34	1	142.583	-36.251	68	2074	0
5	0	15005	0		0	34	1	143.454	-36.028	158	2494	0
5	0	15235	0		0	35	1	143.678	-35.646	40	0	0
5	0	15327	0		0	39	1	143.876	-35.687	0	2177	0
5	0	15357	0		0	35	1	143.544	-35.369	93	3341	0
5	0	15558	0		0	33	1	143.831	-37.021	93	2678	0
5	0	15959	0		0	31	1	144.779	-37.399	38	2487	0
5	21	16512	5287	i	30	38	0	144.03	-35.638	339	0	0
5	11	16604	5287	i	0	28	1	144.108	-35.703	311	0	0
5	27	16606	16604	i	38	38	0	144.006	-35.869	279	0	0
5	0	16670	0		0	29	1	144.039	-35.597	360	0	0
5	0	16691	0		0	44	1	143.795	-35.599	213	0	0
5	0	16772	0		0	35	1	143.913	-35.628	349	0	0
5	30	16779	16512	l	42	42	0	144.016	-35.647	283	0	0
5	0	16782	0		0	32	1	143.399	-35.893	267	0	0
5	36	18417	18521	l	44	44	0	142.758	-38.455	185	0	0
5	29	18521	10167	l	41	41	0	142.749	-38.442	195	0	0
5	0	18924	0		0	29	1	144.06	-37.582	168	0	0
5	0	20379	0		0	42	1	142.298	-38.3322	0	0	0
5	28	22848	16604	l	40	40	0	144.109	-35.709	0	0	0
5	38	23783	16779	l	48	48	0	144.032	-35.6421	0	0	0
5	0	24085	0		0	29	1	143.922	-36.9877	0	0	0
5	0	26652	0		0	29	1	144.308	-35.8939	0	0	1365
5	0	26656	0		0	35	1	144.308	-35.8939	0	0	1658
5	0	26900	0		0	30	1	145.332	-37.834	320	0	0
5	0	27073	0		0	30	1	145.424	-38.069	386	0	0
5	0	27195	0		0	35	1	145.542	-38.27	830	0	0
5	0	27259	0		0	30	1	145.283	-38.183	422	0	0
5	0	27671	0		0	30	1	145.909	-37.218	20	0	0
5	0	27693	0		0	32	1	145.651	-37.042	55	0	0
5	0	28061	0		0	32	1	146.582	-36.178	48	0	0
5	20	28322	32078	l	60	60	0	147.172	-36.242	108	0	0
5	17	29365	16604	s	29	38	0	147.434	-37.093	429	2486	0
5	0	29391	0		0	33	1	147.647	-37.132	164	1602	0
5	0	29461	0		0	35	1	147.701	-36.826	98	0	0
5	36	29498	29365	l	45	45	0	147.445	-37.097	296	0	0
5	27	29711	33054	i	0	36	1	146.957	-38.533	534	0	0
5	31	30256	33054	i	41	41	0	146.759	-38.195	0	12	0
5	0	30363	0		0	36	1	146.378	-38.135	387	0	0
5	0	31445	0		0	36	1	146.375	-38.634	30	0	0
5	0	31505	0		0	33	1	146.27	-38.655	321	0	0
5	0	31880	0		0	36	1	145.498	-38.191	284	0	0
5	16	32078	5373	d	0	30	1	147.183	-36.236	311	0	0
5	0	32230	0		0	24	1	147.734	-36.233	340	0	0
5	0	32242	0		0	36	1	147.911	-37.856	229	0	0
5	0	33039	0		0	36	1	146.241	-38.231	180	0	0
5	17	33054	16604	d	32	38	0	146.34	-38.268	187	0	0
5	0	33571	0		0	36	1	145.837	-38.232	141	0	0
5	0	33900	0		0	36	1	146.019	-38.362	292	0	0
5	48	39407	28322	l	59	59	0	147.185	-36.2499	0	0	0
5	0	42255	0		0	36	1	146.297	-37.8967	0	0	1789
6	19	508	42246	i	0	27	1	144.126	-36.358	46	2289	0
6	0	7815	0		0	26	1	144.36	-36.9411	0	0	857
6	0	7817	0		0	26	1	144.403	-36.5449	0	0	553
6	0	12107	0		0	27	1	143.674	-37.408	104	0	0
6	0	13310	0		0	26	1	143.551	-36.95	0	2941	0
6	17	39694	42246	l	26	26	0	145.471	-37.9426	0	0	0
6	0	42246	0		25	26	0	145.483	-37.9379	0	0	50
7	0	327	0		0	21	1	144.099	-36.68	0	1923	0
7	0	754	0		0	23	1	143.751	-36.494	110	2404	0
7	0	1892	0		0	20	1	145.697	-36.076	90	0	0
7	0	3547	0		0	30	1	144.22	-36.189	107	0	0
7	0	3583	0		0	30	1	144.153	-36.414	195	0	0
7	0	3774	0		0	30	1	144.863	-36.369	344	0	0
7	0	4133	0		0	28	1	144.654	-36.12	287	0	0
7	0	4150	0		0	28	1	144.447	-36.019	287	0	0
7	11	4346	7814	l	27	27	0	144.394	-36.097	399	0	0
7	0	5579	0		0	22	1	145.391	-35.873	244	0	0
7	0	5646	0		0	20	1	145.347	-36.033	169	0	0
7	0	7771	0		0	20	1	143.166	-36.6726	0	0	3939
7	0	7772	0		0	28	1	143.166	-36.6726	0	0	3939
7	0	7790	0		0	27	1	144.212	-36.6777	0	0	1934
7	6	7795	7814	i	26	26	0	144.261	-36.8063	0	0	10
7	0	7800	0		0	27	1	144.295	-36.6068	0	0	829
7	0	7811	0		0	28	1	144.319	-36.4244	0	0	2763
7	0	7814	0		19	20	0	144.415	-36.1045	0	0	166
7	0	7827	0		0	28	1	144.498	-36.3228	0	0	138
7	0	7845	0		0	27	1	145.093	-36.1969	0	0	829
7	0	7846	0		0	22	1	145.116	-36.0637	0	0	642
7	0	7848	0		0	29	1	145.165	-36.4079	0	0	1492
7	0	7857	0		0	20	1	145.43	-36.1499	0	0	642
7	0	7859	0		0	29	1	145.229	-36.5166	0	0	4420
7	0	8190	0		0	29	1	144.355	-38.271	0	1996	0
7	0	8888	0		0	22	1	144.178	-37.955	423	0	0
7	0	14062	0		0	21	1	142.679	-37.099	0	2626	0
7	0	15769	0		0	29	1	144.008	-36.97	0	2163	0
7	0	15984	0		0	21	1	144.861	-37.452	29	0	0
7	0	16204	0		0	22	1	145.163	-36.985	144	0	0
7	0	26511	0		0	29	1	141.934	-36.125	0	0	55
7	0	26515	0		0	27	1	141.784	-36.1013	0	0	55
7	0	26516	0		0	29	1	141.968	-36.1101	0	0	122
7	0	26525	0		0	23	1	142.195	-36.7204	0	0	144
7	0	26536	0		0	27	1	142.454	-36.2765	0	0	221
7	0	26537	0		0	29	1	142.477	-38.3825	0	0	1658
7	0	26552	0		0	23	1	142.703	-36.3288	0	0	1105
7	0	26553	0		0	27	1	142.793	-36.2017	0	0	616
7	0	26556	0		0	29	1	142.833	-35.7522	0	0	392
7	0	26565	0		0	27	1	142.979	-36.3528	0	0	221
7	0	26583	0		0	27	1	143.258	-36.2182	0	0	392
7	0	26586	0		0	27	1	143.281	-36.0538	0	0	392
7	0	26601	0		0	29	1	143.425	-36.3247	0	0	1326
7	0	26608	0		0	27	1	143.62	-37.8257	0	0	1381
7	0	26615	0		0	28	1	143.811	-37.0481	0	0	191
7	0	26620	0		0	21	1	143.584	-35.8238	0	0	1365
7	0	26622	0		0	23	1	143.844	-37.5611	0	0	324
7	0	26630	0		0	29	1	143.996	-38.2694	0	0	13813
7	0	26633	0		0	29	1	144.052	-36.9367	0	0	83
7	0	26657	0		0	28	1	144.308	-35.8939	0	0	1365
7	0	42240	0		0	28	1	145.153	-37.6595	0	0	1271
7	0	42255	0		0	28	1	146.297	-37.8967	0	0	1789
7	0	42261	0		0	28	1	146.817	-38.5259	0	0	11
7	0	42263	0		0	28	1	146.666	-36.1438	0	0	83
8	0	1679	0		0	17	1	145.819	-36.082	93	1656	0
8	0	7849	0		0	16	1	145.166	-36.9216	0	0	525
8	9	26634	42244	i	0	17	1	144.069	-38.266	0	0	553
8	0	29209	0		0	17	1	147.443	-37.949	16	0	0
8	0	32488	0		0	16	1	146.639	-38.53	121	0	0
8	11	39563	42244	l	16	16	0	145.422	-37.8843	0	0	0
8	0	42244	0		15	16	0	145.399	-37.8656	0	0	12
9	4	287	7805	i	28	24	0	144.097	-36.708	71	0	0
9	11	292	287	l	22	25	0	144.102	-36.726	142	0	0
9	0	630	0		0	20	1	144.268	-36.156	0	1575	0
9	0	631	0		0	25	1	144.154	-36.386	0	1661	0
9	0	1033	0		0	20	1	144.754	-36.208	171	0	0
9	0	1107	0		0	20	1	144.48	-36.214	93	1787	0
9	0	1138	0		0	24	1	144.435	-36.397	10	0	0
9	0	1145	0		0	21	1	144.624	-36.268	21	0	0
9	0	1167	0		0	27	1	144.612	-36.3	162	0	0
9	0	1307	0		0	21	1	144.701	-36.747	34	0	0
9	0	2890	0		0	28	1	146.338	-36.113	93	884	0
9	0	3516	0		0	25	1	144.047	-36.016	119	0	0
9	0	3565	0		0	28	1	143.971	-36.358	126	0	0
9	16	3640	4197	i	0	21	1	145.328	-36.465	102	0	0
9	0	3677	0		0	25	1	144.764	-36.242	334	0	0
9	0	3777	0		0	21	1	144.758	-36.237	322	0	0
9	0	3830	0		0	25	1	144.8	-36.167	99	0	0
9	10	4192	7805	w	19	19	0	144.335	-36.292	95	0	0
9	9	4197	7805	l	19	19	0	144.306	-36.27	235	0	0
9	12	4233	7805	w	26	27	0	144.319	-36.286	396	0	0
9	11	4236	7805	l	23	25	0	144.34	-36.265	378	0	0
9	0	4406	0		0	22	1	144.633	-36.357	197	0	0
9	0	4583	0		0	22	1	145.439	-36.477	367	0	0
9	0	4610	0		0	22	1	145.575	-36.521	151	0	0
9	0	5943	0		0	22	1	144.379	-36.1021	0	0	0
9	23	7617	287	l	33	33	0	144.094	-36.7175	0	0	0
9	0	7773	0		0	23	1	143.048	-36.6069	0	0	3939
9	0	7805	0		18	19	0	144.322	-36.2735	0	0	276
9	0	7808	0		0	23	1	144.404	-35.9497	0	0	6078
9	0	7816	0		0	23	1	144.424	-36.731	0	0	276
9	0	7825	0		0	27	1	144.632	-36.1574	0	0	1268
9	0	9445	0		0	27	1	143.281	-38.548	19	0	0
9	0	12081	0		0	28	1	143.846	-37.351	93	5153	0
9	0	12546	0		0	23	1	143.961	-37.505	123	0	0
9	0	14159	0		0	27	1	141.156	-36.178	63	2019	0
9	0	14627	0		0	27	1	141.633	-36.265	35	2369	0
9	0	14651	0		0	27	1	141.817	-36.094	44	2316	0
9	0	15727	0		0	24	1	143.933	-36.955	355	0	0
9	0	17408	0		0	25	1	143.3	-37.894	106	0	0
9	0	18930	0		0	20	1	143.484	-37.302	224	0	0
9	0	19172	0		0	24	1	144.226	-35.7893	0	0	0
9	0	26524	0		0	19	1	142.19	-36.8037	0	0	138
9	0	26771	0		0	19	1	145.119	-37.53	284	0	0
9	0	27063	0		0	28	1	145.497	-38.007	316	0	0
9	0	28872	0		0	28	1	147.834	-37.775	241	0	0
9	0	29923	0		0	27	1	146.99	-37.841	491	937	0
9	0	31666	0		0	28	1	145.67	-38.296	257	0	0
10	0	177	0		0	27	1	144.176	-36.901	23	1923	0
10	12	453	4215	i	0	25	1	143.736	-35.945	32	3593	0
10	0	476	0		0	25	1	143.962	-36.1	152	2887	0
10	16	529	4215	s	0	25	1	144.242	-35.99	43	3585	0
10	0	544	0		0	21	1	144.251	-36.302	214	1805	0
10	0	569	0		0	21	1	144.094	-36.387	158	0	0
10	0	588	0		0	22	1	144.07	-36.119	486	0	0
10	0	706	0		0	22	1	143.647	-36.499	144	960	0
10	0	1069	0		0	22	1	144.841	-36.336	372	0	0
10	15	1092	4284	l	21	26	0	144.324	-35.988	93	2781	0
10	10	1127	4215	l	20	26	0	144.318	-35.96	347	2892	0
10	0	1191	0		0	22	1	144.392	-36.275	282	0	0
10	0	1431	0		0	26	1	145.714	-36.308	93	1873	0
10	16	1636	4215	i	0	23	1	145.202	-36.325	485	0	0
10	0	1942	0		0	26	1	145.186	-36.104	289	0	0
10	0	2229	0		0	27	1	146.218	-36.621	131	0	0
10	0	3777	0		0	23	1	144.758	-36.237	322	0	0
10	0	4008	0		0	20	1	145.112	-36.187	354	0	0
10	0	4174	0		0	26	1	144.423	-36.178	143	0	0
10	0	4202	0		0	26	1	144.751	-36.387	358	0	0
10	2	4215	26662	l	20	20	0	144.331	-35.976	308	0	0
10	4	4284	26662	w	20	20	0	144.332	-35.984	347	0	0
10	0	4457	0		0	23	1	144.671	-36.654	193	0	0
10	0	4635	0		0	26	1	145.43	-36.527	241	0	0
10	0	5756	0		0	23	1	146.317	-36.411	288	0	0
10	0	6073	0		0	26	1	143.375	-36.5564	0	0	0
10	0	8523	0		0	26	1	143.692	-38.295	455	0	0
10	0	9198	0		0	26	1	143.116	-37.871	473	2440	0
10	0	14279	0		0	26	1	141.512	-37.158	93	2399	0
10	0	14781	0		0	24	1	142.538	-35.56	0	2054	0
10	0	15013	0		0	24	1	143.101	-36.141	114	0	0
10	0	15134	0		0	24	1	142.409	-34.952	33	3071	0
10	0	15332	0		0	27	1	144.018	-35.778	0	3196	0
10	0	16505	0		0	20	1	143.388	-35.921	302	0	0
10	0	16634	0		0	21	1	143.851	-35.81	395	0	0
10	0	16704	0		0	27	1	144.208	-35.893	267	0	0
10	0	18941	0		0	21	1	144.773	-37.247	318	0	0
10	0	26662	0		19	20	0	144.323	-35.9839	0	0	276
10	0	27393	0		0	24	1	145.069	-38.215	34	0	0
10	0	27628	0		0	27	1	145.165	-37.252	382	0	0
10	16	28095	4215	s	24	29	0	146.892	-36.404	142	0	0
10	0	28212	0		0	27	1	146.91	-36.425	414	0	0
10	0	28458	0		0	27	1	146.972	-36.194	274	0	0
10	0	30518	0		0	25	1	146.671	-38.214	47	1872	0
11	0	333	0		0	30	1	144.353	-36.424	0	1824	0
11	0	517	0		0	37	1	144.191	-36.348	10	1823	0
11	0	533	0		0	29	1	144.279	-36.402	50	3031	0
11	0	604	0		0	29	1	144.12	-36.395	0	1863	0
11	0	620	0		0	44	1	144.067	-36.048	0	3309	0
11	0	938	0		0	28	1	144.036	-36.813	0	2216	0
11	0	1023	0		0	27	1	144.836	-36.165	109	0	0
11	27	1082	7836	w	38	38	0	144.997	-36.224	604	0	0
11	0	1089	0		0	33	1	145.075	-36.308	0	2267	0
11	0	1145	0		0	37	1	144.624	-36.268	21	0	0
11	0	1150	0		0	31	1	144.499	-36.027	37	0	0
11	0	1165	0		0	32	1	144.498	-36.191	147	0	0
11	22	1169	7828	w	34	36	0	144.719	-36.329	171	0	0
11	0	1198	0		0	28	1	144.631	-36.356	337	0	0
11	0	1206	0		0	29	1	144.767	-36.359	448	0	0
11	13	1218	7828	w	34	36	0	144.761	-36.299	0	3391	0
11	0	1231	0		0	36	1	144.586	-36.616	39	3174	0
11	0	1300	0		0	28	1	145.143	-36.529	138	1858	0
11	0	1347	0		0	33	1	144.739	-36.572	0	1863	0
11	0	1492	0		0	31	1	145.427	-36.511	305	0	0
11	0	1637	0		0	29	1	145.269	-36.297	494	0	0
11	0	1853	0		0	30	1	145.016	-36.073	93	2013	0
11	0	2182	0		0	29	1	146.148	-36.655	247	1918	0
11	0	2615	0		0	25	1	145.393	-36.61	124	0	0
11	11	2649	7862	l	22	22	0	145.575	-36.812	249	0	0
11	0	3041	0		0	29	1	146.402	-36.167	43	0	0
11	26	3708	4083	i	0	29	1	144.97	-36.26	233	0	0
11	0	3719	0		0	30	1	144.91	-36.35	314	0	0
11	0	3796	0		0	29	1	144.931	-36.213	382	0	0
11	28	3904	7828	w	39	39	0	144.797	-36.286	343	0	0
11	0	3921	0		0	28	1	144.933	-36.347	242	0	0
11	25	4031	7836	w	36	36	0	144.991	-36.212	145	0	0
11	13	4083	7828	w	27	34	0	144.74	-36.3	315	0	0
11	14	4120	7828	w	26	34	0	144.725	-36.299	495	0	0
11	24	4121	4221	i	0	31	1	144.425	-36.21	209	0	0
11	21	4155	4440	l	31	36	0	144.71	-36.293	80	0	0
11	25	4165	7828	w	35	36	0	144.693	-36.328	239	0	0
11	16	4221	4272	l	29	36	0	144.689	-36.279	243	0	0
11	16	4227	7828	w	27	34	0	144.709	-36.278	260	0	0
11	29	4242	4272	l	41	41	0	144.732	-36.284	257	0	0
11	0	4255	0		0	29	1	144.34	-36.087	95	0	0
11	11	4272	7829	l	26	34	0	144.716	-36.278	315	0	0
11	28	4347	7828	w	38	38	0	144.778	-36.296	270	0	0
11	27	4353	7828	w	40	40	0	144.76	-36.321	243	0	0
11	26	4356	4227	i	35	36	0	144.437	-36.037	437	0	0
11	0	4398	0		0	30	1	144.458	-36.287	140	0	0
11	9	4440	7829	l	30	36	0	144.72	-36.284	275	0	0
11	0	4474	0		0	30	1	144.766	-36.599	255	0	0
11	0	4483	0		0	31	1	144.678	-36.761	191	0	0
11	0	4515	0		0	32	1	144.924	-36.498	199	0	0
11	0	4930	0		0	43	1	145.196	-36.673	354	0	0
11	0	5427	0		0	23	1	145.076	-36.028	207	0	0
11	0	5429	0		0	41	1	145.316	-36.036	144	0	0
11	0	5698	0		0	24	1	145.305	-36.897	428	0	0
11	26	5859	7836	l	37	37	0	144.969	-36.2039	0	0	0
11	21	6481	4083	l	36	36	0	144.757	-36.3031	0	0	0
11	0	6891	0		0	32	1	144.149	-36.355	0	0	0
11	0	6998	0		0	32	1	144.477	-36.1256	0	0	0
11	0	7548	0		0	38	1	145.029	-36.0643	0	0	0
11	0	7776	0		0	28	1	143.587	-36.6792	0	0	297
11	0	7777	0		0	22	1	143.606	-36.4063	0	0	83
11	0	7794	0		0	23	1	144.255	-36.3104	0	0	1685
11	0	7809	0		0	25	1	144.404	-35.9497	0	0	99
11	0	7820	0		0	26	1	144.517	-36.0095	0	0	1268
11	0	7821	0		0	44	1	144.525	-36.5708	0	0	3161
11	9	7828	7829	l	24	28	0	144.726	-36.2874	0	0	1160
11	0	7829	0		42	42	0	144.731	-36.2767	0	0	17
11	0	7830	0		0	29	1	144.925	-36.1871	0	0	718
11	0	7835	0		0	43	1	144.854	-36.17	0	0	1105
11	22	7836	7828	i	0	27	1	144.986	-36.2044	0	0	718
11	0	7838	0		0	22	1	145.044	-36.4881	0	0	811
11	0	7846	0		0	26	1	145.116	-36.0637	0	0	642
11	0	7847	0		0	26	1	145.137	-36.329	0	0	2210
11	1	7862	7829	i	21	22	0	145.574	-36.828	0	0	1132
11	0	7872	0		0	23	1	146.489	-36.5933	0	0	28
11	0	7882	0		0	30	1	144.736	-37.698	57	2686	0
11	0	10194	0		0	30	1	142.271	-38.218	108	0	0
11	0	12191	0		0	31	1	144.087	-37.156	16	0	0
11	0	12261	0		0	31	1	143.792	-37.313	102	3388	0
11	21	12284	4227	i	28	30	0	143.945	-37.229	246	3405	0
11	0	13060	0		0	28	1	142.679	-37.229	0	2477	0
11	0	13236	0		0	31	1	143.41	-37.192	0	2191	0
11	12	15234	4440	i	29	35	0	143.925	-35.911	26	0	0
11	0	15273	0		0	41	1	143.53	-35.96	244	0	0
11	0	15596	0		0	27	1	143.851	-37.165	0	2087	0
11	18	15679	26638	w	29	35	0	144.161	-36.921	359	2609	0
11	42	15723	15821	l	55	55	0	144.185	-36.96	282	0	0
11	15	15744	26638	l	39	39	0	144.161	-36.96	0	1821	0
11	0	15766	0		0	22	1	143.889	-36.991	0	2200	0
11	30	15821	15744	l	42	42	0	144.171	-36.961	0	1905	0
11	0	16151	0		0	31	1	144.579	-37.341	0	1583	0
11	0	16206	0		0	27	1	144.76	-37.173	171	0	0
11	0	16461	0		0	32	1	144.126	-35.855	261	0	0
11	31	16488	15234	l	40	40	0	143.907	-35.917	159	0	0
11	0	18911	0		0	30	1	144.008	-37.327	200	0	0
11	0	20092	0		0	32	1	144.435	-38.0588	0	0	0
11	0	24861	0		0	36	1	144.181	-35.9053	0	0	0
11	0	26559	0		0	28	1	142.868	-36.6743	0	0	1105
11	0	26574	0		0	28	1	143.144	-38.3705	0	0	77
11	0	26586	0		0	26	1	143.281	-36.0538	0	0	392
11	0	26623	0		0	28	1	143.881	-38.1367	0	0	235
11	5	26638	7829	i	25	34	0	144.171	-36.9477	0	0	442
11	0	26643	0		0	28	1	144.208	-37.3021	0	0	28
11	0	26663	0		0	23	1	144.327	-36.0604	0	0	1365
11	0	26670	0		0	24	1	144.701	-37.3974	0	0	5194
11	0	27448	0		0	25	1	146.137	-37.06	93	2343	0
11	0	27606	0		0	24	1	145.341	-36.994	0	1639	0
11	0	27811	0		0	25	1	145.37	-37.373	93	33	0
11	20	27883	26638	i	0	29	1	145.299	-37.495	135	0	0
11	0	28725	0		0	30	1	147.491	-36.379	221	0	0
11	0	28932	0		0	45	1	148.126	-37.535	573	1576	0
11	0	28935	0		0	31	1	148.17	-37.531	334	1894	0
11	0	29139	0		0	32	1	148.119	-37.596	434	0	0
11	32	29203	29217	l	44	44	0	147.46	-38	11	0	0
11	26	29217	32265	i	32	36	0	147.453	-37.992	33	0	0
11	0	29391	0		0	31	1	147.647	-37.132	164	1602	0
11	29	30030	29217	i	0	33	1	146.831	-37.993	370	0	0
11	0	31654	0		0	30	1	145.705	-38.433	216	0	0
11	0	32247	0		0	31	1	148.17	-37.714	303	0	0
11	26	32259	32265	i	35	36	0	148.462	-37.727	211	0	0
11	0	32262	0		0	36	1	147.851	-37.711	354	0	0
11	17	32265	15234	d	29	36	0	148.376	-37.735	287	0	0
11	36	32273	32259	i	46	46	0	148.35	-37.753	405	0	0
11	0	32576	0		0	32	1	147.4	-38.035	199	0	0
11	0	33353	0		0	24	1	145.778	-38.251	500	0	0
11	31	35119	32259	l	39	39	0	148.472	-37.7392	0	0	0
11	0	38757	0		0	32	1	148.233	-37.5356	0	0	0
11	36	42141	32265	l	45	45	0	148.392	-37.7356	0	0	0
12	0	145	0		0	40	1	144.2	-36.727	255	0	0
12	40	169	4331	i	51	51	0	144.094	-36.791	93	3264	0
12	0	196	0		0	32	1	144.38	-36.412	40	3020	0
12	0	399	0		0	34	1	144.661	-36.821	0	2393	0
12	0	451	0		0	41	1	143.697	-36.039	154	3427	0
12	0	472	0		0	41	1	143.938	-36.1	142	2541	0
12	0	489	0		0	43	1	144.038	-36.147	93	1829	0
12	0	547	0		0	32	1	144.263	-36.204	426	1164	0
12	0	551	0		0	41	1	143.621	-35.962	11	0	0
12	0	552	0		0	39	1	144.262	-36.458	14	0	0
12	0	555	0		0	42	1	144.169	-35.97	35	0	0
12	0	574	0		0	39	1	144.026	-36.049	231	0	0
12	0	587	0		0	42	1	143.986	-36.202	437	0	0
12	0	618	0		0	27	1	143.586	-36.144	0	3259	0
12	0	634	0		0	57	1	143.878	-36.132	0	1302	0
12	0	663	0		0	41	1	143.513	-36.406	10	1864	0
12	0	717	0		0	42	1	143.666	-36.204	88	3466	0
12	0	722	0		0	41	1	143.685	-36.313	90	3383	0
12	0	736	0		0	42	1	143.709	-36.431	93	3056	0
12	0	745	0		0	42	1	143.726	-36.364	93	1928	0
12	0	820	0		0	39	1	143.975	-36.799	201	4110	0
12	0	830	0		0	28	1	143.996	-36.886	181	2488	0
12	0	835	0		0	39	1	144.01	-36.739	93	3356	0
12	0	893	0		0	43	1	143.884	-36.244	351	0	0
12	0	895	0		0	42	1	143.776	-36.501	361	0	0
12	0	909	0		0	36	1	143.538	-36.358	0	1942	0
12	0	964	0		0	39	1	145.415	-36.319	20	0	0
12	0	993	0		0	32	1	144.719	-36.137	23	0	0
12	0	1007	0		0	28	1	144.967	-36.347	17	0	0
12	0	1026	0		0	68	1	144.952	-36.371	144	0	0
12	0	1027	0		0	32	1	144.761	-36.184	147	0	0
12	0	1042	0		0	33	1	144.938	-36.23	205	0	0
12	0	1057	0		0	37	1	144.816	-36.334	297	0	0
12	0	1064	0		0	33	1	144.98	-36.305	324	0	0
12	36	1162	4331	i	49	49	0	144.744	-36.361	131	0	0
12	47	1200	1162	l	56	56	0	144.73	-36.371	380	0	0
12	0	1217	0		0	43	1	144.751	-36.393	0	2923	0
12	0	1253	0		0	39	1	144.71	-36.467	93	3273	0
12	0	1319	0		0	33	1	144.782	-36.544	160	0	0
12	0	1335	0		0	37	1	144.704	-36.539	436	0	0
12	0	1355	0		0	43	1	144.685	-36.727	0	3380	0
12	0	1370	0		0	28	1	144.859	-36.454	0	799	0
12	46	1386	7858	l	55	55	0	145.453	-36.242	93	1849	0
12	0	1399	0		0	28	1	145.529	-36.51	77	3299	0
12	23	1436	5179	i	0	37	1	145.76	-36.416	63	3350	0
12	0	1469	0		0	37	1	145.339	-36.229	80	0	0
12	0	1477	0		0	56	1	145.734	-36.309	140	0	0
12	0	1543	0		0	34	1	145.614	-36.285	0	3546	0
12	0	1593	0		0	34	1	145.153	-36.368	87	0	0
12	0	1600	0		0	41	1	145.151	-36.515	147	0	0
12	0	1622	0		0	39	1	145.335	-36.288	311	0	0
12	0	1624	0		0	37	1	145.185	-36.199	330	0	0
12	0	1627	0		0	29	1	145.076	-36.478	343	0	0
12	0	1641	0		0	37	1	145.271	-36.346	560	0	0
12	0	1648	0		0	37	1	145.633	-36.298	41	3174	0
12	20	1827	4378	s	0	33	1	145.38	-36.154	41	3254	0
12	0	1853	0		0	29	1	145.016	-36.073	93	2013	0
12	0	1856	0		0	39	1	145.187	-35.9	297	3565	0
12	26	1858	5179	i	0	34	1	145.244	-35.98	93	3425	0
12	29	1865	5520	l	45	46	0	145.527	-35.944	347	2502	0
12	0	1871	0		0	37	1	145.029	-36.027	19	0	0
12	0	1888	0		0	39	1	145.138	-36.152	69	0	0
12	41	1893	5366	l	53	53	0	145.032	-36	95	0	0
12	0	1894	0		0	35	1	145.157	-35.946	96	0	0
12	0	1930	0		0	37	1	145.161	-36.034	242	0	0
12	0	1931	0		0	37	1	145.008	-36.046	243	0	0
12	0	1983	0		0	29	1	145.009	-36.051	508	0	0
12	0	2007	0		0	35	1	145.464	-36.175	0	2406	0
12	0	2008	0		0	56	1	145.171	-36.122	0	2650	0
12	0	2426	0		0	42	1	145.56	-36.743	16	3310	0
12	0	2440	0		0	39	1	145.793	-36.495	213	3232	0
12	0	2557	0		0	42	1	145.773	-36.477	521	1839	0
12	0	2626	0		0	46	1	145.406	-36.661	160	0	0
12	0	2644	0		0	29	1	145.256	-36.68	235	0	0
12	0	2649	0		22	41	0	145.575	-36.812	249	0	0
12	0	2716	0		0	49	1	145.395	-36.574	0	1883	0
12	0	2794	0		0	68	1	145.294	-36.785	0	2451	0
12	0	2860	0		0	35	1	145.78	-36.657	0	1282	0
12	0	2873	0		0	37	1	146.406	-36.128	96	3261	0
12	0	3235	0		0	35	1	146.316	-36.67	38	0	0
12	0	3458	0		0	43	1	146.337	-36.558	450	0	0
12	0	3477	0		0	30	1	146.332	-36.686	545	0	0
12	0	3544	0		0	65	1	144.313	-36.078	262	0	0
12	19	3620	4264	i	0	26	1	145.444	-36.438	251	0	0
12	0	3643	0		0	56	1	145.314	-36.353	211	0	0
12	28	3649	5520	d	0	38	1	145.302	-36.414	339	0	0
12	0	3710	0		0	35	1	144.782	-36.267	188	0	0
12	20	3762	3822	l	29	39	0	144.977	-36.329	385	0	0
12	0	3777	0		0	49	1	144.758	-36.237	322	0	0
12	0	3778	0		0	40	1	144.815	-36.369	209	0	0
12	16	3822	16689	i	30	39	0	144.961	-36.335	95	0	0
12	0	3830	0		0	38	1	144.8	-36.167	99	0	0
12	0	3840	0		0	38	1	144.98	-36.417	359	0	0
12	37	3850	3762	l	46	46	0	144.957	-36.335	408	0	0
12	26	3858	4299	i	37	45	0	144.881	-36.373	334	0	0
12	46	3880	4117	i	0	48	1	144.807	-36.155	295	0	0
12	0	3896	0		0	40	1	144.936	-36.259	208	0	0
12	0	3937	0		0	30	1	144.926	-36.338	353	0	0
12	0	3947	0		0	40	1	144.913	-36.375	210	0	0
12	0	3962	0		0	30	1	145.085	-36.261	184	0	0
12	42	3963	4023	l	52	52	0	144.908	-36.36	226	0	0
12	0	3975	0		0	30	1	144.764	-36.18	291	0	0
12	38	3984	3822	l	47	47	0	144.942	-36.352	179	0	0
12	0	4002	0		0	38	1	144.996	-36.285	92	0	0
12	37	4023	3858	l	45	45	0	144.892	-36.367	203	0	0
12	34	4068	3858	l	46	46	0	144.896	-36.377	175	0	0
12	5	4078	7827	l	29	39	0	144.473	-36.327	199	0	0
12	36	4117	4252	i	46	46	0	144.629	-36.138	251	0	0
12	25	4128	4078	i	33	45	0	144.477	-36.205	389	0	0
12	24	4147	4264	l	36	45	0	144.493	-36.301	73	0	0
12	44	4155	4227	l	52	52	0	144.71	-36.293	80	0	0
12	0	4192	0		19	31	0	144.335	-36.292	95	0	0
12	28	4196	4261	l	39	45	0	144.511	-36.337	294	0	0
12	0	4215	0		20	41	0	144.331	-35.976	308	0	0
12	0	4220	0		0	40	1	144.637	-36.316	87	0	0
12	0	4223	0		0	40	1	144.71	-36.39	243	0	0
12	41	4227	4331	d	50	50	0	144.709	-36.278	260	0	0
12	20	4252	4261	l	30	39	0	144.488	-36.332	65	0	0
12	7	4261	7827	w	25	31	0	144.51	-36.329	314	0	0
12	5	4264	7827	l	24	25	0	144.512	-36.314	220	0	0
12	0	4287	0		0	38	1	144.571	-36.063	310	0	0
12	0	4288	0		0	31	1	144.65	-36.349	200	0	0
12	0	4293	0		0	31	1	144.441	-36.214	64	0	0
12	19	4298	4378	l	30	39	0	144.515	-36.296	295	0	0
12	13	4299	4078	i	0	38	1	144.335	-36.024	353	0	0
12	0	4311	0		0	42	1	144.319	-36.065	249	0	0
12	0	4312	0		0	40	1	144.584	-36.045	257	0	0
12	41	4316	4128	l	55	55	0	144.466	-36.213	312	0	0
12	17	4331	4264	l	0	51	1	144.509	-36.313	396	0	0
12	51	4340	1200	l	63	63	0	144.717	-36.375	252	0	0
12	0	4356	0		35	31	0	144.437	-36.037	437	0	0
12	25	4369	4252	l	37	45	0	144.473	-36.333	274	0	0
12	13	4378	4264	l	25	25	0	144.527	-36.312	286	0	0
12	0	4385	0		0	42	1	144.385	-35.897	275	0	0
12	0	4410	0		0	35	1	144.673	-36.306	171	0	0
12	0	4420	0		0	40	1	144.393	-35.96	251	0	0
12	0	4441	0		0	31	1	144.78	-36.465	161	0	0
12	0	4467	0		0	43	1	144.795	-36.451	388	0	0
12	42	4476	4196	i	55	55	0	145.015	-36.504	359	0	0
12	0	4477	0		0	40	1	144.916	-36.448	250	0	0
12	48	4579	7858	l	56	56	0	145.443	-36.24	141	0	0
12	0	4588	0		0	40	1	145.749	-36.346	250	0	0
12	24	4626	5242	i	32	40	0	145.464	-36.264	318	0	0
12	56	4692	4579	l	65	65	0	145.415	-36.244	236	0	0
12	0	4740	0		0	35	1	145.146	-36.216	281	0	0
12	0	4755	0		0	38	1	145.112	-36.361	328	0	0
12	40	4829	4901	l	48	48	0	145.212	-36.279	266	0	0
12	0	4892	0		0	31	1	145.033	-36.417	320	0	0
12	27	4901	5242	i	0	40	1	145.214	-36.271	309	0	0
12	0	4918	0		0	33	1	145.23	-36.545	233	0	0
12	0	5022	0		0	26	1	145.219	-36.548	265	0	0
12	0	5092	0		0	38	1	145.732	-36.192	105	0	0
12	50	5113	5553	i	0	57	1	145.043	-36.089	344	0	0
12	4	5179	7827	i	29	39	0	145.453	-35.941	305	0	0
12	38	5226	5366	l	46	46	0	144.981	-36.015	210	0	0
12	19	5242	5179	l	30	39	0	145.465	-35.941	213	0	0
12	0	5253	0		0	40	1	145.261	-36.139	258	0	0
12	0	5272	0		0	35	1	145.311	-36.102	309	0	0
12	0	5326	0		34	38	0	145.067	-35.981	262	0	0
12	0	5330	0		0	65	1	145.264	-36.151	166	0	0
12	29	5366	4626	i	36	45	0	145.01	-36.007	335	0	0
12	26	5395	5650	i	0	40	1	145.556	-35.942	355	0	0
12	0	5408	0		0	41	1	145.731	-36.023	340	0	0
12	30	5413	1827	l	41	45	0	145.381	-36.15	261	0	0
12	42	5456	5589	l	53	53	0	145.535	-35.985	268	0	0
12	39	5471	5650	l	51	51	0	145.362	-36.181	237	0	0
12	0	5503	0		0	38	1	145.551	-36.073	387	0	0
12	15	5520	16689	d	29	39	0	145.517	-35.956	304	0	0
12	0	5525	0		0	35	1	145.506	-36.003	225	0	0
12	0	5541	0		0	40	1	145.293	-36.043	258	0	0
12	45	5553	5366	l	55	55	0	144.991	-36.003	187	0	0
12	0	5581	0		0	31	1	145.267	-36.038	293	0	0
12	0	5584	0		0	31	1	145.237	-36.169	206	0	0
12	26	5589	5520	l	34	45	0	145.533	-35.978	91	0	0
12	0	5591	0		0	38	1	145.254	-36.127	219	0	0
12	0	5602	0		0	31	1	145.056	-36.089	267	0	0
12	56	5615	5113	l	66	66	0	145.038	-36.09	223	0	0
12	0	5635	0		0	39	1	145.43	-36.084	211	0	0
12	22	5650	1827	l	31	45	0	145.37	-36.157	262	0	0
12	0	5679	0		0	31	1	145.82	-36.372	322	0	0
12	33	5725	32082	d	0	43	1	146.239	-36.095	328	0	0
12	0	5777	0		0	31	1	146.268	-36.5	34	0	0
12	0	6364	0		0	41	1	144.385	-35.9091	0	0	0
12	0	6420	0		0	43	1	144.508	-36.3847	0	0	0
12	0	7054	0		0	40	1	145.19	-35.947	0	0	0
12	0	7078	0		0	32	1	144.227	-36.1778	0	0	0
12	0	7245	0		0	35	1	146.403	-36.002	0	0	0
12	13	7366	4261	l	25	25	0	144.518	-36.331	0	0	0
12	0	7391	0		0	32	1	144.273	-36.1968	0	0	0
12	0	7453	0		0	39	1	145.156	-35.9533	0	0	0
12	0	7501	0		0	39	1	145.28	-36.3432	0	0	0
12	0	7508	0		0	41	1	145.847	-36.1072	0	0	0
12	0	7559	0		0	41	1	144.218	-36.3334	0	0	0
12	0	7778	0		0	39	1	143.651	-36.1445	0	0	2597
12	0	7779	0		0	40	1	143.711	-36.0523	0	0	2597
12	0	7806	0		0	47	1	144.4	-36.2157	0	0	1268
12	0	7808	0		0	33	1	144.404	-35.9497	0	0	6078
12	0	7820	0		0	33	1	144.517	-36.0095	0	0	1268
12	0	7821	0		0	32	1	144.525	-36.5708	0	0	3161
12	0	7827	0		25	31	0	144.498	-36.3228	0	0	138
12	0	7836	0		0	40	1	144.986	-36.2044	0	0	718
12	0	7846	0		0	42	1	145.116	-36.0637	0	0	642
12	0	7851	0		0	42	1	145.228	-36.0438	0	0	2486
12	0	7853	0		0	33	1	145.428	-36.6322	0	0	829
12	0	7854	0		0	49	1	145.399	-36.3892	0	0	400
12	38	7858	4626	l	48	48	0	145.445	-36.2507	0	0	442
12	0	7859	0		0	43	1	145.229	-36.5166	0	0	4420
12	0	8038	0		0	39	1	144.529	-38.197	44	2643	0
12	0	8070	0		0	26	1	144.538	-38.196	157	0	0
12	0	8792	0		0	39	1	143.904	-37.953	120	1537	0
12	0	9377	0		0	42	1	143.274	-38.055	0	2586	0
12	0	9610	0		0	39	1	142.767	-38.13	298	2334	0
12	0	9866	0		0	35	1	142.486	-38.221	93	2552	0
12	0	9976	0		0	33	1	142.49	-38.009	429	0	0
12	0	10261	0		0	39	1	142.691	-38.438	510	0	0
12	0	10293	0		0	39	1	141.075	-37.833	93	2129	0
12	0	10564	0		0	40	1	141.658	-38.101	470	0	0
12	0	10652	0		0	39	1	141.025	-37.606	364	2019	0
12	20	10993	18774	i	30	39	0	141.624	-38.381	48	0	0
12	0	11378	0		0	39	1	141.908	-37.51	25	2245	0
12	0	11508	0		0	39	1	142.152	-37.481	240	1643	0
12	0	12206	0		0	26	1	144.142	-37.188	104	0	0
12	0	12258	0		0	39	1	143.726	-37.215	148	2366	0
12	0	12452	0		0	36	1	144.231	-37.72	144	0	0
12	0	12877	0		0	39	1	143.18	-37.338	358	2251	0
12	0	13009	0		0	42	1	142.923	-37.719	0	2391	0
12	0	13153	0		0	42	1	143.165	-37.095	335	2062	0
12	0	13307	0		0	42	1	143.243	-36.971	0	2399	0
12	0	13917	0		0	40	1	142.767	-36.735	81	4893	0
12	0	14025	0		0	43	1	142.667	-37.1	0	2097	0
12	0	14242	0		0	39	1	141.376	-36.728	51	2037	0
12	0	14268	0		0	42	1	141.445	-37.248	93	2396	0
12	0	14367	0		0	40	1	141.111	-37.183	50	0	0
12	0	14503	0		0	43	1	140.983	-36.808	0	2597	0
12	0	14941	0		0	42	1	142.878	-36.366	61	2471	0
12	0	14947	0		0	41	1	142.979	-36.174	93	2304	0
12	0	15009	0		0	41	1	143.505	-36.122	93	2304	0
12	25	15053	15608	s	0	42	1	141.349	-34.46	96	2356	0
12	0	15054	0		0	43	1	141.369	-34.411	35	1968	0
12	0	15166	0		0	42	1	143.406	-35.661	93	2105	0
12	0	15169	0		0	41	1	143.47	-35.936	52	2266	0
12	0	15170	0		0	42	1	143.478	-35.828	24	3001	0
12	0	15174	0		0	41	1	143.547	-35.744	30	2197	0
12	0	15176	0		0	42	1	143.622	-35.581	29	4015	0
12	0	15182	0		0	42	1	143.732	-35.759	93	3223	0
12	0	15205	0		0	41	1	143.462	-35.806	93	2002	0
12	26	15209	16444	l	38	45	0	143.633	-35.788	208	2285	0
12	19	15211	16444	l	46	46	0	143.672	-35.787	413	2257	0
12	0	15216	0		0	42	1	143.83	-35.487	93	2981	0
12	0	15219	0		0	42	1	144.008	-35.88	321	3635	0
12	0	15230	0		0	41	1	144.378	-35.879	20	0	0
12	0	15240	0		0	41	1	143.714	-35.931	69	0	0
12	0	15241	0		0	41	1	143.709	-35.841	74	0	0
12	0	15244	0		0	42	1	143.584	-35.914	100	0	0
12	0	15250	0		0	42	1	143.51	-35.833	134	0	0
12	0	15263	0		0	39	1	144.089	-35.83	213	0	0
12	0	15268	0		0	56	1	143.851	-35.772	229	0	0
12	0	15270	0		0	39	1	144.187	-35.771	230	0	0
12	0	15277	0		0	43	1	143.937	-35.547	278	0	0
12	0	15281	0		0	32	1	144.041	-35.777	293	0	0
12	0	15285	0		0	41	1	143.895	-35.667	300	0	0
12	0	15286	0		0	41	1	143.672	-35.575	302	0	0
12	0	15289	0		0	41	1	143.907	-35.801	310	0	0
12	18	15304	16689	l	33	45	0	143.64	-35.756	399	0	0
12	0	15309	0		0	42	1	143.792	-35.784	463	0	0
12	0	15314	0		0	42	1	143.953	-35.517	541	0	0
12	0	15317	0		0	41	1	143.923	-35.838	584	0	0
12	0	15336	0		0	41	1	144.065	-35.785	0	3866	0
12	12	15342	26609	w	34	45	0	143.663	-35.755	0	3016	0
12	0	15344	0		0	36	1	143.718	-35.754	0	3452	0
12	0	15394	0		0	41	1	143.378	-35.527	14	0	0
12	0	15434	0		0	42	1	143.289	-35.276	380	0	0
12	0	15464	0		0	41	1	143.757	-35.434	0	3186	0
12	14	15608	7827	i	34	45	0	143.567	-37.16	0	2483	0
12	0	15762	0		0	40	1	144.302	-37.101	0	2260	0
12	0	16231	0		0	39	1	144.743	-37.036	400	0	0
12	0	16438	0		0	42	1	144.331	-35.853	286	0	0
12	12	16444	26609	w	34	45	0	143.657	-35.785	155	0	0
12	0	16445	0		0	40	1	143.8	-35.591	218	0	0
12	0	16453	0		0	27	1	143.76	-35.669	151	0	0
12	0	16455	0		0	32	1	143.887	-35.698	386	0	0
12	0	16464	0		0	41	1	143.905	-35.527	250	0	0
12	19	16465	26609	l	34	45	0	143.644	-35.803	275	0	0
12	19	16491	26609	w	32	45	0	143.654	-35.727	180	0	0
12	21	16504	26609	l	34	45	0	143.681	-35.802	390	0	0
12	45	16514	16504	l	55	55	0	143.66	-35.804	246	0	0
12	0	16595	0		0	41	1	143.324	-35.615	416	0	0
12	0	16604	0		0	41	1	144.108	-35.703	311	0	0
12	0	16669	0		0	40	1	143.356	-35.674	233	0	0
12	37	16672	15211	l	45	46	0	143.695	-35.793	335	0	0
12	12	16689	26609	w	31	39	0	143.657	-35.744	239	0	0
12	0	16702	0		0	42	1	143.844	-35.58	239	0	0
12	0	16721	0		0	42	1	144.216	-35.8	379	0	0
12	12	16727	26609	w	31	39	0	143.667	-35.753	204	0	0
12	0	16730	0		0	42	1	143.899	-35.773	129	0	0
12	0	16731	0		0	43	1	144.242	-35.867	146	0	0
12	0	16747	0		0	41	1	143.762	-35.867	342	0	0
12	0	16757	0		0	42	1	143.652	-35.66	324	0	0
12	0	16768	0		0	43	1	143.413	-35.886	268	0	0
12	0	16770	0		0	39	1	143.672	-35.931	340	0	0
12	0	16778	0		0	42	1	143.722	-35.62	176	0	0
12	0	16813	0		0	27	1	143.083	-35.332	322	0	0
12	0	17287	0		0	40	1	142.507	-38.367	279	0	0
12	0	17348	0		0	43	1	143.387	-37.746	409	0	0
12	0	18601	0		0	40	1	142.361	-38.242	104	0	0
12	0	18761	0		0	39	1	141.424	-37.893	244	0	0
12	18	18774	4078	d	30	36	0	141.044	-38.057	312	0	0
12	0	18805	0		0	39	1	141.728	-37.951	171	0	0
12	0	18900	0		0	33	1	143.673	-37.472	263	0	0
12	0	18914	0		0	33	1	144.384	-37.636	305	0	0
12	42	18966	15304	l	0	0	0	143.653	-35.7635	0	0	0
12	0	19492	0		0	42	1	143.234	-35.5518	0	0	0
12	17	19964	16727	l	30	39	0	143.668	-35.7474	0	0	0
12	0	20566	0		0	40	1	141.114	-37.9908	0	0	0
12	0	21438	0		0	40	1	144.347	-35.819	0	0	0
12	0	21451	0		0	42	1	143.529	-35.4919	0	0	0
12	0	21863	0		0	40	1	143.134	-35.5733	0	0	0
12	0	22439	0		0	40	1	143.756	-35.6221	0	0	0
12	0	22569	0		0	42	1	143.677	-35.6138	0	0	0
12	19	22678	18774	l	33	45	0	141.043	-38.0386	0	0	0
12	0	22743	0		0	57	1	143.364	-35.472	0	0	0
12	0	25002	0		0	41	1	143.655	-35.6313	0	0	0
12	0	25142	0		0	40	1	142.734	-34.7648	0	0	0
12	0	25171	0		0	40	1	143.739	-36.8866	0	0	0
12	0	25931	0		0	41	1	143.559	-35.4637	0	0	0
12	0	26540	0		0	34	1	142.52	-35.8104	0	0	1823
12	0	26547	0		0	41	1	142.76	-35.974	0	0	392
12	0	26562	0		0	34	1	143.005	-35.9573	0	0	138
12	1	26580	7827	i	0	0	0	143.143	-35.7771	0	0	392
12	0	26595	0		0	36	1	143.377	-35.2728	0	0	28
12	0	26600	0		0	32	1	143.467	-36.2587	0	0	332
12	0	26601	0		0	34	1	143.425	-36.3247	0	0	1326
12	0	26603	0		0	36	1	143.427	-35.3282	0	0	120
12	0	26606	0		0	36	1	143.437	-36.4138	0	0	83
12	8	26609	26580	i	28	39	0	143.661	-35.8028	0	0	3315
12	0	26614	0		0	40	1	143.808	-35.598	0	0	1365
12	0	26616	0		0	41	1	143.812	-35.7092	0	0	11050
12	0	26619	0		0	36	1	143.812	-35.7092	0	0	3591
12	0	26627	0		0	34	1	143.96	-35.7135	0	0	1768
12	0	26633	0		0	36	1	144.052	-36.9367	0	0	83
12	0	26640	0		0	41	1	144.176	-35.8168	0	0	3315
12	0	26651	0		0	41	1	144.308	-35.8939	0	0	1365
12	0	26660	0		0	42	1	144.075	-35.8564	0	0	1658
12	0	27004	0		0	42	1	145.528	-38.052	333	996	0
12	22	27109	27161	l	33	45	0	145.691	-38.284	33	0	0
12	0	27118	0		0	43	1	145.562	-38.212	57	0	0
12	20	27161	4378	s	0	34	1	145.679	-38.287	272	0	0
12	33	27176	27161	l	43	45	0	145.679	-38.268	356	0	0
12	0	27727	0		0	32	1	145.742	-37.129	238	0	0
12	0	28076	0		0	43	1	146.924	-36.291	102	0	0
12	0	28153	0		0	36	1	147.075	-36.414	249	0	0
12	45	28377	32082	i	58	58	0	147.235	-36.291	359	0	0
12	0	28678	0		0	40	1	147.244	-36.462	77	0	0
12	0	28734	0		0	40	1	147.843	-36.428	238	0	0
12	0	29089	0		0	36	1	148.496	-37.055	265	0	0
12	22	29317	4078	d	31	39	0	147.608	-37.742	484	0	0
12	0	29761	0		0	40	1	147.174	-37.961	376	1609	0
12	0	29836	0		0	39	1	147.361	-37.955	193	0	0
12	0	30128	0		0	34	1	147.295	-38.238	64	0	0
12	0	30303	0		0	39	1	146.258	-38.232	90	0	0
12	0	30325	0		0	40	1	146.359	-38.024	282	0	0
12	0	30551	0		0	34	1	146.291	-38.43	330	0	0
12	0	30923	0		33	48	0	145.642	-38.529	80	1576	0
12	0	31176	0		0	65	1	146.053	-38.514	20	0	0
12	0	31280	0		0	66	1	146.178	-38.516	227	0	0
12	0	31430	0		0	43	1	146.519	-38.65	308	2266	0
12	0	31474	0		0	64	1	146.078	-38.78	164	0	0
12	39	31520	34137	l	53	53	0	146.102	-38.757	389	0	0
12	0	31554	0		0	60	1	146.199	-38.713	0	2132	0
12	0	31566	0		0	41	1	145.885	-38.405	326	2283	0
12	45	31623	34471	l	54	54	0	145.711	-38.3	108	0	0
12	59	31863	31937	l	69	69	0	145.706	-38.251	408	0	0
12	43	31896	27176	l	50	50	0	145.678	-38.254	272	0	0
12	50	31937	31896	l	59	59	0	145.689	-38.265	271	0	0
12	0	31999	0		0	40	1	147.134	-36.354	417	0	0
12	0	32048	0		0	43	1	146.693	-36.278	141	0	0
12	0	32054	0		0	41	1	147.316	-36.107	151	0	0
12	24	32082	5520	i	34	45	0	147.166	-36.168	303	0	0
12	0	32161	0		0	40	1	147.757	-36.02	156	0	0
12	0	32162	0		0	40	1	147.621	-36.305	398	0	0
12	0	32198	0		0	40	1	147.662	-36.265	211	0	0
12	22	32223	5520	i	31	39	0	147.782	-36.112	299	0	0
12	0	33039	0		0	41	1	146.241	-38.231	180	0	0
12	0	34097	0		0	41	1	145.935	-38.611	336	0	0
12	27	34137	34302	l	37	45	0	146.108	-38.753	207	0	0
12	53	34190	31520	l	64	64	0	146.098	-38.782	311	0	0
12	53	34228	34296	l	62	62	0	146.139	-38.758	204	0	0
12	59	34295	34228	l	69	69	0	146.142	-38.759	427	0	0
12	50	34296	31520	l	59	59	0	146.111	-38.753	352	0	0
12	21	34302	4264	d	0	27	1	146.084	-38.748	144	0	0
12	24	34349	27161	l	32	45	0	145.692	-38.304	173	0	0
12	38	34438	27109	l	47	47	0	145.699	-38.307	228	0	0
12	38	34471	34349	l	48	48	0	145.709	-38.298	420	0	0
12	0	38173	0		0	43	1	147.401	-36.0604	0	0	0
13	0	192	0		0	30	1	144.367	-36.395	144	1367	0
13	0	341	0		0	23	1	144.619	-36.736	0	1840	0
13	0	451	0		0	21	1	143.697	-36.039	154	3427	0
13	0	454	0		0	36	1	143.744	-36.045	93	3115	0
13	11	469	4284	i	0	34	1	143.928	-36.372	158	3252	0
13	0	476	0		0	23	1	143.962	-36.1	152	2887	0
13	0	495	0		0	23	1	144.074	-36.355	93	3720	0
13	0	547	0		0	30	1	144.263	-36.204	426	1164	0
13	0	582	0		0	36	1	144.154	-36.437	353	0	0
13	26	590	4393	d	35	35	0	144.264	-36.174	585	0	0
13	0	623	0		0	23	1	144.129	-36.137	0	2408	0
13	0	1029	0		0	24	1	144.999	-36.25	148	0	0
13	0	1052	0		0	24	1	144.813	-36.247	274	0	0
13	1	1092	26662	w	21	35	0	144.324	-35.988	93	2781	0
13	15	1163	4284	i	0	31	1	144.764	-36.325	138	0	0
13	0	1191	0		0	24	1	144.392	-36.275	282	0	0
13	0	1192	0		0	31	1	144.585	-36.219	287	0	0
13	0	1552	0		0	24	1	145.576	-36.411	0	2076	0
13	0	2095	0		0	25	1	145.908	-36.321	93	1917	0
13	0	2566	0		0	25	1	145.813	-36.804	354	3289	0
13	0	2975	0		0	25	1	146.42	-36.262	34	2643	0
13	0	3192	0		0	25	1	146.503	-36.487	155	3164	0
13	0	3230	0		0	31	1	146.497	-36.61	37	0	0
13	24	3558	469	l	35	35	0	143.941	-36.36	220	0	0
13	0	3782	0		0	21	1	145.016	-36.199	146	0	0
13	15	3859	4256	i	0	26	1	144.9	-36.246	319	0	0
13	0	4010	0		0	31	1	144.972	-36.219	405	0	0
13	0	4052	0		0	22	1	145.057	-36.263	173	0	0
13	0	4087	0		0	36	1	144.406	-35.976	313	0	0
13	0	4124	0		0	26	1	144.371	-36.002	163	0	0
13	0	4129	0		0	35	1	144.673	-36.078	371	0	0
13	0	4177	0		0	31	1	144.354	-36.347	235	0	0
13	20	4203	4284	l	32	35	0	144.34	-35.999	346	0	0
13	8	4215	26662	w	21	21	0	144.331	-35.976	308	0	0
13	0	4245	0		0	26	1	144.703	-36.262	180	0	0
13	4	4256	26661	l	21	21	0	144.3	-36.01	320	0	0
13	1	4284	26662	l	21	27	0	144.332	-35.984	347	0	0
13	0	4326	0		0	26	1	144.352	-36.103	166	0	0
13	15	4392	26661	w	29	35	0	144.308	-36.018	228	0	0
13	13	4393	26661	w	28	35	0	144.346	-35.98	283	0	0
13	0	4437	0		0	27	1	144.45	-36.23	142	0	0
13	0	5026	0		0	27	1	145.123	-36.394	205	0	0
13	0	5211	0		0	27	1	145.701	-36.088	216	0	0
13	0	5400	0		0	27	1	145.383	-36.198	56	0	0
13	0	5468	0		0	27	1	145.052	-36.031	241	0	0
13	0	5502	0		0	27	1	145.227	-35.986	288	0	0
13	33	6095	1092	l	41	41	0	144.307	-35.9761	0	0	0
13	8	6104	26662	l	21	27	0	144.326	-35.9893	0	0	0
13	0	6258	0		0	27	1	144.702	-36.211	0	0	0
13	0	7627	0		0	31	1	143.473	-36.3754	0	0	0
13	0	7772	0		0	34	1	143.166	-36.6726	0	0	3939
13	0	7777	0		0	34	1	143.606	-36.4063	0	0	83
13	0	7780	0		0	35	1	143.712	-36.7	0	0	297
13	0	7782	0		0	35	1	143.902	-36.0861	0	0	4420
13	0	7784	0		0	35	1	144.041	-36.0565	0	0	2597
13	0	7787	0		0	27	1	144.154	-36.3993	0	0	2597
13	0	7790	0		0	34	1	144.212	-36.6777	0	0	1934
13	0	7793	0		0	35	1	144.242	-36.6763	0	0	2252
13	0	7798	0		0	35	1	144.279	-36.2265	0	0	1268
13	0	7799	0		0	27	1	144.282	-36.7561	0	0	360
13	0	7801	0		0	31	1	144.33	-36.3487	0	0	1934
13	0	7806	0		0	34	1	144.4	-36.2157	0	0	1268
13	0	7807	0		0	27	1	144.401	-36.6894	0	0	55018
13	20	7810	26655	w	28	35	0	144.246	-35.8119	0	0	1268
13	0	7811	0		0	27	1	144.319	-36.4244	0	0	2763
13	0	7814	0		19	34	0	144.415	-36.1045	0	0	166
13	0	7819	0		0	35	1	144.47	-36.0838	0	0	138
13	0	7821	0		0	22	1	144.525	-36.5708	0	0	3161
13	0	7831	0		0	28	1	144.943	-36.1511	0	0	718
13	0	7836	0		0	31	1	144.986	-36.2044	0	0	718
13	0	7837	0		0	34	1	144.99	-36.4642	0	0	811
13	0	7838	0		0	28	1	145.044	-36.4881	0	0	811
13	0	7841	0		0	31	1	145.048	-36.4591	0	0	3205
13	0	7844	0		23	28	0	145.08	-35.9999	0	0	55
13	0	7846	0		0	31	1	145.116	-36.0637	0	0	642
13	0	7847	0		0	31	1	145.137	-36.329	0	0	2210
13	0	7852	0		0	22	1	145.376	-36.3811	0	0	6078
13	0	7859	0		0	28	1	145.229	-36.5166	0	0	4420
13	0	7860	0		0	28	1	145.453	-36.4576	0	0	17
13	0	7864	0		0	28	1	145.633	-35.9022	0	0	2763
13	0	7868	0		0	28	1	146.023	-36.0378	0	0	138
13	17	8636	4284	s	0	28	1	143.638	-37.823	131	2435	0
13	0	8816	0		0	36	1	144.079	-37.901	106	2238	0
13	0	9658	0		0	32	1	142.838	-37.846	265	0	0
13	0	11385	0		0	32	1	141.983	-37.442	224	3151	0
13	0	12295	0		0	37	1	144.04	-37.327	74	0	0
13	22	12425	12512	i	35	35	0	144.19	-37.591	28	2067	0
13	17	12512	4284	s	0	28	1	143.981	-37.512	47	2270	0
13	0	13198	0		0	28	1	143.301	-36.992	16	0	0
13	0	13203	0		0	32	1	143.393	-37.228	110	0	0
13	0	13224	0		0	28	1	143.376	-36.966	0	2115	0
13	0	14128	0		0	32	1	141.068	-36.43	119	2328	0
13	0	14165	0		0	29	1	141.172	-36.104	23	2422	0
13	0	14183	0		0	32	1	141.208	-36.102	229	7082	0
13	0	14651	0		0	29	1	141.817	-36.094	44	2316	0
13	0	15227	0		0	35	1	143.9	-35.853	15	0	0
13	0	15263	0		0	29	1	144.089	-35.83	213	0	0
13	0	15290	0		0	35	1	143.942	-35.731	318	0	0
13	0	15295	0		0	32	1	144.104	-35.829	339	0	0
13	0	15313	0		0	36	1	143.928	-35.647	530	0	0
13	0	15823	0		0	29	1	143.94	-37.012	0	3525	0
13	0	16087	0		0	29	1	144.461	-37.367	692	2477	0
13	0	16439	0		0	32	1	144.184	-35.928	340	0	0
13	0	16493	0		0	35	1	143.928	-35.856	157	0	0
13	0	16565	0		0	34	1	144.35	-35.92	184	0	0
13	0	16681	0		0	35	1	143.532	-35.963	374	0	0
13	0	16745	0		0	29	1	143.615	-35.772	419	0	0
13	0	16775	0		0	29	1	144.171	-35.81	347	0	0
13	21	16792	26655	w	31	35	0	144.234	-35.765	261	0	0
13	0	18900	0		0	29	1	143.673	-37.472	263	0	0
13	31	21941	16792	l	39	39	0	144.231	-35.768	0	0	0
13	0	22440	0		0	34	1	144.073	-37.167	0	0	0
13	0	24168	0		0	29	1	143.984	-37.2001	0	0	0
13	0	26497	0		0	29	1	141.081	-36.8475	0	0	66
13	0	26498	0		0	32	1	141.02	-35.641	0	0	33
13	0	26510	0		0	29	1	141.906	-35.738	0	0	55
13	0	26512	0		0	35	1	141.941	-36.3577	0	0	155
13	0	26529	0		0	35	1	142.287	-35.6265	0	0	322
13	0	26531	0		0	32	1	142.291	-38.2284	0	0	1403
13	0	26533	0		0	32	1	142.396	-36.3958	0	0	420
13	0	26542	0		0	35	1	142.578	-36.5358	0	0	420
13	0	26547	0		0	35	1	142.76	-35.974	0	0	392
13	0	26548	0		0	35	1	142.767	-36.2107	0	0	616
13	0	26559	0		0	32	1	142.868	-36.6743	0	0	1105
13	0	26560	0		0	35	1	142.828	-35.8514	0	0	392
13	1	26562	26662	i	0	34	1	143.005	-35.9573	0	0	138
13	0	26563	0		0	35	1	142.89	-35.9448	0	0	392
13	0	26564	0		0	22	1	142.913	-36.3636	0	0	332
13	0	26574	0		0	35	1	143.144	-38.3705	0	0	77
13	0	26577	0		0	33	1	143.175	-37.9059	0	0	831
13	0	26583	0		0	35	1	143.258	-36.2182	0	0	392
13	0	26596	0		0	35	1	143.378	-35.1739	0	0	120
13	0	26616	0		0	35	1	143.812	-35.7092	0	0	11050
13	0	26618	0		0	33	1	143.646	-35.6615	0	0	1365
13	0	26619	0		0	35	1	143.812	-35.7092	0	0	3591
13	0	26621	0		0	30	1	143.839	-37.6266	0	0	494
13	0	26622	0		0	35	1	143.844	-37.5611	0	0	324
13	0	26625	0		0	35	1	143.945	-35.8651	0	0	1365
13	0	26627	0		0	33	1	143.96	-35.7135	0	0	1768
13	0	26632	0		0	35	1	144.065	-36.9118	0	0	3868
13	0	26635	0		0	30	1	144.097	-37.1116	0	0	311
13	0	26636	0		0	30	1	144.136	-37.9978	0	0	254
13	0	26640	0		0	35	1	144.176	-35.8168	0	0	3315
13	0	26641	0		0	35	1	144.065	-35.6839	0	0	4420
13	0	26646	0		0	33	1	144.262	-35.8186	0	0	1365
13	0	26647	0		0	30	1	144.264	-35.7493	0	0	718
13	0	26649	0		0	35	1	144.304	-35.917	0	0	1365
13	0	26651	0		0	33	1	144.308	-35.8939	0	0	1365
13	0	26653	0		0	33	1	144.128	-35.8367	0	0	249
13	14	26655	26562	s	28	35	0	144.247	-35.8147	0	0	2984
13	0	26656	0		0	33	1	144.308	-35.8939	0	0	1658
13	2	26661	26662	w	20	21	0	144.313	-35.9928	0	0	1105
13	0	26662	0		21	35	0	144.323	-35.9839	0	0	276
13	0	26668	0		0	33	1	144.587	-38.2014	0	0	525
13	0	26670	0		0	35	1	144.701	-37.3974	0	0	5194
13	0	27417	0		0	33	1	145.861	-36.998	30	2096	0
13	0	27996	0		0	33	1	146.534	-36.191	85	2122	0
13	0	28688	0		0	33	1	147.867	-36.173	111	0	0
13	0	29587	0		0	30	1	147	-38.472	391	2923	0
13	0	29623	0		0	34	1	146.645	-38.708	101	0	0
13	0	29627	0		0	30	1	146.518	-38.584	114	0	0
13	0	30694	0		0	34	1	145.889	-38.198	20	0	0
13	0	30707	0		0	30	1	145.817	-38.206	28	0	0
13	0	42244	0		15	35	0	145.399	-37.8656	0	0	12
13	0	42256	0		0	35	1	146.507	-37.8894	0	0	1789
13	0	42257	0		0	30	1	146.307	-37.9339	0	0	1789
13	0	42270	0		0	35	1	147.173	-36.2429	0	0	26
13	0	42273	0		0	30	1	147.751	-37.9101	0	0	260
14	0	137	0		0	50	1	144.316	-36.747	217	0	0
14	0	197	0		0	47	1	144.4	-36.501	10	3161	0
14	0	203	0		0	42	1	144.435	-36.74	78	1914	0
14	0	212	0		0	52	1	144.521	-36.481	93	1846	0
14	0	241	0		0	44	1	144.658	-36.809	59	1876	0
14	53	264	322	l	60	67	0	144.399	-36.585	249	2881	0
14	0	305	0		0	50	1	144.51	-36.782	286	0	0
14	0	317	0		0	73	1	144.27	-36.542	615	0	0
14	21	321	7804	w	32	60	0	144.347	-36.586	0	2023	0
14	24	322	7804	w	41	62	0	144.425	-36.58	0	1902	0
14	0	346	0		0	42	1	144.609	-36.856	0	1796	0
14	0	378	0		0	55	1	144.589	-36.435	0	2130	0
14	0	386	0		0	47	1	144.479	-36.412	0	2336	0
14	33	398	321	l	0	0	0	144.34	-36.585	0	2502	0
14	0	405	0		0	56	1	144.425	-36.811	0	2506	0
14	0	453	0		0	50	1	143.736	-35.945	32	3593	0
14	18	461	7782	w	31	60	0	143.885	-36.013	93	2262	0
14	10	462	7782	w	0	39	1	143.888	-36.04	274	3410	0
14	20	464	7782	w	37	60	0	143.897	-36.012	93	3603	0
14	0	465	0		0	54	1	143.897	-36.246	71	2945	0
14	0	478	0		0	44	1	143.98	-36.158	37	2987	0
14	0	483	0		0	52	1	144.004	-36.256	10	1442	0
14	0	489	0		0	50	1	144.038	-36.147	93	1829	0
14	0	507	0		0	52	1	144.124	-36.086	43	1807	0
14	0	519	0		0	38	1	144.193	-35.938	29	3335	0
14	0	528	0		0	52	1	144.23	-36.09	174	1882	0
14	0	529	0		0	42	1	144.242	-35.99	43	3585	0
14	0	530	0		0	52	1	144.264	-36.077	30	3100	0
14	0	532	0		0	52	1	144.275	-35.97	93	2436	0
14	0	538	0		0	38	1	143.741	-35.959	93	1897	0
14	0	541	0		0	44	1	144.124	-35.975	424	1909	0
14	0	546	0		0	55	1	144.257	-36.1	104	3189	0
14	0	550	0		0	50	1	143.906	-36.285	10	0	0
14	18	554	7782	w	32	60	0	143.904	-36.007	29	0	0
14	0	566	0		0	50	1	144.229	-35.982	121	0	0
14	0	570	0		0	47	1	143.766	-36.13	161	0	0
14	0	572	0		0	52	1	144.188	-36.031	212	0	0
14	0	581	0		0	52	1	144.105	-36.123	353	0	0
14	0	596	0		0	44	1	144.044	-36.154	0	1910	0
14	0	597	0		0	47	1	143.756	-36.095	0	1693	0
14	0	604	0		0	44	1	144.12	-36.395	0	1863	0
14	0	606	0		0	77	1	144.198	-36.258	0	1809	0
14	0	611	0		0	32	1	143.893	-36.36	0	3655	0
14	0	614	0		0	50	1	144.242	-36.334	0	2953	0
14	29	618	26617	i	43	62	0	143.586	-36.144	0	3259	0
14	0	622	0		0	52	1	144.22	-36.055	0	2211	0
14	55	628	4393	i	75	75	0	144.053	-36.292	0	4056	0
14	18	629	7782	w	42	62	0	143.909	-36.005	0	883	0
14	0	676	0		0	50	1	143.549	-36.283	41	1952	0
14	38	714	618	i	55	65	0	143.66	-36.306	30	3494	0
14	0	716	0		0	42	1	143.662	-36.565	211	2003	0
14	0	740	0		0	44	1	143.72	-36.253	13	3477	0
14	0	743	0		0	52	1	143.722	-36.201	93	3310	0
14	0	776	0		0	72	1	143.849	-36.34	93	1737	0
14	0	796	0		0	50	1	143.892	-36.448	128	1002	0
14	26	821	4221	i	0	50	1	143.977	-36.525	24	3349	0
14	32	826	821	l	41	61	0	143.985	-36.529	20	1981	0
14	0	897	0		0	77	1	143.852	-36.288	408	0	0
14	0	967	0		0	44	1	145.345	-36.398	38	0	0
14	0	971	0		0	75	1	145.5	-36.452	109	0	0
14	0	972	0		0	44	1	145.34	-36.373	111	0	0
14	0	979	0		0	47	1	145.471	-36.374	314	0	0
14	0	984	0		0	55	1	145.3	-36.477	625	0	0
14	0	989	0		0	44	1	145.5	-36.403	0	2105	0
14	0	990	0		0	44	1	145.348	-36.401	38	1405	0
14	0	994	0		0	44	1	144.71	-36.122	292	0	0
14	0	997	0		0	44	1	144.77	-36.138	0	2353	0
14	0	999	0		0	50	1	144.724	-36.117	38	3453	0
14	0	1002	0		0	44	1	145.1	-36.242	205	2871	0
14	0	1004	0		0	52	1	144.912	-36.322	10	0	0
14	67	1009	3870	l	77	77	0	145.121	-36.339	21	0	0
14	0	1021	0		0	50	1	145.073	-36.261	90	0	0
14	0	1022	0		0	52	1	144.822	-36.312	100	0	0
14	0	1025	0		0	52	1	144.981	-36.32	144	0	0
14	0	1027	0		0	47	1	144.761	-36.184	147	0	0
14	56	1030	3869	l	63	67	0	145.017	-36.334	162	0	0
14	0	1033	0		0	95	1	144.754	-36.208	171	0	0
14	0	1034	0		0	83	1	144.914	-36.107	176	0	0
14	39	1035	3840	l	47	63	0	144.996	-36.408	184	0	0
14	0	1036	0		0	47	1	145.029	-36.218	187	0	0
14	0	1042	0		0	44	1	144.938	-36.23	205	0	0
14	0	1043	0		0	44	1	144.937	-36.283	219	0	0
14	0	1047	0		0	44	1	144.993	-36.36	259	0	0
14	49	1050	3966	l	58	66	0	145.078	-36.313	270	0	0
14	0	1051	0		0	47	1	145.022	-36.248	273	0	0
14	0	1052	0		0	52	1	144.813	-36.247	274	0	0
14	45	1053	3966	l	52	64	0	145.08	-36.316	275	0	0
14	0	1060	0		0	47	1	144.798	-36.212	306	0	0
14	53	1064	4303	i	61	67	0	144.98	-36.305	324	0	0
14	0	1067	0		0	52	1	144.822	-36.254	345	0	0
14	64	1071	4881	l	72	72	0	145.054	-36.334	404	0	0
14	76	1080	1009	l	83	83	0	145.123	-36.338	494	0	0
14	63	1084	1064	l	73	73	0	145.005	-36.306	632	0	0
14	31	1085	7828	l	41	61	0	144.729	-36.27	721	0	0
14	0	1087	0		0	52	1	144.854	-36.262	0	1854	0
14	66	1089	3915	l	88	88	0	145.075	-36.308	0	2267	0
14	44	1092	26662	w	51	64	0	144.324	-35.988	93	2781	0
14	27	1095	7808	w	39	61	0	144.396	-35.958	78	1901	0
14	23	1096	7808	w	33	60	0	144.399	-35.998	17	3598	0
14	62	1097	4303	l	76	76	0	144.401	-36.255	93	2797	0
14	0	1100	0		0	44	1	144.432	-36.214	93	3080	0
14	47	1102	4356	l	54	65	0	144.447	-36.034	93	2650	0
14	24	1104	7808	w	33	60	0	144.451	-35.991	93	1733	0
14	0	1106	0		0	52	1	144.477	-36.12	64	1912	0
14	0	1109	0		0	53	1	144.515	-36.186	86	1827	0
14	0	1110	0		0	50	1	144.519	-36.083	82	1796	0
14	0	1112	0		0	50	1	144.552	-36.174	93	2671	0
14	0	1118	0		0	60	1	144.617	-36.143	93	1840	0
14	71	1119	1220	l	79	79	0	144.632	-36.239	93	3184	0
14	30	1127	7808	w	20	50	0	144.318	-35.96	347	2892	0
14	0	1130	0		0	53	1	144.414	-36.121	196	2902	0
14	18	1131	7809	l	33	60	0	144.419	-35.948	332	3247	0
14	0	1134	0		0	53	1	144.524	-36.045	20	1916	0
14	0	1141	0		0	54	1	144.61	-36.339	13	0	0
14	48	1144	4307	l	60	66	0	144.461	-36.016	19	0	0
14	43	1148	4362	l	52	64	0	144.442	-36.023	34	0	0
14	0	1149	0		0	44	1	144.343	-36.043	37	0	0
14	0	1151	0		0	53	1	144.526	-36.26	41	0	0
14	50	1152	1096	l	65	68	0	144.415	-36.011	41	0	0
14	0	1153	0		0	58	1	144.4	-36.193	44	0	0
14	0	1156	0		0	54	1	144.523	-36.283	67	0	0
14	32	1157	4422	i	44	62	0	144.604	-36.211	75	0	0
14	0	1160	0		0	53	1	144.369	-36.089	128	0	0
14	0	1163	0		0	53	1	144.764	-36.325	138	0	0
14	0	1166	0		0	57	1	144.527	-36.242	149	0	0
14	0	1175	0		0	55	1	144.528	-36.007	188	0	0
14	0	1176	0		0	50	1	144.489	-36.148	188	0	0
14	0	1178	0		0	50	1	144.695	-36.399	202	0	0
14	0	1179	0		0	56	1	144.343	-36.098	209	0	0
14	31	1184	7828	w	40	61	0	144.767	-36.276	238	0	0
14	45	1188	4360	l	53	65	0	144.621	-36.227	266	0	0
14	0	1190	0		0	56	1	144.478	-36.039	279	0	0
14	0	1191	0		0	53	1	144.392	-36.275	282	0	0
14	0	1192	0		0	55	1	144.585	-36.219	287	0	0
14	0	1196	0		0	55	1	144.378	-35.927	312	0	0
14	0	1197	0		0	53	1	144.361	-35.984	332	0	0
14	56	1199	4227	i	70	70	0	144.483	-36.157	343	0	0
14	0	1200	0		56	47	0	144.73	-36.371	380	0	0
14	0	1214	0		0	44	1	144.751	-36.365	0	1918	0
14	0	1215	0		0	50	1	144.334	-36.07	0	1936	0
14	0	1216	0		0	50	1	144.519	-36.034	0	1852	0
14	22	1218	7828	w	33	60	0	144.761	-36.299	0	3391	0
14	0	1219	0		0	55	1	144.346	-36.179	0	2268	0
14	60	1220	4360	l	80	80	0	144.635	-36.231	0	2258	0
14	0	1221	0		0	53	1	144.511	-36.392	0	2520	0
14	0	1222	0		0	50	1	144.642	-36.071	0	2422	0
14	0	1224	0		0	53	1	144.445	-36.146	0	2049	0
14	0	1227	0		0	53	1	144.39	-35.932	0	1673	0
14	0	1228	0		0	50	1	144.302	-36.177	93	2129	0
14	20	1230	2113	s	0	44	1	144.582	-36.63	24	3051	0
14	0	1288	0		0	57	1	144.938	-36.658	74	3391	0
14	0	1292	0		0	42	1	144.986	-36.518	93	3130	0
14	0	1294	0		0	55	1	145.01	-36.507	93	3167	0
14	0	1295	0		0	47	1	145.015	-36.515	34	1831	0
14	0	1296	0		0	40	1	145.028	-36.512	159	3212	0
14	0	1302	0		0	44	1	144.917	-36.454	44	2850	0
14	0	1304	0		0	47	1	144.975	-36.441	316	2958	0
14	0	1305	0		0	64	1	145.071	-36.621	16	0	0
14	0	1311	0		0	47	1	144.96	-36.498	72	0	0
14	0	1314	0		0	42	1	144.877	-36.6	133	0	0
14	0	1321	0		0	65	1	144.903	-36.544	166	0	0
14	0	1335	0		0	41	1	144.704	-36.539	436	0	0
14	0	1341	0		0	78	1	144.922	-36.527	0	1908	0
14	0	1349	0		0	54	1	144.963	-36.566	0	3409	0
14	0	1351	0		0	56	1	144.949	-36.586	0	3005	0
14	0	1361	0		0	56	1	144.758	-36.526	0	2475	0
14	0	1364	0		0	54	1	145.105	-36.592	0	2383	0
14	0	1376	0		0	69	1	145.379	-36.514	10	2864	0
14	0	1377	0		0	54	1	145.38	-36.201	93	3509	0
14	0	1382	0		0	56	1	145.417	-36.278	110	2624	0
14	0	1397	0		0	44	1	145.522	-36.307	93	2486	0
14	35	1422	5421	i	0	55	1	145.615	-36.26	93	1722	0
14	0	1428	0		0	53	1	145.676	-36.36	71	2498	0
14	0	1432	0		0	65	1	145.726	-36.445	132	1861	0
14	0	1444	0		0	53	1	145.58	-36.365	154	3305	0
14	0	1447	0		0	50	1	145.642	-36.465	93	3336	0
14	0	1456	0		0	69	1	145.724	-36.359	16	0	0
14	0	1458	0		0	54	1	145.75	-36.434	23	0	0
14	21	1461	4083	i	0	42	1	145.573	-36.308	31	0	0
14	0	1465	0		0	42	1	145.607	-36.416	47	0	0
14	0	1469	0		0	42	1	145.339	-36.229	80	0	0
14	49	1471	4754	i	59	66	0	145.636	-36.483	94	0	0
14	0	1477	0		0	44	1	145.734	-36.309	140	0	0
14	0	1490	0		0	42	1	145.365	-36.521	261	0	0
14	0	1495	0		0	44	1	145.544	-36.508	312	0	0
14	0	1496	0		0	44	1	145.544	-36.236	318	0	0
14	0	1502	0		0	44	1	145.503	-36.468	341	0	0
14	0	1519	0		0	47	1	145.662	-36.319	501	0	0
14	0	1521	0		0	55	1	145.623	-36.23	534	0	0
14	0	1533	0		0	54	1	145.545	-36.327	0	1732	0
14	0	1552	0		0	44	1	145.576	-36.411	0	2076	0
14	0	1561	0		0	68	1	145.332	-36.239	0	1272	0
14	0	1562	0		0	71	1	145.724	-36.456	0	1627	0
14	0	1563	0		0	44	1	145.325	-36.508	93	1963	0
14	46	1567	5024	l	52	64	0	145.15	-36.366	93	3613	0
14	16	1569	7848	w	0	41	1	145.225	-36.445	96	3812	0
14	0	1570	0		0	47	1	145.239	-36.557	44	3274	0
14	52	1573	4825	i	63	67	0	145.134	-36.497	179	1900	0
14	13	1575	7848	w	31	58	0	145.189	-36.44	255	3322	0
14	66	1586	5054	l	76	76	0	145.227	-36.494	23	0	0
14	0	1587	0		0	50	1	145.202	-36.531	31	0	0
14	0	1588	0		0	47	1	145.137	-36.233	39	0	0
14	39	1589	4854	l	0	45	1	145.143	-36.408	61	0	0
14	46	1591	4932	l	56	65	0	145.193	-36.45	75	0	0
14	20	1592	7848	w	32	60	0	145.184	-36.444	77	0	0
14	67	1593	4968	l	74	74	0	145.153	-36.368	87	0	0
14	0	1594	0		0	42	1	145.283	-36.525	87	0	0
14	0	1601	0		0	45	1	145.088	-36.346	151	0	0
14	0	1602	0		0	47	1	145.235	-36.298	160	0	0
14	0	1605	0		0	58	1	145.257	-36.458	194	0	0
14	34	1608	4854	l	41	61	0	145.129	-36.43	226	0	0
14	0	1613	0		0	79	1	145.282	-36.315	274	0	0
14	0	1614	0		0	47	1	145.186	-36.314	274	0	0
14	34	1615	4961	l	43	62	0	145.155	-36.408	279	0	0
14	0	1617	0		0	45	1	145.292	-36.427	289	0	0
14	0	1619	0		0	47	1	145.148	-36.639	295	0	0
14	0	1625	0		0	45	1	145.216	-36.241	333	0	0
14	54	1629	4825	l	65	68	0	145.163	-36.356	370	0	0
14	24	1631	4870	l	33	60	0	145.174	-36.403	380	0	0
14	0	1634	0		0	47	1	145.28	-36.55	453	0	0
14	0	1641	0		0	70	1	145.271	-36.346	560	0	0
14	0	1644	0		0	55	1	145.111	-36.357	0	1845	0
14	0	1645	0		0	47	1	145.244	-36.571	0	3037	0
14	0	1653	0		0	41	1	145.665	-36.261	34	1805	0
14	20	1702	2113	s	31	59	0	145.924	-35.997	87	2897	0
14	0	1715	0		0	47	1	146.033	-36.263	16	3223	0
14	0	1724	0		0	42	1	146.081	-36.186	93	3162	0
14	0	1744	0		0	67	1	145.711	-36.099	46	1786	0
14	54	1754	3868	d	63	67	0	145.845	-36.008	37	0	0
14	0	1765	0		0	45	1	145.821	-36.188	318	0	0
14	12	1768	7868	w	29	58	0	146.015	-36.041	488	0	0
14	0	1776	0		0	42	1	146.115	-36.127	0	2424	0
14	0	1783	0		0	47	1	145.019	-35.999	79	3044	0
14	0	1784	0		0	47	1	145.068	-36.127	20	3171	0
14	0	1797	0		0	53	1	145.179	-36.109	61	3361	0
14	0	1816	0		0	47	1	145.329	-35.989	93	3343	0
14	0	1823	0		0	54	1	145.352	-35.872	73	3009	0
14	44	1828	5579	l	52	64	0	145.389	-35.871	172	3197	0
14	17	1831	7857	w	32	60	0	145.435	-36.162	152	1799	0
14	0	1845	0		0	47	1	145.647	-36.136	148	1761	0
14	0	1853	0		0	50	1	145.016	-36.073	93	2013	0
14	0	1866	0		0	55	1	145.716	-36.034	122	3459	0
14	0	1868	0		0	50	1	145.349	-35.92	10	0	0
14	0	1874	0		0	73	1	145.187	-35.908	24	0	0
14	0	1878	0		0	45	1	145.192	-36.133	34	0	0
14	0	1879	0		0	55	1	145.52	-36.158	37	0	0
14	29	1898	5375	l	38	61	0	145.634	-36	123	0	0
14	62	1909	5148	l	72	72	0	145.397	-35.891	181	0	0
14	0	1910	0		0	45	1	145.187	-35.883	182	0	0
14	0	1915	0		0	50	1	145.708	-36.135	192	0	0
14	0	1918	0		0	50	1	145.534	-36.033	208	0	0
14	0	1921	0		0	55	1	145.096	-36.124	211	0	0
14	0	1928	0		0	42	1	145.526	-36.188	234	0	0
14	0	1932	0		0	63	1	145.072	-36.085	244	0	0
14	0	1950	0		0	62	1	145.325	-35.927	324	0	0
14	0	1958	0		0	56	1	145.194	-36.146	352	0	0
14	19	1960	7857	w	29	39	0	145.465	-36.152	354	0	0
14	0	1977	0		0	45	1	145.159	-36.133	443	0	0
14	0	1982	0		0	53	1	145.141	-35.993	491	0	0
14	27	1988	4808	i	41	61	0	145.548	-35.908	580	0	0
14	0	1990	0		0	79	1	145.451	-36.01	620	0	0
14	0	1998	0		0	40	1	145.641	-36.071	0	1804	0
14	0	2000	0		0	43	1	144.882	-36.088	0	3396	0
14	0	2012	0		0	48	1	145.072	-36.09	0	1290	0
14	47	2017	2054	l	57	66	0	145.991	-36.531	47	1817	0
14	58	2018	2072	l	68	69	0	145.957	-36.559	111	1403	0
14	66	2019	2063	l	78	78	0	145.958	-36.558	241	1811	0
14	65	2020	2018	l	76	76	0	145.962	-36.553	321	3101	0
14	62	2021	2072	w	71	71	0	145.963	-36.563	217	3459	0
14	0	2022	0		0	53	1	145.964	-36.549	260	2872	0
14	71	2023	2048	l	77	77	0	145.971	-36.569	269	1838	0
14	59	2024	5666	l	71	71	0	145.976	-36.563	34	747	0
14	63	2025	2035	l	69	69	0	145.976	-36.567	39	2973	0
14	65	2026	2017	l	79	79	0	145.98	-36.536	510	1922	0
14	57	2027	2054	l	67	69	0	145.98	-36.539	42	3100	0
14	61	2028	2034	l	69	69	0	145.981	-36.54	342	3465	0
14	63	2029	2081	l	70	70	0	145.983	-36.536	220	3392	0
14	57	2030	5666	l	69	69	0	145.984	-36.552	46	3223	0
14	57	2031	2035	l	67	68	0	145.987	-36.557	545	2855	0
14	0	2032	0		0	53	1	145.987	-36.54	268	1799	0
14	59	2033	2054	l	70	70	0	145.99	-36.542	268	1864	0
14	43	2034	5671	l	55	65	0	145.99	-36.537	195	2085	0
14	47	2035	2042	l	64	68	0	145.991	-36.558	131	3779	0
14	68	2036	2065	l	75	75	0	145.992	-36.536	93	3130	0
14	66	2037	2029	l	72	72	0	145.994	-36.533	238	1939	0
14	55	2038	2054	l	69	69	0	145.996	-36.54	195	3206	0
14	64	2040	2063	l	72	72	0	145.999	-36.539	24	0	0
14	61	2041	2042	l	69	69	0	145.973	-36.54	11	0	0
14	37	2042	5671	l	48	64	0	145.984	-36.557	14	0	0
14	53	2043	2045	l	63	67	0	146.006	-36.547	15	0	0
14	63	2044	2068	l	73	73	0	146.007	-36.552	17	0	0
14	47	2045	2054	l	58	66	0	145.984	-36.534	25	0	0
14	48	2046	2042	l	60	66	0	145.982	-36.564	29	0	0
14	67	2047	2040	l	79	79	0	145.983	-36.533	32	0	0
14	64	2048	2035	l	75	75	0	145.97	-36.569	34	0	0
14	64	2049	2078	l	73	73	0	145.973	-36.566	35	0	0
14	55	2050	2072	l	69	69	0	145.96	-36.561	38	0	0
14	55	2051	2072	l	67	68	0	145.968	-36.569	44	0	0
14	57	2052	2054	l	64	67	0	145.999	-36.542	77	0	0
14	60	2053	2042	l	67	68	0	146.004	-36.551	84	0	0
14	38	2054	5671	l	45	63	0	145.998	-36.532	98	0	0
14	65	2055	2067	l	73	73	0	145.994	-36.564	104	0	0
14	61	2056	2042	l	69	69	0	145.985	-36.555	141	0	0
14	67	2057	5666	l	77	77	0	146	-36.559	141	0	0
14	61	2060	5667	l	74	74	0	145.997	-36.555	222	0	0
14	57	2061	2035	l	67	68	0	145.963	-36.56	238	0	0
14	58	2062	2042	l	71	71	0	145.984	-36.538	240	0	0
14	53	2063	2042	l	65	68	0	145.981	-36.545	258	0	0
14	0	2064	0		0	53	1	145.98	-36.544	265	0	0
14	59	2065	2077	l	67	68	0	145.988	-36.556	278	0	0
14	54	2066	2072	l	65	68	0	145.97	-36.569	286	0	0
14	58	2067	2068	l	69	69	0	145.986	-36.561	288	0	0
14	48	2068	2042	l	62	67	0	145.978	-36.562	298	0	0
14	63	2069	2050	l	71	71	0	145.963	-36.568	309	0	0
14	57	2070	2017	l	70	70	0	145.999	-36.549	339	0	0
14	64	2071	2072	l	71	71	0	145.965	-36.573	350	0	0
14	48	2072	2042	l	60	66	0	145.962	-36.564	351	0	0
14	56	2073	2042	l	66	68	0	145.962	-36.557	358	0	0
14	65	2074	5669	l	74	74	0	146.008	-36.545	409	0	0
14	60	2075	2017	l	71	71	0	145.978	-36.539	443	0	0
14	58	2076	2054	l	66	68	0	146.014	-36.553	473	0	0
14	58	2077	2035	l	65	68	0	145.976	-36.54	530	0	0
14	60	2078	2046	l	68	69	0	145.964	-36.575	0	1972	0
14	60	2079	5670	l	74	74	0	145.994	-36.561	0	1729	0
14	50	2080	2034	l	62	67	0	145.997	-36.559	0	1758	0
14	56	2081	2042	l	78	78	0	145.99	-36.54	0	1794	0
14	55	2082	2072	l	74	74	0	145.968	-36.573	0	1782	0
14	66	2084	2043	l	78	78	0	146.001	-36.556	0	3463	0
14	67	2085	5666	l	75	75	0	145.98	-36.555	0	3044	0
14	69	2086	2062	l	80	80	0	146.01	-36.551	0	2463	0
14	63	2087	2030	l	74	74	0	145.965	-36.562	0	2260	0
14	62	2088	2052	l	74	74	0	146.005	-36.555	0	2229	0
14	66	2089	2053	l	75	75	0	145.98	-36.54	0	3322	0
14	68	2090	2031	l	78	78	0	145.962	-36.56	0	1813	0
14	63	2091	2017	l	71	71	0	145.982	-36.531	10	1928	0
14	0	2097	0		0	50	1	145.917	-36.632	43	3522	0
14	66	2102	2077	l	73	73	0	145.953	-36.549	93	3132	0
14	16	2113	26666	i	33	60	0	146.059	-36.715	43	3084	0
14	24	2123	2113	i	35	53	0	146.118	-36.336	17	2444	0
14	23	2132	2227	l	32	60	0	145.792	-36.424	93	1530	0
14	29	2134	5061	i	0	54	1	145.823	-36.409	90	3616	0
14	80	2136	2310	l	90	90	0	145.831	-36.389	110	2018	0
14	0	2143	0		0	53	1	145.904	-36.518	121	3299	0
14	0	2155	0		0	50	1	145.985	-36.606	343	2266	0
14	0	2161	0		0	50	1	146.006	-36.726	186	3417	0
14	0	2170	0		0	48	1	146.088	-36.275	14	3378	0
14	0	2178	0		0	53	1	146.12	-36.519	271	3380	0
14	0	2204	0		0	80	1	145.888	-36.664	37	0	0
14	0	2207	0		0	50	1	146.076	-36.76	42	0	0
14	18	2227	7828	i	31	59	0	145.798	-36.436	115	0	0
14	0	2236	0		0	50	1	145.987	-36.324	141	0	0
14	0	2260	0		0	45	1	145.868	-36.337	257	0	0
14	64	2270	2076	l	75	75	0	146.021	-36.538	307	0	0
14	0	2273	0		0	71	1	146.135	-36.69	332	0	0
14	34	2277	2113	l	45	62	0	146.081	-36.697	347	0	0
14	33	2291	2227	l	42	62	0	145.803	-36.438	434	0	0
14	42	2297	2123	l	49	64	0	146.145	-36.331	470	0	0
14	0	2308	0		0	43	1	146.024	-36.469	747	0	0
14	54	2310	2134	l	91	91	0	145.817	-36.388	0	1765	0
14	0	2329	0		0	48	1	145.939	-36.481	0	2016	0
14	0	2332	0		0	53	1	145.912	-36.485	0	1874	0
14	74	2336	2081	l	83	83	0	145.998	-36.519	0	2032	0
14	0	2338	0		0	79	1	145.828	-36.302	0	1835	0
14	68	2343	2055	l	80	80	0	146.008	-36.567	0	3551	0
14	0	2345	0		0	48	1	145.895	-36.437	0	3385	0
14	0	2356	0		0	50	1	146.015	-36.456	0	2164	0
14	0	2368	0		0	53	1	146.008	-36.832	0	2288	0
14	0	2400	0		0	48	1	145.253	-36.92	93	2377	0
14	0	2410	0		0	39	1	145.432	-36.574	71	1796	0
14	0	2417	0		0	39	1	145.477	-36.578	93	3195	0
14	0	2418	0		0	53	1	145.479	-36.657	111	1892	0
14	0	2422	0		0	43	1	145.522	-36.654	120	1753	0
14	0	2425	0		0	48	1	145.559	-36.706	93	3216	0
14	0	2430	0		0	54	1	145.64	-36.588	44	3360	0
14	0	2442	0		0	53	1	145.817	-36.489	95	1846	0
14	11	2448	7868	i	29	39	0	145.015	-36.825	352	3047	0
14	0	2463	0		0	45	1	145.205	-36.722	400	3272	0
14	0	2466	0		0	45	1	145.223	-36.695	279	1252	0
14	0	2476	0		0	53	1	145.284	-36.71	11	3319	0
14	0	2480	0		0	50	1	145.303	-36.637	93	1958	0
14	0	2488	0		0	50	1	145.384	-36.732	108	1898	0
14	0	2508	0		0	48	1	145.469	-36.611	93	2556	0
14	0	2510	0		0	48	1	145.476	-36.662	117	3294	0
14	0	2514	0		0	55	1	145.502	-36.636	198	3372	0
14	0	2522	0		0	43	1	145.527	-36.706	46	3495	0
14	0	2533	0		0	50	1	145.594	-36.719	93	4129	0
14	0	2543	0		0	39	1	145.682	-36.759	234	3098	0
14	0	2547	0		0	50	1	145.707	-36.631	168	2011	0
14	0	2560	0		0	53	1	145.781	-36.788	214	1936	0
14	0	2561	0		0	50	1	145.783	-36.548	28	1843	0
14	0	2565	0		0	50	1	145.804	-36.786	93	1926	0
14	0	2579	0		0	41	1	145.372	-36.87	14	0	0
14	32	2607	2448	l	46	63	0	145.041	-36.818	102	0	0
14	65	2614	5013	i	75	75	0	145.648	-36.709	123	0	0
14	0	2621	0		0	45	1	145.643	-36.812	152	0	0
14	0	2632	0		0	50	1	145.143	-36.812	178	0	0
14	0	2641	0		0	90	1	145.477	-36.648	226	0	0
14	0	2643	0		0	48	1	145.743	-36.59	235	0	0
14	0	2655	0		0	45	1	145.403	-36.877	280	0	0
14	0	2695	0		0	51	1	145.753	-36.609	0	1932	0
14	0	2700	0		0	48	1	145.141	-36.712	0	1855	0
14	0	2703	0		0	45	1	145.349	-36.864	0	1889	0
14	0	2705	0		0	51	1	145.57	-36.664	0	1849	0
14	0	2719	0		0	48	1	145.385	-36.603	0	1809	0
14	0	2729	0		0	51	1	145.564	-36.725	0	1813	0
14	0	2734	0		0	91	1	145.351	-36.773	0	1880	0
14	0	2737	0		0	45	1	145.676	-36.645	0	3131	0
14	0	2745	0		0	45	1	145.23	-36.655	0	3211	0
14	0	2748	0		0	51	1	145.206	-36.753	0	3200	0
14	0	2756	0		0	45	1	145.667	-36.523	0	3182	0
14	0	2758	0		0	45	1	145.699	-36.54	0	3601	0
14	0	2764	0		0	51	1	145.538	-36.707	0	3441	0
14	0	2772	0		0	51	1	145.741	-36.489	0	2921	0
14	0	2782	0		0	51	1	145.347	-36.648	0	2751	0
14	26	2787	4808	i	0	0	0	145.469	-36.58	0	2506	0
14	0	2793	0		0	45	1	145.737	-36.601	0	2761	0
14	0	2794	0		0	53	1	145.294	-36.785	0	2451	0
14	0	2809	0		0	45	1	145.568	-36.95	0	2224	0
14	0	2844	0		0	54	1	145.078	-36.719	0	1667	0
14	0	2848	0		0	56	1	145.608	-36.685	0	1076	0
14	0	2860	0		0	48	1	145.78	-36.657	0	1282	0
14	0	2864	0		0	51	1	145.836	-36.636	0	924	0
14	0	2878	0		0	45	1	146.467	-36.074	63	1834	0
14	0	2930	0		0	48	1	146.465	-36.083	389	0	0
14	0	2932	0		0	70	1	146.369	-36.072	494	0	0
14	0	2942	0		0	53	1	146.308	-36.34	41	0	0
14	0	2950	0		0	72	1	146.313	-36.337	213	0	0
14	0	3016	0		0	53	1	146.416	-36.375	44	0	0
14	0	3068	0		0	51	1	146.385	-36.379	142	0	0
14	0	3080	0		0	56	1	146.242	-36.3	202	0	0
14	0	3086	0		0	51	1	146.418	-36.389	227	0	0
14	0	3096	0		0	79	1	146.237	-36.246	280	0	0
14	0	3173	0		0	53	1	146.635	-36.551	117	1747	0
14	0	3196	0		0	61	1	146.567	-36.57	443	3443	0
14	0	3209	0		0	48	1	146.572	-36.552	23	0	0
14	0	3212	0		0	51	1	146.431	-36.555	23	0	0
14	0	3213	0		0	51	1	146.245	-36.466	24	0	0
14	0	3225	0		0	53	1	146.553	-36.529	32	0	0
14	0	3256	0		0	51	1	146.388	-36.5	80	0	0
14	0	3273	0		0	48	1	146.351	-36.395	100	0	0
14	0	3278	0		0	51	1	146.42	-36.458	105	0	0
14	0	3280	0		0	54	1	146.407	-36.604	110	0	0
14	0	3289	0		0	51	1	146.39	-36.628	122	0	0
14	0	3290	0		0	53	1	146.442	-36.502	122	0	0
14	0	3313	0		0	53	1	146.374	-36.439	157	0	0
14	0	3315	0		0	53	1	146.279	-36.604	164	0	0
14	0	3324	0		0	51	1	146.45	-36.669	177	0	0
14	0	3336	0		0	51	1	146.313	-36.479	198	0	0
14	0	3355	0		0	61	1	146.336	-36.544	241	0	0
14	0	3407	0		0	53	1	146.344	-36.648	319	0	0
14	0	3420	0		0	55	1	146.418	-36.83	348	0	0
14	0	3443	0		0	71	1	146.358	-36.567	397	0	0
14	0	3519	0		0	48	1	143.485	-36.023	259	0	0
14	0	3521	0		0	48	1	144.135	-36.116	176	0	0
14	50	3522	618	l	63	67	0	143.57	-36.147	413	0	0
14	0	3526	0		0	45	1	143.96	-36.271	236	0	0
14	55	3534	4176	i	69	69	0	143.88	-36.186	279	0	0
14	0	3543	0		0	56	1	144.108	-36.232	274	0	0
14	48	3548	4374	i	62	67	0	144.126	-36.286	65	0	0
14	0	3556	0		0	56	1	144.111	-36.109	234	0	0
14	44	3559	4219	i	53	64	0	143.799	-36	157	0	0
14	0	3578	0		0	48	1	144.176	-36.112	247	0	0
14	0	3620	0		0	61	1	145.444	-36.438	251	0	0
14	0	3633	0		0	65	1	145.455	-36.444	372	0	0
14	0	3635	0		0	48	1	145.516	-36.395	209	0	0
14	0	3645	0		0	51	1	145.299	-36.305	278	0	0
14	0	3663	0		0	43	1	144.772	-36.135	267	0	0
14	0	3677	0		0	56	1	144.764	-36.242	334	0	0
14	0	3679	0		0	45	1	145.018	-36.397	258	0	0
14	48	3681	4046	l	58	66	0	145.003	-36.419	144	0	0
14	0	3683	0		0	45	1	144.913	-36.261	235	0	0
14	63	3684	4021	l	71	71	0	145.119	-36.311	280	0	0
14	39	3706	4046	i	0	55	1	145.05	-36.223	133	0	0
14	63	3707	3983	l	71	71	0	144.95	-36.399	282	0	0
14	63	3712	4021	l	72	72	0	145.137	-36.32	448	0	0
14	0	3714	0		0	51	1	144.928	-36.125	230	0	0
14	35	3723	7833	w	45	62	0	145.006	-36.393	304	0	0
14	0	3738	0		0	61	1	144.797	-36.135	91	0	0
14	33	3739	7833	w	44	62	0	144.994	-36.415	222	0	0
14	46	3746	3868	l	57	65	0	145.085	-36.319	492	0	0
14	0	3774	0		0	54	1	144.863	-36.369	344	0	0
14	42	3775	3799	l	51	64	0	144.988	-36.379	246	0	0
14	36	3776	7833	l	47	63	0	144.949	-36.392	283	0	0
14	51	3787	3775	l	64	67	0	144.991	-36.384	343	0	0
14	35	3791	7833	w	44	62	0	145.006	-36.384	226	0	0
14	0	3798	0		0	54	1	145.019	-36.225	348	0	0
14	32	3799	7833	l	0	54	1	144.969	-36.396	308	0	0
14	0	3802	0		0	41	1	144.738	-36.27	282	0	0
14	53	3806	3723	l	63	67	0	145.023	-36.387	283	0	0
14	77	3807	7057	l	88	88	0	144.962	-36.381	372	0	0
14	47	3811	3869	l	59	66	0	145.007	-36.337	309	0	0
14	0	3817	0		0	53	1	144.967	-36.283	359	0	0
14	49	3819	3706	l	57	65	0	145.062	-36.232	265	0	0
14	0	3825	0		0	48	1	144.975	-36.246	105	0	0
14	54	3832	3819	l	67	68	0	145.055	-36.222	322	0	0
14	0	3833	0		0	55	1	145.013	-36.169	320	0	0
14	22	3840	7833	w	32	60	0	144.98	-36.417	359	0	0
14	0	3845	0		0	43	1	145.011	-36.383	170	0	0
14	0	3863	0		0	54	1	145.082	-36.288	445	0	0
14	70	3864	3885	l	82	82	0	144.8	-36.343	207	0	0
14	46	3867	3983	l	55	65	0	144.959	-36.376	215	0	0
14	39	3868	3966	l	51	64	0	145.077	-36.33	381	0	0
14	33	3869	4083	i	44	62	0	145.029	-36.328	283	0	0
14	53	3870	4021	l	64	67	0	145.141	-36.33	204	0	0
14	62	3885	4983	i	75	75	0	144.82	-36.342	136	0	0
14	0	3887	0		0	43	1	144.897	-36.246	456	0	0
14	59	3890	4816	i	71	71	0	144.779	-36.298	542	0	0
14	0	3894	0		0	45	1	144.853	-36.406	279	0	0
14	67	3897	1030	l	78	78	0	145.001	-36.336	241	0	0
14	54	3900	3867	l	64	68	0	144.947	-36.372	207	0	0
14	52	3901	3869	l	60	66	0	145.04	-36.328	320	0	0
14	32	3905	7833	w	42	62	0	144.98	-36.412	254	0	0
14	47	3915	3966	l	59	66	0	145.073	-36.31	173	0	0
14	0	3922	0		0	48	1	144.783	-36.256	391	0	0
14	0	3939	0		0	69	1	144.854	-36.156	263	0	0
14	47	3941	3799	l	57	65	0	144.983	-36.391	175	0	0
14	0	3956	0		0	51	1	145.036	-36.23	342	0	0
14	30	3966	5579	i	0	53	1	145.079	-36.314	251	0	0
14	23	3968	7833	w	33	60	0	144.979	-36.402	270	0	0
14	64	3981	3900	l	75	75	0	144.964	-36.366	319	0	0
14	42	3983	3776	l	53	64	0	144.949	-36.388	154	0	0
14	0	3988	0		0	48	1	145.107	-36.343	57	0	0
14	0	3989	0		0	45	1	144.807	-36.352	216	0	0
14	0	3997	0		0	57	1	144.973	-36.261	148	0	0
14	48	3998	3840	l	58	66	0	144.951	-36.414	288	0	0
14	0	3999	0		0	59	1	144.978	-36.14	307	0	0
14	39	4005	1184	l	51	64	0	144.776	-36.267	259	0	0
14	0	4006	0		0	68	1	144.825	-36.357	262	0	0
14	0	4015	0		0	54	1	144.952	-36.362	186	0	0
14	0	4018	0		0	48	1	144.799	-36.214	303	0	0
14	39	4021	4841	i	48	63	0	145.134	-36.325	238	0	0
14	0	4026	0		0	64	1	144.826	-36.31	182	0	0
14	0	4029	0		0	45	1	144.855	-36.199	254	0	0
14	0	4038	0		0	55	1	145.054	-36.238	203	0	0
14	0	4039	0		0	51	1	144.794	-36.219	203	0	0
14	29	4046	7833	w	41	61	0	145.006	-36.419	339	0	0
14	0	4051	0		0	55	1	145.08	-36.268	315	0	0
14	0	4064	0		0	43	1	145.125	-36.341	266	0	0
14	0	4065	0		0	55	1	144.882	-36.122	174	0	0
14	33	4075	4191	l	42	62	0	144.395	-36.018	115	0	0
14	16	4083	7828	w	30	58	0	144.74	-36.3	315	0	0
14	28	4087	7808	w	39	61	0	144.406	-35.976	313	0	0
14	0	4088	0		0	51	1	144.358	-36.117	203	0	0
14	0	4089	0		0	43	1	144.555	-36.106	316	0	0
14	0	4094	0		0	56	1	144.703	-36.399	211	0	0
14	21	4098	7782	i	33	60	0	144.588	-36.143	195	0	0
14	21	4099	4177	l	34	60	0	144.333	-36.366	160	0	0
14	37	4103	4334	l	49	64	0	144.383	-36.245	486	0	0
14	23	4109	7808	w	33	60	0	144.401	-35.967	237	0	0
14	53	4111	3998	i	0	59	1	144.537	-36.205	405	0	0
14	34	4114	4099	l	45	63	0	144.356	-36.363	138	0	0
14	0	4115	0		0	45	1	144.507	-36.2	317	0	0
14	35	4120	4083	l	43	62	0	144.725	-36.299	495	0	0
14	27	4124	7808	w	37	60	0	144.371	-36.002	163	0	0
14	0	4125	0		0	56	1	144.441	-36.362	248	0	0
14	0	4127	0		0	45	1	144.52	-36.263	321	0	0
14	0	4131	0		0	64	1	144.305	-36.295	219	0	0
14	0	4133	0		0	51	1	144.654	-36.12	287	0	0
14	0	4140	0		0	43	1	144.325	-36.179	223	0	0
14	27	4148	7808	w	37	60	0	144.365	-36.019	324	0	0
14	24	4150	7808	w	0	43	1	144.447	-36.019	287	0	0
14	53	4153	4103	l	62	67	0	144.37	-36.262	298	0	0
14	26	4155	7828	w	41	61	0	144.71	-36.293	80	0	0
14	0	4166	0		0	53	1	144.43	-36.079	241	0	0
14	44	4168	4334	l	55	65	0	144.394	-36.245	434	0	0
14	30	4176	7808	w	42	62	0	144.369	-35.946	255	0	0
14	17	4177	7801	w	30	58	0	144.354	-36.347	235	0	0
14	87	4181	4335	l	95	95	0	144.504	-36.07	324	0	0
14	0	4186	0		0	56	1	144.708	-36.416	401	0	0
14	23	4191	7808	w	31	59	0	144.383	-36.018	332	0	0
14	59	4196	4362	i	71	71	0	144.511	-36.337	294	0	0
14	31	4203	7808	w	40	61	0	144.34	-35.999	346	0	0
14	46	4207	4245	l	0	55	1	144.685	-36.271	291	0	0
14	27	4208	7808	w	38	60	0	144.372	-36.02	126	0	0
14	31	4215	7808	w	43	62	0	144.331	-35.976	308	0	0
14	30	4219	7808	w	38	60	0	144.354	-35.94	213	0	0
14	24	4221	7828	w	32	60	0	144.689	-36.279	243	0	0
14	45	4227	4245	l	55	65	0	144.709	-36.278	260	0	0
14	66	4240	4313	l	76	76	0	144.425	-36.387	271	0	0
14	31	4242	7828	w	45	63	0	144.732	-36.284	257	0	0
14	23	4245	7828	w	39	61	0	144.703	-36.262	180	0	0
14	0	4251	0		0	48	1	144.658	-36.121	306	0	0
14	55	4265	4313	l	64	68	0	144.439	-36.379	332	0	0
14	41	4272	4155	l	26	48	0	144.716	-36.278	315	0	0
14	0	4276	0		0	53	1	144.404	-36.039	180	0	0
14	39	4277	4208	l	45	63	0	144.354	-36.037	223	0	0
14	0	4281	0		0	55	1	144.573	-36.276	6	0	0
14	31	4284	7808	w	43	62	0	144.332	-35.984	347	0	0
14	0	4287	0		0	45	1	144.571	-36.063	310	0	0
14	0	4289	0		0	45	1	144.48	-36.145	368	0	0
14	0	4291	0		0	55	1	144.389	-36.222	301	0	0
14	0	4302	0		0	59	1	144.394	-36.374	373	0	0
14	47	4303	4103	l	62	67	0	144.393	-36.237	253	0	0
14	35	4307	4150	l	45	63	0	144.439	-36.011	258	0	0
14	48	4313	4155	i	58	66	0	144.428	-36.388	92	0	0
14	49	4314	1148	l	57	65	0	144.44	-36.021	168	0	0
14	61	4319	3775	i	72	72	0	144.567	-36.064	231	0	0
14	26	4320	7808	w	36	60	0	144.449	-35.955	369	0	0
14	0	4321	0		0	72	1	144.468	-36.358	16	0	0
14	69	4330	1097	l	78	78	0	144.415	-36.268	385	0	0
14	28	4334	7806	w	38	60	0	144.387	-36.245	328	0	0
14	79	4335	4434	i	94	94	0	144.505	-36.08	210	0	0
14	37	4344	4150	l	50	64	0	144.466	-36.026	290	0	0
14	23	4351	7808	w	31	59	0	144.394	-35.968	311	0	0
14	52	4352	4277	l	66	68	0	144.352	-36.047	171	0	0
14	0	4354	0		0	56	1	144.621	-36.125	490	0	0
14	0	4355	0		0	43	1	144.284	-36.222	228	0	0
14	28	4356	7808	w	35	60	0	144.437	-36.037	437	0	0
14	42	4360	1157	l	50	64	0	144.614	-36.221	332	0	0
14	39	4362	4356	l	47	63	0	144.456	-36.036	340	0	0
14	50	4371	4356	l	60	66	0	144.427	-36.045	337	0	0
14	27	4374	7808	w	35	60	0	144.365	-36.027	133	0	0
14	45	4379	1157	l	52	64	0	144.605	-36.208	329	0	0
14	47	4384	1157	l	59	66	0	144.608	-36.206	405	0	0
14	32	4385	7808	w	45	63	0	144.385	-35.897	275	0	0
14	0	4386	0		0	78	1	144.474	-36.252	309	0	0
14	49	4390	4075	l	57	65	0	144.39	-36.009	309	0	0
14	31	4393	7808	w	41	62	0	144.346	-35.98	283	0	0
14	0	4401	0		0	62	1	144.352	-36.226	477	0	0
14	45	4402	4203	l	55	65	0	144.348	-35.996	349	0	0
14	64	4404	4265	l	77	77	0	144.448	-36.393	427	0	0
14	31	4409	7808	w	41	62	0	144.371	-35.962	217	0	0
14	0	4417	0		0	45	1	144.472	-36.375	291	0	0
14	31	4420	7808	w	43	62	0	144.393	-35.96	251	0	0
14	17	4422	7801	w	31	43	0	144.347	-36.354	398	0	0
14	0	4423	0		0	48	1	144.558	-36.091	171	0	0
14	0	4424	0		0	48	1	144.594	-36.345	227	0	0
14	71	4434	4196	l	80	80	0	144.515	-36.346	361	0	0
14	33	4438	4334	l	0	45	1	144.399	-36.251	297	0	0
14	35	4440	4155	l	45	63	0	144.72	-36.284	275	0	0
14	60	4446	3739	l	69	69	0	144.995	-36.434	325	0	0
14	0	4453	0		0	62	1	144.846	-36.614	243	0	0
14	51	4461	4521	l	62	67	0	144.563	-36.63	278	0	0
14	0	4475	0		0	62	1	144.905	-36.489	249	0	0
14	0	4489	0		0	51	1	144.98	-36.525	359	0	0
14	0	4495	0		0	77	1	144.839	-36.488	244	0	0
14	0	4499	0		0	43	1	144.892	-36.687	315	0	0
14	39	4521	1230	l	48	63	0	144.576	-36.629	135	0	0
14	0	4538	0		0	56	1	145.431	-36.539	190	0	0
14	0	4541	0		0	45	1	145.77	-36.406	256	0	0
14	0	4552	0		0	53	1	145.413	-36.504	467	0	0
14	0	4554	0		0	56	1	145.694	-36.443	360	0	0
14	0	4561	0		0	41	1	145.415	-36.527	262	0	0
14	45	4586	1422	l	57	65	0	145.617	-36.27	294	0	0
14	0	4595	0		0	45	1	145.66	-36.428	134	0	0
14	29	4599	4786	i	0	43	1	145.569	-36.323	388	0	0
14	70	4616	4637	l	84	84	0	145.609	-36.222	199	0	0
14	0	4633	0		0	48	1	145.708	-36.466	130	0	0
14	66	4637	5651	d	74	74	0	145.623	-36.213	353	0	0
14	0	4640	0		0	43	1	145.383	-36.536	296	0	0
14	25	4644	4956	i	0	45	1	145.582	-36.513	263	0	0
14	0	4648	0		0	43	1	145.647	-36.31	250	0	0
14	0	4652	0		0	59	1	145.449	-36.265	160	0	0
14	0	4661	0		0	56	1	145.78	-36.324	168	0	0
14	0	4667	0		0	71	1	145.587	-36.464	199	0	0
14	0	4673	0		0	90	1	145.533	-36.326	186	0	0
14	43	4675	4692	l	52	64	0	145.434	-36.254	263	0	0
14	29	4692	4898	i	65	45	0	145.415	-36.244	236	0	0
14	0	4695	0		0	54	1	145.472	-36.51	161	0	0
14	26	4737	4967	l	40	61	0	145.167	-36.452	381	0	0
14	0	4741	0		0	43	1	145.231	-36.553	315	0	0
14	34	4742	4861	l	47	63	0	145.111	-36.435	223	0	0
14	82	4744	4770	l	93	93	0	145.08	-36.45	254	0	0
14	20	4748	7848	w	33	60	0	145.211	-36.442	284	0	0
14	50	4752	1608	l	65	68	0	145.125	-36.44	223	0	0
14	0	4753	0		0	45	1	145.286	-36.259	229	0	0
14	29	4754	4841	l	39	61	0	145.202	-36.477	239	0	0
14	19	4756	7848	w	32	60	0	145.138	-36.416	365	0	0
14	0	4760	0		0	48	1	145.307	-36.542	339	0	0
14	34	4766	5017	l	47	63	0	145.128	-36.457	216	0	0
14	52	4767	4856	l	61	67	0	145.113	-36.387	402	0	0
14	69	4770	5069	l	82	82	0	145.071	-36.443	410	0	0
14	0	4777	0		0	56	1	145.108	-36.378	345	0	0
14	63	4782	4816	l	76	76	0	145.196	-36.406	10	0	0
14	22	4783	7848	w	33	60	0	145.116	-36.434	243	0	0
14	61	4784	4856	l	74	74	0	145.098	-36.405	279	0	0
14	10	4786	7848	w	30	58	0	145.197	-36.42	262	0	0
14	18	4788	1575	l	29	39	0	145.166	-36.442	396	0	0
14	40	4795	4841	l	53	64	0	145.167	-36.466	302	0	0
14	31	4796	4870	l	40	61	0	145.199	-36.429	201	0	0
14	38	4801	4748	l	49	64	0	145.211	-36.428	185	0	0
14	34	4803	4788	l	49	64	0	145.162	-36.442	175	0	0
14	56	4806	4856	l	63	67	0	145.105	-36.405	140	0	0
14	14	4808	7848	w	29	39	0	145.182	-36.448	260	0	0
14	0	4814	0		0	54	1	145.214	-36.589	372	0	0
14	18	4815	7848	w	29	39	0	145.176	-36.425	197	0	0
14	47	4816	5061	l	58	66	0	145.207	-36.411	327	0	0
14	0	4822	0		0	61	1	145.205	-36.215	251	0	0
14	38	4825	4997	l	45	63	0	145.175	-36.352	334	0	0
14	0	4828	0		0	45	1	145.186	-36.212	189	0	0
14	21	4838	7848	w	36	60	0	145.153	-36.452	181	0	0
14	20	4841	4956	l	30	58	0	145.191	-36.48	265	0	0
14	0	4843	0		0	56	1	145.271	-36.327	362	0	0
14	26	4844	4786	l	0	48	1	145.215	-36.427	95	0	0
14	60	4846	3870	l	69	69	0	145.153	-36.33	196	0	0
14	19	4854	7848	w	30	58	0	145.129	-36.425	153	0	0
14	43	4856	5034	l	50	64	0	145.112	-36.403	289	0	0
14	25	4861	4854	l	36	60	0	145.112	-36.411	221	0	0
14	0	4866	0		0	48	1	145.16	-36.182	151	0	0
14	13	4870	7848	w	30	58	0	145.174	-36.416	223	0	0
14	0	4873	0		0	57	1	145.229	-36.341	363	0	0
14	59	4881	3868	l	72	72	0	145.063	-36.346	513	0	0
14	32	4888	4861	l	47	63	0	145.12	-36.419	376	0	0
14	26	4891	4841	l	37	60	0	145.177	-36.474	350	0	0
14	55	4896	5015	l	67	68	0	145.227	-36.488	392	0	0
14	11	4898	7848	w	30	58	0	145.164	-36.409	154	0	0
14	36	4904	4891	l	48	63	0	145.19	-36.472	387	0	0
14	19	4916	7848	l	30	58	0	145.16	-36.404	289	0	0
14	64	4917	5024	l	73	73	0	145.153	-36.37	132	0	0
14	56	4927	4766	l	65	68	0	145.101	-36.462	301	0	0
14	72	4928	1593	l	81	81	0	145.148	-36.357	316	0	0
14	0	4929	0		0	48	1	145.273	-36.409	397	0	0
14	25	4932	4815	l	33	60	0	145.193	-36.439	95	0	0
14	68	4934	4968	l	78	78	0	145.15	-36.356	198	0	0
14	19	4938	7848	w	30	58	0	145.137	-36.414	233	0	0
14	18	4956	7848	w	31	59	0	145.189	-36.456	65	0	0
14	22	4959	5017	l	30	58	0	145.141	-36.455	126	0	0
14	22	4961	4898	l	32	60	0	145.146	-36.404	213	0	0
14	67	4965	5056	l	77	77	0	145.141	-36.495	283	0	0
14	23	4966	4870	l	32	60	0	145.178	-36.401	160	0	0
14	21	4967	7848	w	30	58	0	145.166	-36.435	92	0	0
14	62	4968	5024	l	75	75	0	145.16	-36.378	209	0	0
14	0	4980	0		0	51	1	145.175	-36.63	422	0	0
14	53	4983	4904	l	63	67	0	145.168	-36.476	431	0	0
14	0	4985	0		0	45	1	145.14	-36.187	311	0	0
14	28	4993	4916	l	41	62	0	145.168	-36.394	331	0	0
14	17	4997	7848	w	31	59	0	145.181	-36.374	166	0	0
14	0	5004	0		0	55	1	145.065	-36.37	119	0	0
14	67	5010	5043	l	74	74	0	145.127	-36.383	283	0	0
14	46	5013	5047	l	57	66	0	145.229	-36.489	343	0	0
14	44	5015	4841	l	54	65	0	145.211	-36.484	301	0	0
14	15	5017	7848	w	31	59	0	145.135	-36.455	76	0	0
14	48	5018	5015	l	63	67	0	145.241	-36.488	352	0	0
14	39	5024	4997	l	51	64	0	145.154	-36.372	317	0	0
14	49	5032	4766	l	57	66	0	145.131	-36.458	279	0	0
14	0	5033	0		0	45	1	145.117	-36.376	352	0	0
14	19	5034	7848	w	31	59	0	145.124	-36.418	308	0	0
14	0	5042	0		0	46	1	145.233	-36.57	282	0	0
14	53	5043	4856	l	61	67	0	145.118	-36.395	197	0	0
14	31	5047	4841	l	43	62	0	145.213	-36.483	216	0	0
14	50	5053	4046	i	0	56	1	145.171	-36.541	304	0	0
14	56	5054	5013	l	63	67	0	145.234	-36.496	186	0	0
14	61	5056	1573	l	72	72	0	145.128	-36.489	385	0	0
14	24	5061	4815	l	35	60	0	145.203	-36.412	276	0	0
14	0	5068	0		0	43	1	145.209	-36.354	203	0	0
14	53	5069	4742	l	68	69	0	145.085	-36.447	221	0	0
14	0	5070	0		0	46	1	145.17	-36.213	219	0	0
14	26	5090	5739	i	37	60	0	145.789	-36.214	170	0	0
14	0	5103	0		0	46	1	146.092	-36.121	376	0	0
14	61	5105	1828	l	71	71	0	145.386	-35.884	251	0	0
14	62	5112	5555	l	73	73	0	145.641	-35.961	405	0	0
14	0	5122	0		0	62	1	145.186	-35.893	483	0	0
14	0	5124	0		0	54	1	145.131	-36.097	221	0	0
14	0	5131	0		0	51	1	145.286	-36.138	76	0	0
14	51	5138	5421	l	62	67	0	145.652	-35.991	399	0	0
14	67	5143	5651	l	76	76	0	145.653	-36.097	272	0	0
14	46	5148	1828	l	55	65	0	145.392	-35.879	375	0	0
14	0	5166	0		0	48	1	145.332	-35.951	302	0	0
14	0	5167	0		0	43	1	145.169	-36.065	274	0	0
14	32	5177	1988	l	41	62	0	145.569	-35.905	226	0	0
14	0	5202	0		0	83	1	145.276	-36.05	336	0	0
14	0	5210	0		24	76	0	145.075	-36.024	256	0	0
14	49	5211	5386	l	64	68	0	145.701	-36.088	216	0	0
14	20	5213	7857	w	31	59	0	145.436	-36.183	236	0	0
14	0	5224	0		0	56	1	145.282	-36.079	220	0	0
14	39	5233	1898	l	48	63	0	145.634	-35.991	295	0	0
14	0	5260	0		0	56	1	145.541	-36.019	252	0	0
14	0	5269	0		0	56	1	145.615	-36.058	223	0	0
14	0	5281	0		0	55	1	145.249	-36.168	438	0	0
14	0	5287	0		24	51	0	145.058	-35.999	113	0	0
14	19	5304	7857	w	31	59	0	145.46	-36.148	261	0	0
14	0	5315	0		0	54	1	145.223	-36.064	210	0	0
14	0	5319	0		0	39	1	144.999	-36.009	355	0	0
14	0	5324	0		0	46	1	145.607	-36.047	189	0	0
14	47	5366	4155	i	59	66	0	145.01	-36.007	335	0	0
14	36	5368	5177	l	46	63	0	145.566	-35.929	207	0	0
14	21	5375	26666	i	0	39	1	145.634	-35.992	235	0	0
14	31	5386	4644	i	41	62	0	145.691	-36.102	303	0	0
14	0	5388	0		0	43	1	145.373	-36.105	233	0	0
14	52	5391	5464	l	62	67	0	145.567	-35.894	174	0	0
14	53	5395	5368	l	65	68	0	145.556	-35.942	355	0	0
14	0	5407	0		0	48	1	145.389	-35.997	252	0	0
14	29	5421	5375	l	40	61	0	145.645	-35.984	347	0	0
14	0	5443	0		0	48	1	145.251	-36.015	163	0	0
14	0	5448	0		0	57	1	145.537	-36.062	112	0	0
14	0	5450	0		0	43	1	145.173	-36.125	149	0	0
14	45	5464	5177	l	54	65	0	145.568	-35.899	302	0	0
14	0	5477	0		0	48	1	145.218	-35.934	353	0	0
14	0	5487	0		0	46	1	145.229	-36.028	309	0	0
14	0	5515	0		0	46	1	145.34	-36.195	384	0	0
14	0	5517	0		0	66	1	145.079	-35.982	247	0	0
14	51	5526	5177	l	59	66	0	145.584	-35.922	285	0	0
14	0	5533	0		0	43	1	145.53	-36.132	295	0	0
14	0	5537	0		0	43	1	145.521	-35.98	90	0	0
14	0	5542	0		0	43	1	145.61	-36.063	283	0	0
14	40	5547	5386	l	52	64	0	145.683	-36.096	184	0	0
14	66	5553	5366	l	74	74	0	144.991	-36.003	187	0	0
14	40	5555	5421	l	51	64	0	145.643	-35.973	249	0	0
14	40	5577	5368	l	48	63	0	145.564	-35.918	176	0	0
14	21	5579	4870	i	33	60	0	145.391	-35.873	244	0	0
14	0	5582	0		0	46	1	145.497	-35.981	444	0	0
14	0	5599	0		0	51	1	145.336	-36.04	134	0	0
14	0	5606	0		0	43	1	145.305	-36.072	266	0	0
14	55	5624	5464	l	65	68	0	145.558	-35.882	221	0	0
14	54	5651	5547	l	63	67	0	145.654	-36.098	379	0	0
14	0	5664	0		0	51	1	145.658	-36.026	155	0	0
14	53	5666	2046	l	63	67	0	145.977	-36.547	256	0	0
14	55	5667	2042	l	66	68	0	145.98	-36.556	362	0	0
14	0	5668	0		0	54	1	146.012	-36.557	146	0	0
[truncated: 13,747 more rows]
