# Supplementary material for: Optimal surveillance against foot-and-mouth disease: A sample average approximation approach
Source: PLoS One. 2020 Jul 9;15(7):e0235969. doi: 10.1371/journal.pone.0235969 (PMC7347195; doi:10.1371/journal.pone.0235969)
Supplement: S1 Data — (ZIP) [file pone.0235969.s001.zip › dairy_start.xlsx]

## Sheet: Passive
Run	Dairy_zone?	Detection	Duration	Report	Secondary cases	immunes	Depopulated	all DCs	beef	dairy	sheep	pig	mixed	small	feedlot	Trace outs
1	1	19	46	f	5	0	38	32	10	1	2	9	14	2	0	7
2	1	17	34	a	0	0	24	23	3	9	1	8	2	1	0	6
3	1	999	13	f	0	1	0	0	0	0	0	1	0	0	0	0
4	1	16	60	f	29	1	148	119	42	55	11	7	27	7	0	25
5	1	23	71	f	25	0	129	104	29	47	13	7	25	7	1	23
6	1	25	44	f	1	0	7	5	1	0	1	3	1	1	0	0
7	1	19	46	f	2	0	54	51	4	8	4	37	1	0	0	16
8	1	15	32	a	1	0	7	5	1	1	0	3	1	1	0	1
9	1	18	45	f	6	0	47	40	14	15	2	6	7	3	0	4
10	1	19	43	f	5	0	44	38	14	13	2	1	13	1	0	6
11	1	21	65	f	37	0	128	91	26	38	15	24	15	10	0	8
12	1	24	79	f	85	2	392	310	91	156	25	32	63	27	0	81
13	1	20	51	f	17	1	167	149	22	31	5	78	25	7	0	36
14	1	24	155	f	504	7	1450	948	342	491	132	160	244	73	15	232
15	1	28	44	f	1	0	4	2	0	0	0	1	0	3	0	0
16	1	18	47	f	5	0	32	26	8	13	1	4	3	3	0	1
17	1	20	73	f	34	0	133	98	35	57	10	7	15	7	2	17
18	1	16	40	f	2	0	36	33	10	15	4	3	1	3	0	6
19	1	16	42	f	2	0	26	23	6	10	0	7	1	2	0	2
20	1	25	63	f	22	0	109	86	23	46	8	14	9	9	0	10
21	1	17	62	a	7	1	36	28	7	10	4	13	2	1	0	1
22	1	19	76	f	25	0	117	91	35	44	3	6	17	12	0	35
23	1	16	49	f	2	1	49	46	2	2	2	41	3	0	0	15
24	1	16	67	f	29	0	109	80	22	51	5	3	22	6	0	18
25	1	25	55	f	4	1	44	39	16	6	1	11	11	0	0	14
26	1	31	67	f	36	0	169	132	46	52	11	14	32	14	0	21
27	1	17	48	f	10	0	34	23	9	17	2	2	2	2	0	6
28	1	17	34	f	1	0	17	15	3	6	1	5	1	1	0	1
29	1	20	43	f	2	0	14	11	1	1	2	7	2	1	0	1
30	1	17	44	a	4	0	20	15	4	4	2	7	3	0	0	2
31	1	16	78	f	98	0	316	217	56	57	47	87	54	15	0	48
32	1	21	46	f	1	0	23	21	8	0	2	2	11	0	0	7
33	1	21	52	f	7	0	23	15	5	0	7	4	6	1	0	2
34	1	20	77	f	157	1	548	391	127	207	34	55	86	35	5	69
35	1	20	64	f	6	0	100	93	15	4	20	36	20	5	0	31
36	1	23	50	f	3	0	58	54	1	9	3	41	2	2	0	17
37	1	24	54	f	8	2	41	32	13	14	3	2	6	5	0	5
38	1	19	63	f	77	0	202	126	42	92	10	18	27	11	2	7
39	1	18	36	f	1	0	6	4	0	0	2	3	1	0	0	0
40	1	16	40	f	1	0	18	16	4	3	1	8	1	1	0	0
41	1	32	59	f	5	0	27	21	4	9	3	4	3	4	0	2
42	1	19	45	f	5	1	34	28	5	8	4	9	9	0	0	3
43	1	31	82	f	152	3	431	278	123	117	31	33	97	22	11	66
44	1	26	58	f	10	0	41	30	6	12	4	11	5	3	0	1
45	1	17	45	f	8	0	51	42	18	20	2	4	6	1	0	11
46	1	15	45	a	6	0	35	28	4	12	4	7	4	4	0	1
47	1	999	39	f	0	4	0	0	0	0	1	1	0	2	0	0
48	1	21	52	f	12	0	72	59	17	37	7	3	4	4	0	4
49	1	20	93	f	203	7	769	569	203	191	94	25	210	49	4	135
50	1	15	32	a	0	0	8	7	0	2	1	3	2	0	0	1
51	1	16	38	f	1	0	9	7	1	0	2	4	1	1	0	13
52	1	18	66	f	9	0	40	30	6	5	8	16	4	1	0	1
53	1	29	69	f	44	1	181	136	56	54	6	16	42	8	0	19
54	1	19	43	f	6	0	25	18	3	2	5	7	6	2	0	1
55	1	24	52	f	2	0	11	8	2	0	3	4	1	1	0	1
56	1	17	43	f	2	0	19	16	4	3	3	6	2	1	0	1
57	1	16	63	f	6	0	51	44	7	19	3	13	7	2	0	7
58	1	26	73	f	43	0	245	201	63	46	21	39	47	15	14	43
59	1	28	84	f	72	2	423	350	151	103	28	2	104	37	0	112
60	1	16	50	a	23	0	148	125	28	35	7	26	29	8	15	20
61	1	20	120	f	92	0	454	361	86	113	28	156	56	15	0	97
62	1	23	77	f	143	6	620	482	142	226	42	66	101	46	3	87
63	1	17	59	f	28	0	164	137	41	68	7	5	33	10	0	24
64	1	17	61	f	11	0	63	51	1	14	1	40	5	2	0	14
65	1	16	48	f	4	0	53	48	2	10	1	34	4	2	0	11
66	1	20	48	f	4	0	35	30	10	17	2	1	2	3	0	5
67	1	16	66	f	25	1	181	155	46	20	11	77	21	7	0	46
68	1	27	92	f	168	1	607	439	143	221	55	28	108	47	6	88
69	1	16	52	f	11	0	66	54	18	25	5	7	8	3	0	5
70	1	19	81	f	95	0	264	169	73	118	19	9	26	19	0	21
71	1	16	54	f	13	0	57	43	8	24	5	8	5	6	1	2
72	1	23	56	f	19	0	76	56	22	13	3	12	22	4	0	13
73	1	19	45	f	2	0	29	26	9	11	1	3	4	1	0	1
74	1	18	58	f	19	0	185	165	48	49	31	15	36	6	0	37
75	1	16	51	f	10	0	45	34	5	26	0	6	3	5	0	1
76	1	26	71	f	10	0	41	30	7	13	5	12	4	0	0	2
77	1	22	71	f	26	0	130	103	39	39	1	4	42	5	0	32
78	1	21	66	f	53	1	216	162	50	82	20	17	34	12	2	26
79	1	16	45	f	7	0	176	168	44	21	26	42	34	9	0	49
80	1	21	63	f	18	0	59	40	10	28	2	11	4	4	0	2
81	1	22	82	f	33	0	189	156	23	27	12	96	25	6	0	70
82	1	18	46	f	12	0	62	49	14	26	4	5	7	4	2	2
83	1	23	89	f	131	3	503	372	129	159	44	65	78	26	5	71
84	1	21	73	s	59	0	302	243	62	122	24	27	48	16	3	34
85	1	18	58	f	36	0	167	133	41	63	6	11	32	14	0	18
86	1	20	171	f	79	0	279	199	80	88	23	22	43	20	3	30
87	1	22	52	f	8	0	105	96	15	19	7	45	9	10	0	30
88	1	16	55	f	13	0	180	166	46	15	35	21	55	8	0	45
89	1	22	68	f	36	1	192	155	34	52	13	59	24	9	2	27
90	1	20	55	f	20	0	100	79	21	48	4	15	7	4	1	13
91	1	18	61	f	41	0	177	136	42	36	33	16	41	9	0	21
92	1	24	70	f	61	4	233	171	46	86	28	26	28	20	3	34
93	1	23	84	f	89	2	233	145	73	81	14	7	39	21	0	26
94	1	17	91	f	417	3	770	352	104	468	35	69	46	45	6	34
95	1	17	61	f	61	1	247	187	48	92	14	46	30	18	0	32
96	1	21	51	f	8	0	75	66	24	18	4	7	17	5	0	8
97	1	18	64	f	69	2	265	195	55	88	17	34	53	15	5	45
98	1	27	75	f	61	0	362	300	91	105	40	15	85	26	0	96
99	1	20	72	f	55	0	162	106	22	49	16	52	14	9	0	17
100	1	16	39	f	1	0	22	20	2	1	3	13	3	0	0	2

## Sheet: BMT
Run	Index farm	Detection	Duration	Report	Secondary cases	immunes	Depopulated	all DCs	beef	dairy	sheep	pig	mixed	small	feedlot	Trace outs
1	7866	19	46	f	5	0	38	32	10	1	2	9	14	2	0	7
2	7866	17	34	a	0	0	24	23	3	9	1	8	2	1	0	6
3	7870	999	13	f	0	1	0	0	0	0	0	1	0	0	0	0
4	42258	10	49	m	14	0	74	59	18	33	5	5	8	5	0	11
5	7844	12	34	m	2	0	32	29	3	17	2	7	2	1	0	7
6	42246	25	44	f	1	0	7	5	1	0	1	3	1	1	0	0
7	7814	19	46	f	2	0	54	51	4	8	4	37	1	0	0	16
8	42244	15	32	a	1	0	7	5	1	1	0	3	1	1	0	1
9	7805	18	45	f	6	0	47	40	14	15	2	6	7	3	0	4
10	26662	9	40	m	10	0	29	18	3	13	2	8	2	1	0	1
11	7829	16	51	m	11	1	58	46	5	24	8	18	2	2	0	2
12	7827	12	56	m	22	1	125	102	18	37	5	45	16	5	0	26
13	26662	9	39	m	14	1	68	53	13	20	3	18	10	4	1	6
14	7868	18	90	m	204	1	621	422	100	192	65	155	86	22	2	99
15	42244	28	44	f	1	0	4	2	0	0	0	1	0	3	0	0
16	7844	13	46	m	6	1	46	39	10	16	2	8	9	2	0	9
17	7858	11	39	m	8	0	120	111	22	30	25	11	28	4	0	28
18	26576	11	33	m	2	0	18	15	2	8	1	2	4	1	0	3
19	7819	16	42	f	2	0	26	23	6	10	0	7	1	2	0	2
20	26571	13	42	m	2	0	21	18	4	6	3	6	2	0	0	2
21	7809	17	62	a	7	1	36	28	7	10	4	13	2	1	0	1
22	7844	7	34	m	3	0	31	27	6	8	2	9	5	1	0	2
23	7868	16	49	f	2	1	49	46	2	2	2	41	3	0	0	15
24	42258	9	50	m	12	0	50	37	15	16	0	7	10	2	0	6
25	42244	21	59	m	7	0	91	83	6	8	4	71	1	1	0	27
26	7860	18	44	m	2	0	28	25	7	5	3	9	4	0	0	4
27	7866	17	48	f	10	0	34	23	9	17	2	2	2	2	0	6
28	26594	17	34	f	1	0	17	15	3	6	1	5	1	1	0	1
29	42244	20	43	f	2	0	14	11	1	1	2	7	2	1	0	1
30	26576	17	44	a	4	0	20	15	4	4	2	7	3	0	0	2
31	7858	13	60	m	74	3	294	219	57	53	55	49	67	15	1	52
32	42244	21	46	f	1	0	23	21	8	0	2	2	11	0	0	7
33	7854	21	52	f	7	0	23	15	5	0	7	4	6	1	0	2
34	7809	12	66	m	42	0	178	136	22	57	9	51	26	13	0	19
35	7867	20	64	f	6	0	100	93	15	4	20	36	20	5	0	31
36	26594	23	50	f	3	0	58	54	1	9	3	41	2	2	0	17
37	42249	12	47	m	10	1	95	84	26	26	4	9	23	8	0	24
38	7865	19	63	f	77	0	202	126	42	92	10	18	27	11	2	7
39	7870	18	36	f	1	0	6	4	0	0	2	3	1	0	0	0
40	7865	16	40	f	1	0	18	16	4	3	1	8	1	1	0	0
41	7854	19	39	m	1	0	16	14	0	9	2	5	0	0	0	1
42	7861	9	50	m	7	0	37	29	5	10	8	7	6	1	0	1
43	7819	19	61	m	16	0	81	65	15	25	5	13	18	5	0	11
44	26667	23	48	m	4	0	21	16	6	2	1	9	2	1	0	3
45	42259	17	45	f	8	0	51	42	18	20	2	4	6	1	0	11
46	26662	15	45	a	6	0	35	28	4	12	4	7	4	4	0	1
47	7819	999	39	f	0	4	0	0	0	0	1	1	0	2	0	0
48	7805	14	45	m	6	0	98	92	18	15	18	13	29	5	0	21
49	7858	8	58	m	61	3	110	48	29	26	23	10	22	3	0	1
50	7868	15	32	a	0	0	8	7	0	2	1	3	2	0	0	1
51	26579	16	38	f	1	0	9	7	1	0	2	4	1	1	0	13
52	26667	18	66	f	9	0	40	30	6	5	8	16	4	1	0	1
53	42244	20	65	m	23	0	77	54	19	21	4	14	15	4	0	6
54	7866	19	43	f	6	0	25	18	3	2	5	7	6	2	0	1
55	7819	24	52	f	2	0	11	8	2	0	3	4	1	1	0	1
56	42259	17	43	f	2	0	19	16	4	3	3	6	2	1	0	1
57	7814	16	63	f	6	0	51	44	7	19	3	13	7	2	0	7
58	7861	26	73	f	43	0	245	201	63	46	21	39	47	15	14	43
59	42249	16	50	m	8	0	33	24	8	14	1	5	2	3	0	2
60	7858	9	47	m	18	0	53	34	9	23	2	15	3	0	1	1
61	26667	18	67	m	101	2	351	253	48	116	13	125	40	11	0	59
62	7809	15	73	m	63	0	199	136	32	96	18	19	24	8	2	10
63	26571	15	65	m	28	0	102	73	22	53	8	4	12	3	0	9
64	7865	17	61	f	11	0	63	51	1	14	1	40	5	2	0	14
65	7844	16	48	f	4	0	53	48	2	10	1	34	4	2	0	11
66	7827	16	38	m	1	0	17	15	5	8	3	1	0	0	0	1
67	7870	16	66	f	25	1	181	155	46	20	11	77	21	7	0	46
68	7854	18	72	m	72	2	335	262	76	94	34	47	65	20	1	62
69	7858	16	52	f	11	0	66	54	18	25	5	7	8	3	0	5
70	42249	11	44	m	16	0	100	83	30	34	5	9	14	8	0	18
71	7829	16	54	f	13	0	57	43	8	24	5	8	5	6	1	2
72	7819	15	51	m	6	0	28	21	5	6	3	7	4	3	0	0
73	26576	19	45	f	2	0	29	26	9	11	1	3	4	1	0	1
74	7844	13	60	m	24	0	68	43	6	26	9	17	7	2	1	13
75	26571	12	42	m	5	0	22	16	1	10	1	6	2	2	0	1
76	7860	26	71	f	10	0	41	30	7	13	5	12	4	0	0	2
77	42249	10	47	m	6	0	40	33	6	12	3	4	14	1	0	7
78	7809	11	38	m	3	0	28	24	5	4	4	9	5	1	0	0
79	7868	16	45	f	7	0	176	168	44	21	26	42	34	9	0	49
80	7870	18	45	m	6	0	26	19	7	9	2	5	2	1	0	1
81	7861	10	40	m	5	0	23	17	4	11	1	4	3	0	0	10
82	7858	8	39	m	5	0	28	22	5	13	0	9	1	0	0	0
83	7854	18	78	m	84	3	268	185	49	100	20	40	48	13	1	29
84	7809	10	48	m	24	0	57	32	10	30	3	4	8	2	0	0
85	26574	7	49	m	8	0	41	32	7	13	5	4	9	3	0	4
86	7844	11	56	m	31	0	115	83	17	50	3	31	6	8	0	13
87	26576	22	52	f	8	0	105	96	15	19	7	45	9	10	0	30
88	26576	16	55	f	13	0	180	166	46	15	35	21	55	8	0	45
89	7868	22	68	f	36	1	192	155	34	52	13	59	24	9	2	27
90	7827	15	40	m	2	0	33	30	7	14	4	5	2	1	0	6
91	7844	9	39	m	4	0	27	22	6	9	3	5	3	1	0	1
92	42246	17	68	m	38	1	189	150	16	31	8	110	21	3	1	48
93	26574	11	55	m	11	0	78	66	21	30	9	4	9	5	0	10
94	26594	17	91	f	417	3	770	352	104	468	35	69	46	45	6	34
95	7844	13	62	m	57	0	176	120	36	73	14	28	17	8	0	7
96	7844	11	36	m	2	0	18	15	3	3	3	7	1	1	0	2
97	26667	11	76	m	21	0	136	115	23	32	8	53	11	6	3	18
98	26607	12	42	m	8	0	45	36	12	12	3	3	8	7	0	1
99	26579	20	72	f	55	0	162	106	22	49	16	52	14	9	0	17
100	7870	16	39	f	1	0	22	20	2	1	3	13	3	0	0	2
