# Supplementary material for: Optimal surveillance against foot-and-mouth disease: A sample average approximation approach
Source: PLoS One. 2020 Jul 9;15(7):e0235969. doi: 10.1371/journal.pone.0235969 (PMC7347195; doi:10.1371/journal.pone.0235969)
Supplement: S1 Data — (ZIP) [file pone.0235969.s001.zip › integrated_survey.xlsx]

## Sheet: Summary
Run	Index farm	d_zone?	Detection_day	Duration	Report	Secondary Cases	Immunes	Depopulated	All_DCs	beef	dairy	sheep	pig	mixed	small	feedlot	Out of region traces
1	26545	0	28	74	f	11	0	81	69	18	1	20	7	30	5	0	19
2	26554	0	16	42	f	1	0	50	48	2	3	0	44	0	1	0	15
3	26579	1	19	36	f	0	0	5	4	2	0	0	1	2	0	0	0
4	42272	0	15	76	f	13	0	120	106	22	19	5	40	24	10	0	33
5	26502	0	17	43	f	3	0	24	20	1	1	2	18	2	0	0	1
6	42258	1	16	56	m	11	0	63	51	20	21	6	7	7	2	0	12
7	7805	1	17	54	m	14	3	89	74	19	32	6	12	14	9	0	11
8	42249	1	16	69	m	30	1	158	128	48	51	14	14	16	16	0	25
9	7775	0	21	47	f	3	0	20	16	4	3	4	5	2	2	0	1
10	26637	0	15	40	f	3	0	14	10	0	4	0	8	2	0	0	0
11	7871	0	15	32	f	0	0	49	48	3	1	1	42	1	1	0	15
12	7866	1	16	54	m	46	0	127	81	26	53	10	14	12	10	2	6
13	26638	0	16	63	f	25	0	110	85	12	28	14	37	15	2	2	7
14	26571	1	7	46	m	12	0	68	55	13	32	6	3	5	9	0	9
15	42243	0	16	50	f	5	0	26	20	8	4	1	8	4	1	0	1
16	26502	0	18	58	f	3	1	33	29	6	3	4	16	4	1	0	2
17	26515	0	15	36	f	2	0	20	17	3	0	3	7	6	1	0	0
18	26597	0	17	44	f	1	0	13	11	1	6	1	5	0	0	0	1
19	7819	1	16	42	f	2	0	26	23	6	10	0	7	1	2	0	2
20	26586	0	16	32	f	0	0	8	7	2	0	0	6	0	0	0	0
21	7795	0	16	39	f	1	0	15	13	0	1	0	11	3	0	0	1
22	26500	0	19	42	f	3	0	18	14	4	7	1	2	1	3	0	5
23	26572	0	18	34	f	1	0	6	4	0	1	0	4	0	1	0	1
24	42270	0	18	35	f	0	1	6	5	1	0	1	3	1	1	0	0
25	42249	1	14	47	m	13	0	143	129	51	18	23	7	32	12	0	36
26	26518	0	15	43	f	2	0	19	16	1	0	5	8	5	0	0	1
27	26547	0	16	42	f	3	0	54	50	0	9	1	41	3	0	0	13
28	26623	0	15	42	f	2	0	14	11	4	2	2	5	1	0	0	1
29	42246	1	999	18		0	1	0	0	0	0	0	1	0	0	0	0
30	26596	0	16	40	f	1	0	20	18	1	0	2	15	2	0	0	3
31	26513	0	15	56	f	60	1	140	79	27	24	20	44	21	5	0	26
32	42244	1	21	46	f	1	0	23	21	8	0	2	2	11	0	0	7
33	26507	0	19	50	f	3	1	9	5	2	1	2	1	2	2	0	2
34	7785	0	999	14		0	1	0	0	0	0	0	1	0	0	0	1
35	26560	0	16	51	f	10	0	74	63	5	4	6	48	8	3	0	15
36	26623	0	15	40	m	2	1	35	32	5	6	14	1	8	2	0	6
37	42267	0	15	63	f	9	0	35	25	13	14	1	3	4	0	0	1
38	26534	0	15	35	f	1	0	20	18	1	1	3	13	2	0	0	2
39	26579	1	999	11		0	1	0	0	0	0	0	1	0	0	0	0
40	26542	0	16	47	f	13	1	54	40	5	15	9	19	7	0	0	1
41	26508	0	19	48	f	11	0	102	92	9	14	7	59	12	1	0	15
42	26533	0	20	49	f	7	0	55	49	2	5	4	33	10	1	0	4
43	7844	1	8	42	m	7	0	64	57	15	18	3	5	21	2	0	11
44	26667	1	26	58	f	10	0	41	30	6	12	4	11	5	3	0	1
45	42276	0	17	65	f	17	0	85	67	7	30	3	40	3	2	0	13
46	26642	0	17	33	f	1	0	5	3	0	0	0	4	0	1	0	1
47	7829	1	11	56	m	13	0	100	86	12	24	5	50	4	4	1	19
48	7776	0	19	52	f	6	0	27	20	4	4	4	12	3	0	0	0
49	26516	0	16	40	f	1	0	30	28	3	2	1	18	6	0	0	1
50	26568	0	17	38	f	1	0	15	13	1	1	1	9	3	0	0	0
51	26603	0	17	33	f	1	0	8	6	0	0	1	3	2	2	0	12
52	26664	0	20	108	f	121	4	380	258	79	106	56	23	99	19	2	54
53	42242	0	15	32	a	0	0	15	14	3	6	2	4	0	0	0	0
54	26545	0	16	40	f	2	0	55	52	2	4	1	45	1	2	0	27
55	7816	0	19	48	f	9	0	40	30	2	4	9	11	12	2	0	0
56	42275	0	15	38	f	2	0	87	84	11	15	4	51	6	0	0	23
57	7814	1	16	63	f	6	0	51	44	7	19	3	13	7	2	0	7
58	26528	0	23	68	f	25	0	111	85	24	32	2	35	9	9	0	15
59	42264	0	17	56	f	8	0	129	120	37	30	11	11	32	8	0	31
60	26516	0	15	48	f	7	0	97	89	7	10	3	72	3	2	0	26
61	26665	0	18	53	f	13	0	39	25	14	8	4	4	7	2	0	2
62	7780	0	17	61	f	34	0	119	84	25	30	7	42	9	6	0	12
63	26580	0	15	57	f	47	0	163	115	20	58	5	59	18	3	0	39
64	26533	0	17	44	f	5	0	34	28	7	8	2	13	3	1	0	2
65	26501	0	21	45	f	2	1	76	73	1	0	4	70	2	0	0	28
66	7866	1	21	41	f	3	0	15	11	5	0	1	3	4	2	0	0
67	26576	1	14	61	s	14	0	89	74	8	12	5	57	6	1	0	37
68	26509	0	16	43	f	1	0	60	58	0	0	1	57	1	1	0	23
69	26515	0	15	37	f	2	0	10	7	2	1	0	5	2	0	0	0
70	42264	0	15	42	f	4	0	48	43	7	22	7	7	3	2	0	7
71	7872	0	20	87	f	30	0	178	147	64	37	20	3	45	9	0	39
72	7827	1	17	47	f	8	1	41	32	8	15	4	14	1	0	0	2
73	26596	0	19	36	f	0	0	11	10	0	2	1	7	1	0	0	0
74	26498	0	16	46	f	7	0	47	39	6	6	7	22	5	1	0	3
75	26582	0	22	48	f	4	0	117	112	39	9	18	8	38	5	0	36
76	26518	0	17	34	f	0	0	16	15	1	3	0	10	2	0	0	0
77	42263	0	18	35	f	1	0	9	7	0	3	2	2	0	2	0	1
78	7795	0	15	43	f	3	0	20	16	3	3	1	8	5	0	0	1
79	26569	0	20	45	f	6	0	22	15	0	1	5	12	3	1	0	2
80	26573	0	15	31	f	0	0	12	11	1	0	1	8	2	0	0	2
81	26527	0	15	41	f	3	0	102	99	3	3	4	87	4	1	0	28
82	26512	0	19	41	f	3	0	12	8	0	0	1	6	2	3	0	2
83	26509	0	17	42	f	1	0	36	34	12	0	1	6	17	0	0	8
84	7786	0	16	67	f	11	0	58	46	3	1	6	40	6	2	0	11
85	26593	0	16	35	a	1	0	16	14	1	1	1	11	2	0	0	0
86	26498	0	17	34	f	0	0	35	34	0	0	1	30	3	1	0	12
87	26598	0	16	49	f	7	0	24	16	2	4	4	10	3	1	0	0
88	26597	0	15	41	f	3	0	37	33	6	12	2	8	9	0	0	9
89	26569	0	14	43	a	2	0	38	35	2	2	2	30	1	1	0	13
90	7866	1	24	59	f	15	0	111	95	20	10	31	27	20	3	0	19
91	26498	0	19	42	f	1	0	30	28	2	2	4	15	6	1	0	2
92	42253	0	18	53	f	22	1	146	123	42	49	6	15	24	10	1	24
93	26590	0	19	47	f	8	0	72	64	27	11	2	10	19	3	0	33
94	26622	0	999	18	f	0	1	0	0	0	0	0	1	0	0	0	0
95	26503	0	999	14	f	0	1	0	0	0	0	0	1	0	0	0	1
96	26501	0	999	16	f	0	1	0	0	0	0	0	1	0	0	0	1
97	26672	0	18	35	f	0	0	12	11	0	3	1	7	1	0	0	1
98	26624	0	16	33	f	0	0	34	33	4	1	2	27	0	0	0	12
99	26603	0	19	43	f	3	0	22	18	0	5	1	14	1	1	0	2
100	26576	1	22	52	m	6	0	179	172	46	15	29	34	49	6	0	64
101	26572	0	19	35	a	3	0	7	3	0	0	1	2	2	2	0	1
102	26588	0	18	60	f	20	0	77	56	17	12	6	14	25	3	0	21
103	26551	0	19	46	f	1	0	7	5	1	1	2	3	0	0	0	0
104	7865	1	16	39	f	1	0	24	22	1	2	5	15	1	0	0	0
105	7814	1	16	40	m	3	0	33	29	5	15	2	10	0	1	0	1
106	7774	0	18	70	f	7	0	29	21	6	5	3	5	9	1	0	4
107	7867	1	16	52	a	1	1	48	46	2	0	3	43	0	1	0	14
108	26504	0	16	57	f	8	0	37	28	8	11	7	7	3	1	0	4
109	26591	0	15	37	a	2	0	11	8	0	2	0	5	3	1	0	1
110	7844	1	17	70	f	4	1	34	29	6	12	1	9	6	1	0	8
111	26591	0	17	44	f	1	0	15	13	1	0	1	8	5	0	0	1
112	26533	0	18	45	f	2	0	11	8	3	2	1	2	3	0	0	0
113	42243	0	9	29	m	2	0	15	12	3	8	1	1	0	2	0	0
114	7866	1	19	47	f	3	0	16	12	2	6	2	5	1	0	0	2
115	26497	0	999	15	f	0	1	0	0	0	0	0	1	0	0	0	0
116	26533	0	21	42	f	1	0	8	6	3	0	0	3	2	0	0	14
117	26556	0	15	34	f	0	0	14	13	1	3	1	7	2	0	0	1
118	42267	0	21	47	f	5	0	109	103	23	7	11	35	28	5	0	28
119	42242	0	14	41	m	4	0	45	40	10	12	4	8	8	3	0	6
120	26604	0	15	33	f	1	0	20	18	1	2	1	13	3	0	0	1
121	7829	1	9	39	m	6	0	41	34	5	19	2	8	3	3	1	19
122	7866	1	13	61	m	11	0	37	25	7	14	6	8	2	0	0	4
123	26607	1	8	93	m	20	0	84	63	19	34	5	9	14	3	0	12
124	7827	1	22	53	m	10	0	48	38	8	17	6	11	5	1	0	1
125	26570	0	15	42	f	2	0	22	19	3	5	3	8	2	1	0	0
126	7827	1	12	39	m	3	0	32	28	2	15	3	9	3	0	0	1
127	26573	0	22	53	f	4	0	22	17	2	3	4	10	3	0	0	1
128	42246	1	14	63	s	43	1	166	123	35	56	5	52	9	10	0	21
129	26582	0	15	81	f	27	0	193	165	38	25	38	29	51	9	3	44
130	7861	1	17	40	f	2	0	14	11	2	1	3	5	3	0	0	1
131	26597	0	20	56	f	18	1	120	101	29	7	21	20	40	4	0	37
132	26642	0	16	67	f	68	0	222	155	35	78	12	65	26	6	0	20
133	26545	0	16	46	f	10	0	38	27	5	2	3	16	7	5	0	1
134	26658	0	16	38	f	1	0	53	51	0	1	2	47	3	0	0	16
135	26600	0	999	13		0	1	0	0	0	0	0	1	0	0	0	0
136	7866	1	14	42	m	4	0	29	24	3	9	5	7	5	0	0	15
137	42267	0	18	50	f	19	0	70	50	10	32	4	13	9	1	1	1
138	26629	0	17	39	f	2	0	110	107	34	16	0	9	49	2	0	36
139	26568	0	16	38	f	1	0	28	26	3	2	1	12	8	2	0	0
140	26629	0	16	57	f	8	0	35	26	10	11	2	9	3	0	0	1
141	42263	0	18	57	f	17	1	126	108	33	22	22	19	22	9	0	26
142	42259	1	19	40	f	1	0	9	7	3	3	0	2	0	1	0	1
143	26628	0	16	46	f	4	0	19	14	3	2	0	9	4	1	0	0
144	7816	0	14	46	m	5	0	16	10	3	5	0	3	1	2	2	0
145	26513	0	15	32	f	0	0	7	6	1	0	0	4	2	0	0	0
146	26569	0	16	38	f	1	0	18	16	2	3	1	8	3	1	0	1
147	26528	0	16	43	f	7	1	59	51	3	9	6	41	0	1	0	14
148	26583	0	999	14	f	0	1	0	0	0	0	0	1	0	0	0	2
149	42251	0	15	43	f	3	0	30	26	3	10	5	4	4	4	0	1
150	42261	0	15	48	f	5	0	30	24	4	11	2	9	3	1	0	0
151	26637	0	17	65	m	8	1	42	33	7	16	4	11	4	1	0	3
152	42268	0	15	55	f	20	0	106	87	23	13	3	44	19	2	2	21
153	7865	1	18	42	f	1	0	9	7	2	1	2	1	3	0	0	2
154	26570	0	16	33	f	0	0	11	10	0	1	0	7	3	0	0	1
155	26598	0	19	42	f	5	0	16	10	1	1	3	9	0	2	0	0
156	26519	0	16	42	f	1	0	17	15	1	1	4	10	1	0	0	2
157	26653	0	15	49	f	19	0	142	122	19	39	8	54	15	7	0	32
158	7819	1	999	14		0	1	0	0	0	0	0	1	0	0	0	0
159	26643	0	16	44	f	4	0	28	23	5	5	2	13	2	1	0	1
160	26667	1	17	64	f	52	0	131	78	18	57	11	33	8	4	0	1
161	42266	0	19	59	m	23	0	91	69	23	24	9	14	16	5	0	6
162	26520	0	17	57	f	7	0	43	35	1	6	7	22	5	2	0	2
163	26606	0	15	39	f	1	0	45	43	3	0	2	37	2	1	0	14
164	26527	0	15	37	f	1	0	16	14	2	2	2	7	3	0	0	1
165	26665	0	15	35	f	1	0	13	11	6	0	0	7	0	0	0	0
166	26515	0	999	14		0	1	0	0	0	0	0	1	0	0	0	1
167	42259	1	19	41	f	1	0	10	8	0	1	2	6	1	0	0	1
168	26588	0	16	38	f	1	0	48	46	0	0	0	43	5	0	0	16
169	26602	0	22	47	f	4	0	28	23	2	0	5	15	3	3	0	1
170	7797	0	15	67	a	35	0	53	17	16	4	7	8	15	2	1	7
171	26600	0	19	49	f	13	0	43	29	4	16	4	9	5	5	0	13
172	7865	1	22	41	f	0	0	12	11	3	0	0	8	1	0	0	1
173	7816	0	19	36	f	3	0	16	12	2	0	1	8	4	1	0	0
174	26561	0	17	69	f	16	0	41	24	9	17	2	11	2	0	0	1
175	26654	0	18	61	f	34	0	150	115	31	46	6	29	24	13	1	10
176	26527	0	18	83	f	35	0	175	140	15	34	6	100	14	6	0	47
177	26569	0	18	37	f	1	0	55	53	11	2	13	8	20	1	0	17
178	26573	0	15	51	f	13	0	94	80	5	12	4	61	9	3	0	16
179	42268	0	17	51	f	7	0	122	114	45	9	26	7	29	6	0	37
180	26581	0	16	41	f	4	0	34	29	3	1	6	14	9	1	0	2
181	26573	0	17	41	f	1	0	27	25	2	2	3	15	5	0	0	3
182	42250	0	18	55	f	21	0	88	66	26	34	4	7	10	7	0	10
183	26664	0	17	48	f	5	0	39	33	6	1	1	26	4	1	0	10
184	7802	0	17	54	m	10	0	104	93	9	13	19	40	19	4	0	24
185	7858	1	12	64	m	23	0	80	56	10	36	7	10	9	6	2	1
186	26576	1	999	12		0	1	0	0	0	0	0	1	0	0	0	1
187	26545	0	17	57	f	6	0	78	71	22	15	1	13	21	6	0	22
188	26571	1	10	40	m	7	0	65	57	8	9	4	35	7	2	0	15
189	26545	0	15	34	f	1	0	40	38	0	0	4	35	0	1	0	13
190	26629	0	20	49	f	8	1	18	9	10	2	1	3	2	1	0	1
191	26576	1	21	78	f	81	3	303	221	72	50	61	19	87	17	0	56
192	26635	0	999	13	f	0	1	0	0	0	0	0	1	0	0	0	0
193	26538	0	16	33	f	0	0	15	14	3	5	1	3	1	2	0	1
194	42272	0	18	88	f	38	0	141	102	18	38	6	68	5	4	2	32
195	42253	0	15	43	f	1	1	17	15	4	3	2	6	2	1	0	0
196	26606	0	18	67	f	22	0	73	50	9	38	3	14	6	3	0	1
197	42249	1	21	65	m	11	1	53	41	15	28	1	1	5	4	0	6
198	26591	0	17	36	f	0	0	15	14	3	3	2	7	0	0	0	0
199	26598	0	15	56	f	21	0	86	65	12	13	7	38	11	5	0	13
200	42268	0	17	50	f	11	0	84	72	31	18	4	7	19	5	0	19

## Sheet: Infection tree
Run	Day_infected	Source	Day_diagnosed	Day_culled	Is_DC	Cattle	Sheep	Pigs
1	10	26545	0	36	0	300	3256	0
1	18	7786	32	33	0	55	3086	0
1	32	859	0	34	0	380	0	0
1	31	262	41	42	0	0	0	0
1	13	26545	33	35	0	0	0	111
1	20	26545	35	35	0	217	2797	0
1	18	26545	0	29	0	0	2407	0
1	40	12157	63	63	0	0	2700	0
1	26	12168	39	42	0	0	2721	0
1	17	26545	0	30	0	93	1837	0
1	18	13227	33	33	0	200	2416	0
1	7	26545	43	43	0	0	2092	0
1	20	26545	29	29	0	0	0	0
1	24	12168	35	35	0	0	0	0
1	-1	0	28	29	0	0	0	166
1	23	262	32	33	0	0	0	0
2	12	26554	0	22	0	285	0	0
2	20	4156	28	28	0	312	0	0
2	-1	0	16	17	0	0	0	276
3	6	26579	0	21	0	279	0	0
3	-1	0	19	20	0	0	0	359
4	25	5138	33	33	0	273	0	0
4	55	1830	64	64	0	68	2787	0
4	50	1830	60	60	0	172	3197	0
4	45	5375	57	57	0	179	3432	0
4	21	5138	30	30	0	123	0	0
4	56	1830	66	66	0	0	2993	0
4	63	2002	73	73	0	251	0	0
4	11	42272	20	30	0	399	0	0
4	27	5138	41	41	0	271	0	0
4	41	5254	50	50	0	235	0	0
4	1	42272	16	16	0	347	0	0
4	9	42272	23	30	0	0	0	0
4	14	28772	25	30	0	0	0	0
4	7	42272	0	20	0	0	0	26
4	-1	0	15	16	0	0	0	22
5	17	26553	32	32	0	93	2673	0
5	29	26563	0	32	0	577	0	0
5	-1	0	17	18	0	0	0	206
5	5	26502	0	18	0	0	0	616
5	30	26563	36	36	0	0	0	392
5	18	26553	30	30	0	0	0	392
5	9	26502	0	19	0	0	0	332
6	14	34301	0	19	0	34	1396	0
6	14	34301	22	23	0	305	0	0
6	14	34301	0	17	0	259	2572	0
6	18	42250	0	25	0	0	802	0
6	32	30882	46	46	0	44	0	0
6	21	42250	32	32	0	554	0	0
6	5	42258	17	17	0	175	1517	0
6	13	42258	24	28	0	80	0	0
6	14	42258	25	28	0	354	0	0
6	12	34301	24	24	0	118	0	0
6	16	34301	26	28	0	221	0	0
6	10	42258	16	17	0	326	0	0
6	8	42258	24	24	0	0	0	0
6	12	42258	23	23	0	0	0	111
6	-1	0	19	23	0	0	0	11
7	23	4153	0	28	0	217	0	0
7	15	4236	25	30	0	298	0	0
7	9	7805	17	18	0	396	0	0
7	11	7805	24	30	0	378	0	0
7	29	4236	37	37	0	162	0	0
7	21	4153	0	28	0	255	0	0
7	23	4153	0	0	0	0	0	0
7	-1	0	18	18	0	0	0	276
7	17	26614	35	35	0	93	2259	0
7	29	15214	42	42	0	213	0	0
7	12	7805	0	25	0	0	0	1365
7	5	7805	0	24	0	172	636	0
7	14	42277	24	30	0	312	0	0
7	10	42277	21	24	0	330	0	0
7	12	42277	21	24	0	461	2128	0
7	28	30276	37	37	0	209	0	0
7	17	30265	31	31	0	378	0	0
7	13	42277	0	26	0	335	0	0
7	14	27643	26	30	0	0	0	0
7	18	32100	0	0	0	0	0	0
7	17	28765	30	31	0	0	0	0
7	14	28765	0	0	0	0	0	0
7	3	7805	22	30	0	0	0	9
8	19	7837	0	27	0	0	1263	0
8	26	4612	0	28	0	187	0	0
8	35	7225	43	43	0	31	0	0
8	23	4612	0	27	0	34	0	0
8	28	4652	43	43	0	0	1804	0
8	23	7837	32	32	0	322	0	0
8	18	7837	34	34	0	284	0	0
8	20	7837	28	31	0	232	0	0
8	15	4624	26	31	0	353	0	0
8	7	42249	16	17	0	181	0	0
8	15	4624	27	31	0	160	0	0
8	26	4612	0	28	0	109	0	0
8	24	4612	35	35	0	0	0	0
8	27	1462	38	38	0	0	0	0
8	24	7837	29	31	0	0	0	0
8	22	7837	0	0	0	0	0	0
8	13	26664	24	25	0	0	0	811
8	23	26664	38	38	0	17	0	0
8	22	26664	35	35	0	395	0	0
8	21	26664	0	25	0	419	0	0
8	34	7976	44	44	0	0	0	0
8	4	42249	23	23	0	0	0	10
8	12	32483	0	24	0	0	3157	0
8	12	32483	0	25	0	213	0	0
8	13	32483	23	23	0	294	0	0
8	42	31124	59	59	0	93	1502	0
8	29	34064	43	43	0	327	1278	0
8	31	34081	44	44	0	74	2318	0
8	30	34064	41	41	0	62	0	0
8	22	33837	0	24	0	162	2370	0
8	19	33837	0	25	0	316	0	0
8	19	32483	29	31	0	287	0	0
8	1	42249	23	23	0	356	0	0
8	52	31122	61	61	0	238	0	0
8	26	34064	37	37	0	414	0	0
8	8	42249	22	23	0	243	0	0
8	26	34081	36	36	0	307	0	0
8	12	33837	42	42	0	396	0	0
8	16	34064	25	31	0	285	0	0
8	39	31124	47	47	0	0	0	0
8	-1	0	48	48	0	0	0	387
9	-1	0	21	22	0	0	0	297
9	8	7775	0	23	0	224	0	0
9	12	12114	25	26	0	435	0	0
9	19	12114	33	33	0	0	2411	0
9	16	12126	26	27	0	379	0	0
10	15	16439	25	25	0	29	3335	0
10	11	26637	21	21	0	340	0	0
10	21	16439	28	28	0	154	0	0
10	-1	0	15	16	0	0	0	221
11	2	7871	0	17	0	0	0	17
11	-1	0	15	16	0	0	0	55
12	30	16610	43	43	0	47	1824	0
12	25	4109	36	36	0	78	1901	0
12	20	7808	31	31	0	17	3598	0
12	16	7808	27	31	0	93	1733	0
12	18	7808	35	35	0	332	3247	0
12	20	4150	37	37	0	34	0	0
12	14	7808	23	30	0	41	0	0
12	20	7808	31	31	0	289	0	0
12	19	7808	30	31	0	312	0	0
12	15	7808	30	31	0	332	0	0
12	19	7808	42	42	0	0	1673	0
12	42	525	0	44	0	0	3173	0
12	21	4927	27	28	0	274	0	0
12	8	7866	24	31	0	93	1759	0
12	12	7808	26	31	0	115	0	0
12	14	7808	23	28	0	313	0	0
12	11	7808	25	31	0	237	0	0
12	20	7808	28	31	0	172	0	0
12	11	7808	16	17	0	163	0	0
12	16	7808	24	31	0	287	0	0
12	11	7808	24	31	0	332	0	0
12	20	4390	31	31	0	126	0	0
12	20	7808	33	33	0	162	0	0
12	14	7808	23	30	0	180	0	0
12	25	1104	36	36	0	258	0	0
12	21	4150	29	31	0	168	0	0
12	12	7808	37	37	0	311	0	0
12	31	4314	40	40	0	437	0	0
12	29	4276	36	36	0	239	0	0
12	20	7808	28	31	0	133	0	0
12	11	7808	23	30	0	309	0	0
12	27	4150	37	37	0	418	0	0
12	15	7808	25	31	0	251	0	0
12	35	4893	42	42	0	304	0	0
12	25	4927	36	36	0	397	0	0
12	16	4124	26	31	0	301	0	0
12	26	4927	37	37	0	221	0	0
12	8	7866	21	28	0	0	0	0
12	25	4210	31	31	0	0	0	0
12	16	7808	25	31	0	0	0	0
12	9	7809	19	20	0	0	0	6078
12	3	7866	20	28	0	0	0	99
12	-1	0	0	24	0	0	0	194
12	19	7808	29	31	0	399	0	0
12	19	7808	32	32	0	118	0	0
12	19	7808	30	31	0	348	0	0
12	12	4124	0	17	0	0	0	0
12	23	16420	30	31	0	0	0	0
12	28	16610	40	40	0	0	0	0
12	11	7866	21	28	0	236	0	0
13	18	7821	26	31	0	0	2286	0
13	28	1051	38	38	0	148	0	0
13	14	3888	23	31	0	245	0	0
13	16	3932	25	31	0	273	0	0
13	21	7820	0	53	0	0	1852	0
13	44	1216	51	51	0	260	0	0
13	40	4052	51	51	0	227	0	0
13	25	1046	35	35	0	110	0	0
13	11	3932	22	23	0	347	0	0
13	5	26638	0	20	0	342	0	0
13	30	3788	41	41	0	173	0	0
13	12	26651	0	22	0	209	0	0
13	17	26651	0	22	0	0	0	1268
13	10	26638	0	18	0	0	0	3161
13	11	26638	25	31	0	359	2609	0
13	5	26638	17	17	0	282	0	0
13	27	15821	47	47	0	0	1821	0
13	33	15821	48	48	0	0	2006	0
13	38	15821	48	48	0	0	2152	0
13	8	15723	48	48	0	0	1905	0
13	15	16452	27	31	0	286	0	0
13	4	26651	21	23	0	118	0	0
13	26	26618	35	35	0	128	0	0
13	31	16625	39	39	0	437	0	0
13	13	26638	21	23	0	0	0	276
13	16	26652	24	27	0	0	0	1365
13	-1	0	16	17	0	0	0	442
13	1	26638	21	23	0	0	0	1365
13	7	26651	23	23	0	0	0	1365
13	12	26651	25	31	0	0	0	718
13	9	26638	22	23	0	0	0	1789
14	14	17604	23	23	0	316	0	0
14	8	18100	17	17	0	339	0	0
14	7	26571	17	17	0	229	0	0
14	5	18100	16	16	0	412	0	0
14	23	18137	36	36	0	197	0	0
14	1	26571	7	8	0	353	0	0
14	3	18100	17	17	0	410	0	0
14	14	18131	23	23	0	265	0	0
14	14	17768	24	24	0	184	0	0
14	16	17768	27	27	0	278	0	0
14	7	18131	15	15	0	298	0	0
14	10	18819	19	22	0	282	0	0
14	-1	0	11	11	0	0	0	44
15	16	42243	27	27	0	124	0	0
15	17	27947	29	29	0	150	0	0
15	9	42243	22	23	0	235	0	0
15	12	42243	20	23	0	403	0	0
15	21	27912	40	40	0	0	2753	0
15	16	42243	0	19	0	180	0	0
15	-1	0	16	17	0	0	0	100
16	11	26502	0	0	0	0	1915	0
16	17	26595	28	28	0	195	0	0
16	17	26501	21	27	0	0	0	7183
16	11	26502	19	19	0	0	0	206
16	-1	0	18	19	0	0	0	206
16	7	26502	0	23	0	0	0	28
17	7	26515	18	22	0	114	2439	0
17	7	26515	16	16	0	78	2482	0
17	-1	0	15	16	0	0	0	55
18	8	26597	0	19	0	0	2107	0
18	23	16690	0	26	0	361	0	0
18	11	26597	25	25	0	219	0	0
18	-1	0	17	18	0	0	0	392
19	12	7819	21	22	0	335	0	0
19	8	7819	23	23	0	397	0	0
19	-1	0	16	17	0	0	0	138
20	8	26586	0	17	0	558	0	0
20	-1	0	16	17	0	0	0	392
21	-1	0	16	17	0	0	0	10
21	15	7795	21	22	0	0	0	50
22	10	26500	0	21	0	352	0	0
22	14	16661	24	24	0	275	0	0
22	20	16661	31	31	0	290	0	0
22	7	26500	0	21	0	266	0	0
22	13	16661	26	26	0	0	0	0
22	-1	0	19	20	0	0	0	337
23	2	26572	19	19	0	0	0	0
23	-1	0	18	19	0	0	0	138
24	6	42270	0	0	0	0	0	0
24	12	42270	0	20	0	0	0	236
24	-1	0	18	19	0	0	0	26
25	16	26636	0	25	0	313	2750	0
25	21	16048	32	32	0	34	0	0
25	10	34042	25	29	0	446	0	0
25	27	16048	37	37	0	0	0	0
25	12	42249	21	21	0	0	0	254
25	17	29813	25	29	0	289	958	0
25	7	42249	21	21	0	87	0	0
25	10	42249	21	21	0	74	2318	0
25	8	42249	18	18	0	511	0	0
25	10	34042	0	16	0	358	0	0
25	25	33829	0	29	0	327	0	0
25	13	42249	27	29	0	352	0	0
25	15	31128	26	29	0	351	0	0
25	12	34042	21	21	0	366	0	0
25	7	42249	14	15	0	228	0	0
25	-1	0	23	29	0	0	0	387
25	12	42249	19	19	0	0	0	11
26	15	26518	33	33	0	0	2222	0
26	13	26518	23	23	0	119	2205	0
26	-1	0	15	16	0	0	0	55
26	11	26518	0	19	0	0	0	10
27	22	16645	31	31	0	421	0	0
27	18	26641	27	27	0	279	0	0
27	17	26641	26	27	0	152	0	0
27	-1	0	16	17	0	0	0	392
27	14	26547	0	24	0	0	0	4420
28	7	26623	20	20	0	405	2392	0
28	-1	0	15	16	0	0	0	235
28	12	26623	25	25	0	191	0	0
29	-1	0	0	29	0	0	0	50
30	13	26596	23	23	0	0	0	392
30	-1	0	16	17	0	0	0	120
31	19	18893	0	23	0	17	0	0
31	10	26613	21	28	0	252	0	0
31	10	26613	19	27	0	364	0	0
31	10	26613	25	30	0	437	0	0
31	11	26613	31	31	0	0	2303	0
31	11	26613	0	0	0	0	2642	0
31	32	12075	39	39	0	72	2161	0
31	27	26612	36	36	0	138	2059	0
31	18	26613	29	30	0	59	2491	0
31	13	26613	32	32	0	78	2487	0
31	12	26613	27	30	0	52	1924	0
31	39	18898	45	45	0	93	5153	0
31	25	12125	34	34	0	235	2667	0
31	20	26613	29	30	0	83	2336	0
31	15	26613	30	30	0	204	2221	0
31	10	26613	23	30	0	209	2402	0
31	18	26613	26	30	0	235	2433	0
31	10	26613	20	27	0	141	2633	0
31	12	26613	21	27	0	99	0	0
31	15	26613	22	30	0	155	0	0
31	20	26613	34	34	0	255	0	0
31	10	26613	21	27	0	266	0	0
31	11	26613	20	27	0	276	0	0
31	17	26613	31	31	0	346	0	0
31	12	26613	21	28	0	359	0	0
31	18	26613	30	30	0	369	0	0
31	17	26613	28	30	0	434	0	0
31	10	26613	25	30	0	514	0	0
31	29	12137	41	41	0	655	0	0
31	20	12127	41	41	0	0	2186	0
31	21	26613	38	38	0	0	2150	0
31	19	26613	36	36	0	0	2147	0
31	23	12078	43	43	0	0	1878	0
31	18	26613	37	37	0	0	2021	0
31	17	26613	34	34	0	0	2238	0
31	11	26613	38	38	0	0	2261	0
31	10	26613	29	30	0	0	2416	0
31	15	26613	39	39	0	0	2329	0
31	14	26613	32	32	0	0	2491	0
31	12	26613	23	30	0	0	1686	0
31	17	26613	37	37	0	0	3047	0
31	21	26613	41	41	0	0	6052	0
31	18	26613	23	30	0	93	2281	0
31	39	12166	46	46	0	93	2615	0
31	17	26613	28	30	0	163	2466	0
31	20	26613	30	30	0	141	0	0
31	17	26613	28	30	0	0	1938	0
31	15	26620	26	30	0	23	0	0
31	21	26620	33	33	0	2	0	0
31	11	26620	22	28	0	267	0	0
31	11	26620	21	28	0	146	0	0
31	27	16525	38	38	0	196	0	0
31	12	26620	22	30	0	224	0	0
31	12	26613	22	30	0	172	0	0
31	18	26613	30	30	0	260	0	0
31	28	12118	40	40	0	185	0	0
31	20	26613	30	30	0	190	0	0
31	25	12067	33	33	0	0	0	0
31	20	12051	29	30	0	0	0	0
31	12	12053	26	30	0	0	0	0
31	23	12097	33	33	0	0	0	0
31	-1	0	15	16	0	0	0	28
31	22	26613	32	32	0	0	0	7735
31	9	26513	0	23	0	0	0	11188
31	9	26513	0	23	0	0	0	1365
32	3	42244	28	28	0	57	1778	0
32	-1	0	21	22	0	0	0	12
33	15	12131	26	26	0	182	0	0
33	1	26507	27	27	0	0	2186	0
33	22	12111	37	37	0	0	0	0
33	30	19977	0	0	0	0	0	0
33	-1	0	19	20	0	0	0	206
34	-1	0	0	17	0	0	0	122
35	15	7780	25	29	0	284	0	0
35	26	303	36	36	0	133	0	0
35	13	7849	25	29	0	93	3235	0
35	34	2717	41	41	0	184	3178	0
35	15	7849	0	25	0	93	1900	0
35	22	7849	34	34	0	0	1796	0
35	4	26560	0	17	0	0	0	297
35	11	7780	18	28	0	0	0	525
35	22	12116	30	30	0	78	2487	0
35	19	12116	27	29	0	93	2079	0
35	4	26560	0	22	0	266	0	0
35	14	7780	32	32	0	0	2824	0
35	14	7780	22	28	0	0	0	746
35	15	7849	0	25	0	0	0	442
35	-1	0	16	17	0	0	0	392
36	7	26623	17	22	0	93	2401	0
36	1	26623	20	22	0	0	2468	0
36	8	26623	15	16	0	353	0	0
36	14	17247	0	16	0	77	0	0
36	22	15790	0	0	0	0	0	0
36	-1	0	0	16	0	0	0	235
37	28	4119	39	39	0	93	1933	0
37	20	2195	32	32	0	27	1855	0
37	16	7853	25	25	0	20	0	0
37	14	7853	21	22	0	77	0	0
37	14	32151	28	28	0	453	0	0
37	25	4119	0	29	0	327	0	0
37	39	1103	52	52	0	200	0	0
37	11	42267	0	16	0	0	0	829
37	13	32045	27	27	0	253	0	0
37	14	32045	29	29	0	467	0	0
37	2	42267	16	16	0	303	0	0
37	10	42267	0	17	0	301	0	0
37	-1	0	15	16	0	0	0	55
38	2	26534	16	16	0	48	3615	0
38	-1	0	15	16	0	0	0	322
39	-1	0	0	20	0	0	0	359
40	19	26632	28	28	0	21	3337	0
40	11	26632	23	23	0	128	1098	0
40	13	26632	27	27	0	51	3132	0
40	18	26632	28	28	0	0	1865	0
40	22	4719	35	35	0	318	0	0
40	27	4719	0	31	0	0	1045	0
40	12	26632	27	27	0	0	1827	0
40	19	5314	29	29	0	203	0	0
40	7	26598	21	23	0	355	0	0
40	21	5314	0	22	0	272	0	0
40	13	26598	27	27	0	0	2078	0
40	13	26614	30	30	0	93	2259	0
40	18	26603	30	30	0	341	0	0
40	15	26614	25	26	0	213	0	0
40	15	26542	0	17	0	286	0	0
40	5	26542	0	19	0	0	0	55
40	-1	0	16	17	0	0	0	420
40	3	26542	0	19	0	0	0	392
40	16	26542	0	20	0	0	0	1326
40	14	26511	0	0	0	0	0	120
40	10	26511	22	23	0	0	0	1365
40	9	26542	0	20	0	0	0	3868
41	12	26508	25	26	0	0	0	83
41	20	18861	0	27	0	481	0	0
41	17	26511	26	26	0	167	2126	0
41	21	18861	0	30	0	0	2352	0
41	16	26508	26	26	0	93	2431	0
41	23	26500	37	37	0	10	2445	0
41	25	26550	38	38	0	93	3524	0
41	10	26508	25	26	0	310	0	0
41	11	26508	24	25	0	0	0	337
41	-1	0	0	27	0	0	0	39
41	12	26508	26	26	0	0	0	55
41	1	26508	19	20	0	0	0	420
41	16	26508	0	21	0	0	0	420
41	16	26508	24	25	0	0	0	608
41	23	26601	29	33	0	0	0	392
41	12	26508	27	31	0	0	0	1326
42	25	7863	31	32	0	46	1831	0
42	26	7863	34	34	0	199	0	0
42	25	7780	33	33	0	0	0	83
42	19	26519	0	26	0	0	0	297
42	19	26534	26	27	0	0	0	853
42	15	26534	28	32	0	48	3615	0
42	5	26533	24	27	0	0	0	138
42	21	26519	0	26	0	0	0	138
42	-1	0	20	21	0	0	0	420
42	13	26519	25	27	0	0	0	322
42	16	26533	0	24	0	0	0	392
43	16	3558	0	18	0	0	1756	0
43	14	7844	0	17	0	100	0	0
43	8	5373	16	17	0	220	0	0
43	4	7844	15	15	0	321	0	0
43	15	4127	23	23	0	388	0	0
43	19	4301	30	30	0	388	0	0
43	11	4127	0	17	0	102	0	0
43	12	7844	20	20	0	256	0	0
43	3	7844	15	15	0	320	0	0
43	1	7844	8	9	0	275	0	0
43	-1	0	16	17	0	0	0	55
44	8	26667	27	27	0	312	0	0
44	21	1196	38	38	0	255	0	0
44	28	16565	39	39	0	213	0	0
44	14	1196	27	27	0	0	0	0
44	26	26643	0	31	0	0	0	2210
44	12	26667	0	27	0	38	2558	0
44	27	26643	0	32	0	93	2571	0
44	33	18946	48	48	0	228	2313	0
44	13	1196	34	34	0	184	0	0
44	23	26643	39	39	0	239	0	0
44	35	18904	45	45	0	318	0	0
44	22	16565	34	34	0	192	0	0
44	14	26667	30	33	0	0	0	28
44	-1	0	26	27	0	0	0	387
45	20	7839	34	34	0	238	0	0
45	35	3936	45	45	0	330	0	0
45	27	3797	39	39	0	180	0	0
45	24	3894	36	36	0	270	0	0
45	38	3753	53	53	0	344	0	0
45	15	7839	26	30	0	259	0	0
45	23	7839	32	32	0	273	0	0
45	27	3797	36	36	0	349	0	0
45	23	7839	33	33	0	340	0	0
45	21	3909	34	34	0	293	0	0
45	18	7839	27	30	0	279	0	0
45	17	7839	28	30	0	135	0	0
45	29	3894	40	40	0	186	0	0
45	37	3753	46	46	0	297	0	0
45	15	7856	28	30	0	254	0	0
45	29	3909	34	34	0	0	0	0
45	12	7856	22	24	0	0	0	553
45	11	42276	0	18	0	0	0	642
45	-1	0	17	18	0	0	0	22
46	8	26642	20	22	0	0	0	0
46	-1	0	17	18	0	0	0	144
47	8	7829	14	24	0	721	0	0
47	29	4005	46	46	0	238	0	0
47	9	7829	22	26	0	228	0	0
47	4	7829	11	12	0	282	0	0
47	22	3737	37	37	0	259	0	0
47	18	7829	27	27	0	315	0	0
47	21	4272	28	28	0	495	0	0
47	26	4440	38	38	0	80	0	0
47	9	7829	20	25	0	260	0	0
47	11	7829	20	25	0	257	0	0
47	16	7829	25	26	0	315	0	0
47	14	4227	24	26	0	275	0	0
47	13	1085	28	28	0	0	0	0
47	-1	0	13	24	0	0	0	17
47	6	7829	0	19	0	0	0	553
48	27	878	40	40	0	95	0	0
48	21	26606	34	34	0	585	0	0
48	35	563	47	47	0	0	3655	0
48	20	26606	30	30	0	13	0	0
48	-1	0	19	20	0	0	0	297
48	14	7776	0	22	0	0	0	7183
48	28	26532	38	38	0	0	0	122
48	17	26606	0	39	0	0	0	1658
48	32	26532	38	38	0	0	0	616
48	10	7776	0	22	0	0	0	83
49	15	26516	0	19	0	88	3367	0
49	13	26644	0	22	0	158	2239	0
49	14	26516	0	20	0	0	0	206
49	-1	0	16	17	0	0	0	122
49	1	26516	21	25	0	0	0	553
50	18	26600	25	25	0	194	2070	0
50	-1	0	17	18	0	0	0	166
50	12	26568	0	20	0	0	0	332
51	7	26603	18	18	0	0	0	0
51	-1	0	17	18	0	0	0	120
52	24	7781	34	40	0	93	3196	0
52	22	7781	33	40	0	93	1980	0
52	22	7781	36	40	0	93	2920	0
52	35	479	47	47	0	31	3227	0
52	30	7781	47	47	0	93	3505	0
52	21	7781	33	39	0	64	3356	0
52	24	7781	35	40	0	284	0	0
52	38	3565	48	48	0	337	0	0
52	31	7781	41	43	0	367	0	0
52	31	7781	41	42	0	592	0	0
52	30	7781	43	44	0	0	1756	0
52	56	934	0	59	0	0	1809	0
52	21	7781	41	42	0	0	3655	0
52	30	7781	43	44	0	0	3427	0
52	26	7781	38	41	0	93	2446	0
52	26	7781	40	42	0	110	2404	0
52	26	7781	41	43	0	186	3580	0
52	28	7781	45	45	0	44	3337	0
52	28	7781	40	41	0	32	3421	0
52	33	7781	41	43	0	93	2926	0
52	33	7781	43	44	0	77	3352	0
52	29	7781	38	41	0	93	2512	0
52	29	7781	40	41	0	40	2975	0
52	24	7781	34	40	0	57	2899	0
52	27	7781	41	43	0	34	2337	0
52	25	7781	37	40	0	65	3208	0
52	32	7781	41	43	0	163	2090	0
52	27	7781	38	41	0	93	2888	0
52	33	7781	41	43	0	128	3317	0
52	32	7781	42	44	0	94	3272	0
52	23	7781	31	39	0	131	3320	0
52	29	7781	37	40	0	93	2216	0
52	33	7781	45	45	0	93	3019	0
52	22	7781	32	39	0	140	1794	0
52	29	7781	39	41	0	29	1720	0
52	25	7781	39	41	0	141	1838	0
52	29	7781	41	43	0	93	1702	0
52	23	7781	40	41	0	24	3349	0
52	25	7781	39	41	0	20	1981	0
52	30	7781	41	43	0	44	1783	0
52	30	7781	43	44	0	0	1817	0
52	28	7781	38	41	0	0	1991	0
52	29	7781	0	0	0	0	1846	0
52	21	7781	42	43	0	0	1819	0
52	30	7781	43	44	0	0	1901	0
52	26	7781	41	43	0	0	1935	0
52	25	7781	40	41	0	0	2991	0
52	25	7781	0	42	0	0	3360	0
52	29	7781	39	41	0	0	3632	0
52	41	3575	58	58	0	0	1989	0
52	25	982	36	40	0	141	3282	0
52	18	7852	27	35	0	168	1951	0
52	13	7852	26	35	0	20	0	0
52	13	7852	26	27	0	29	0	0
52	16	7852	27	35	0	136	0	0
52	16	7852	26	27	0	314	0	0
52	16	7852	27	35	0	392	0	0
52	17	7852	27	35	0	0	2342	0
52	17	7852	27	35	0	0	2438	0
52	54	3791	64	64	0	269	0	0
52	24	4552	32	39	0	50	1928	0
52	31	3627	42	43	0	140	0	0
52	34	1384	46	46	0	141	0	0
52	31	4762	42	43	0	560	0	0
52	37	1477	43	44	0	104	0	0
52	30	7781	42	43	0	289	0	0
52	39	819	0	41	0	65	0	0
52	36	463	45	45	0	176	0	0
52	39	540	48	48	0	220	0	0
52	21	7781	32	39	0	126	0	0
52	30	7781	40	41	0	193	0	0
52	39	3550	49	49	0	341	0	0
52	23	7781	33	39	0	398	0	0
52	13	7852	25	27	0	183	0	0
52	14	7852	27	35	0	170	0	0
52	18	7852	27	35	0	269	0	0
52	15	7852	26	35	0	406	0	0
52	13	7852	27	35	0	296	0	0
52	18	7852	26	35	0	102	0	0
52	25	964	34	40	0	318	0	0
52	19	7852	33	40	0	289	0	0
52	20	7852	32	39	0	189	0	0
52	16	3621	26	35	0	126	0	0
52	16	7852	26	35	0	278	0	0
52	17	7852	31	39	0	286	0	0
52	31	3640	40	42	0	273	0	0
52	55	3821	63	63	0	270	0	0
52	74	3810	85	85	0	228	0	0
52	38	3787	47	47	0	246	0	0
52	30	3636	38	41	0	343	0	0
52	47	3775	57	57	0	226	0	0
52	87	3867	97	97	0	372	0	0
52	61	1049	74	74	0	298	0	0
52	48	3894	57	57	0	149	0	0
52	81	3771	89	89	0	215	0	0
52	36	3644	48	48	0	279	0	0
52	20	3621	33	40	0	85	0	0
52	65	7731	78	78	0	238	0	0
52	28	3631	39	41	0	59	0	0
52	21	7852	29	35	0	467	0	0
52	31	4552	46	46	0	156	0	0
52	19	7852	30	35	0	168	0	0
52	30	4895	38	41	0	218	0	0
52	19	7852	29	35	0	363	0	0
52	19	7852	31	39	0	102	0	0
52	30	4762	38	41	0	413	0	0
52	35	4895	42	43	0	239	0	0
52	46	5038	58	58	0	184	0	0
52	37	1641	47	47	0	330	0	0
52	34	4873	45	45	0	264	0	0
52	19	7852	0	34	0	166	0	0
52	24	4895	37	40	0	203	0	0
52	35	4873	45	45	0	0	0	0
52	30	3637	41	43	0	0	0	0
52	33	4170	0	0	0	0	0	0
52	33	3655	44	44	0	0	0	0
52	34	3656	0	0	0	0	0	0
52	62	3768	70	70	0	0	0	0
52	19	7852	28	35	0	0	0	18343
52	7	26664	0	21	0	0	0	6078
52	33	7927	40	42	0	113	0	0
52	16	26664	0	0	0	0	2865	0
52	23	26567	37	40	0	117	2442	0
52	15	26664	38	41	0	0	2687	0
52	16	3621	25	27	0	303	0	0
52	20	17292	31	39	0	0	0	0
52	18	7852	28	35	0	0	0	616
52	33	7781	40	42	0	0	0	392
52	-1	0	20	21	0	0	0	10
52	17	3637	0	35	0	251	0	0
52	31	28155	42	44	0	286	0	0
52	33	28155	42	44	0	306	0	0
53	-1	0	15	16	0	0	0	166
54	15	26529	24	28	0	0	0	0
54	3	26545	0	19	0	0	0	322
54	-1	0	16	17	0	0	0	166
54	6	26529	0	19	0	0	0	392
54	10	26545	0	17	0	0	0	194
54	21	42277	0	25	0	189	0	0
54	6	26529	21	23	0	0	0	9
55	7	7816	20	20	0	78	1914	0
55	21	7794	37	37	0	65	3117	0
55	21	7794	38	38	0	47	1824	0
55	17	7794	26	29	0	93	1785	0
55	29	4195	37	37	0	11	1820	0
55	11	7816	0	21	0	122	0	0
55	24	7794	34	34	0	490	0	0
55	14	7816	25	26	0	0	0	1685
55	-1	0	19	20	0	0	0	276
55	7	7816	32	32	0	0	2168	0
55	9	7816	23	24	0	0	0	7183
56	8	7871	19	29	0	384	0	0
56	4	42275	17	29	0	0	0	55
56	-1	0	15	16	0	0	0	497
57	4	7814	17	17	0	196	2902	0
57	14	1130	22	23	0	161	0	0
57	17	1130	27	27	0	342	0	0
57	37	5286	49	49	0	244	0	0
57	27	4342	40	40	0	223	0	0
57	44	5189	53	53	0	267	0	0
57	-1	0	16	17	0	0	0	166
57	13	7814	0	18	0	42	0	0
58	33	7816	39	39	0	78	1914	0
58	18	26540	31	35	0	530	0	0
58	31	3917	42	42	0	306	0	0
58	37	4033	46	46	0	142	0	0
58	20	16625	30	35	0	247	0	0
58	45	3720	55	55	0	453	0	0
58	42	1060	51	51	0	121	0	0
58	43	3720	52	52	0	303	0	0
58	30	3917	41	41	0	91	0	0
58	21	26540	34	36	0	0	0	276
58	39	8441	49	49	0	32	0	0
58	45	8466	57	57	0	87	0	0
58	34	18088	44	44	0	123	0	0
58	38	8441	47	47	0	232	0	0
58	24	18088	0	32	0	159	0	0
58	46	17866	57	57	0	199	0	0
58	6	26528	30	35	0	128	0	0
58	32	16625	40	40	0	437	0	0
58	16	26574	28	35	0	267	0	0
58	27	18088	38	38	0	246	0	0
58	35	18088	46	46	0	186	0	0
58	33	18088	45	45	0	189	0	0
58	39	17966	48	48	0	267	0	0
58	15	26574	29	35	0	338	0	0
58	39	17866	48	48	0	223	0	0
58	22	18088	29	35	0	0	0	0
58	-1	0	23	24	0	0	0	155
58	12	26528	0	30	0	0	0	1823
58	12	26528	0	26	0	0	0	77
58	12	26528	0	27	0	0	0	12
59	31	7872	45	45	0	504	0	0
59	21	42253	30	32	0	0	0	28
59	15	42264	0	19	0	0	0	608
59	15	42264	0	21	0	0	1844	0
59	1	42264	18	18	0	117	0	0
59	37	33056	46	46	0	383	0	0
59	8	42264	0	19	0	341	1819	0
59	16	32980	26	32	0	306	0	0
59	7	42264	18	18	0	275	0	0
59	28	33060	37	37	0	480	0	0
59	18	32980	0	29	0	342	0	0
59	12	32980	0	26	0	0	0	0
59	4	42264	0	26	0	0	0	12
59	17	42244	24	24	0	0	0	11
59	-1	0	17	18	0	0	0	166
60	7	26593	21	22	0	296	0	0
60	11	1944	26	30	0	312	0	0
60	20	5525	0	27	0	251	0	0
60	27	3620	36	36	0	364	0	0
60	14	1947	27	30	0	241	0	0
60	14	1947	22	30	0	225	0	0
60	16	1944	0	27	0	0	0	0
60	25	5525	38	38	0	0	0	0
60	13	26516	22	22	0	126	0	0
60	14	26516	0	20	0	318	0	0
60	-1	0	15	16	0	0	0	122
60	3	26516	0	25	0	0	0	276
60	1	26516	0	22	0	0	0	120
61	14	26665	0	20	0	394	0	0
61	22	11898	32	32	0	303	0	0
61	16	26665	31	31	0	0	2298	0
61	18	26665	30	30	0	104	2370	0
61	1	26665	19	19	0	164	0	0
61	17	26665	30	30	0	214	0	0
61	12	26665	19	19	0	258	0	0
61	18	12393	29	29	0	0	0	0
61	-1	0	18	19	0	0	0	10
61	15	26665	0	22	0	0	675	0
61	18	30684	29	29	0	360	0	0
61	13	26665	0	22	0	13	0	0
61	17	30684	25	25	0	122	0	0
61	26	33482	42	42	0	93	1535	0
61	22	30749	32	32	0	304	0	0
61	20	30684	28	28	0	150	0	0
61	22	27782	28	28	0	0	0	0
62	-1	0	17	18	0	0	0	297
62	23	42260	34	34	0	52	1171	0
62	24	42260	33	33	0	342	2294	0
62	24	42260	34	34	0	178	1871	0
62	21	42260	36	36	0	20	0	0
62	23	42260	36	36	0	26	0	0
62	17	42260	26	31	0	44	0	0
62	11	42260	23	31	0	101	0	0
62	23	42260	33	33	0	123	0	0
62	18	42260	27	32	0	208	0	0
62	23	42260	31	32	0	262	0	0
62	20	42260	27	32	0	488	0	0
62	21	42260	36	36	0	0	1853	0
62	13	42260	32	32	0	0	4008	0
62	20	42260	39	39	0	0	759	0
62	22	42260	38	38	0	0	588	0
62	29	29596	0	37	0	149	1772	0
62	14	42260	27	32	0	198	0	0
62	33	34027	40	40	0	286	0	0
62	21	42260	30	32	0	310	0	0
62	32	32497	42	42	0	78	0	0
62	20	42260	29	32	0	234	0	0
62	22	32420	0	27	0	135	0	0
62	15	42260	27	32	0	330	0	0
62	17	32448	26	31	0	196	0	0
62	11	42260	22	31	0	285	0	0
62	15	42260	39	39	0	286	0	0
62	18	42260	29	32	0	262	0	0
62	21	32420	30	32	0	256	0	0
62	21	42260	30	32	0	75	0	0
62	21	42260	32	32	0	200	0	0
62	25	29623	35	35	0	95	0	0
62	24	31265	34	34	0	378	0	0
62	20	32414	0	28	0	266	0	0
62	30	29740	38	38	0	0	0	0
62	36	29742	51	51	0	0	0	0
62	23	42260	34	34	0	0	0	0
62	29	32466	37	37	0	0	0	0
62	8	7780	0	26	0	0	0	6078
63	30	566	45	45	0	43	3585	0
63	16	16592	26	30	0	121	0	0
63	27	7841	38	38	0	73	1803	0
63	21	7841	31	31	0	10	3150	0
63	36	4779	42	42	0	20	3821	0
63	21	7841	29	30	0	93	1914	0
63	19	7841	33	33	0	227	0	0
63	21	7841	32	32	0	287	0	0
63	29	4922	38	38	0	343	0	0
63	18	7841	0	26	0	20	3171	0
63	30	4942	41	41	0	331	0	0
63	26	7841	36	36	0	144	0	0
63	31	4046	38	38	0	107	0	0
63	26	7841	36	36	0	339	0	0
63	27	7841	37	37	0	325	0	0
63	24	7841	35	35	0	197	0	0
63	24	7841	33	33	0	322	0	0
63	20	7841	32	32	0	102	0	0
63	28	7841	37	37	0	118	0	0
63	28	7841	38	38	0	312	0	0
63	21	7841	33	33	0	385	0	0
63	35	5036	45	45	0	85	0	0
63	34	4779	44	44	0	208	0	0
63	28	7841	39	39	0	227	0	0
63	20	7841	28	30	0	270	0	0
63	20	7841	29	30	0	206	0	0
63	22	7841	32	32	0	302	0	0
63	20	7841	29	30	0	286	0	0
63	22	7841	33	33	0	328	0	0
63	38	5040	47	47	0	137	0	0
63	28	7841	37	37	0	285	0	0
63	27	7841	37	37	0	380	0	0
63	28	7841	35	35	0	177	0	0
63	28	7841	41	41	0	244	0	0
63	19	7841	26	30	0	109	0	0
63	19	7841	26	30	0	227	0	0
63	21	7841	32	32	0	49	0	0
63	24	7841	36	36	0	176	0	0
63	24	5466	36	36	0	257	0	0
63	15	5585	24	30	0	441	0	0
63	10	5585	22	30	0	286	0	0
63	7	26580	0	22	0	300	0	0
63	15	5585	24	30	0	0	0	0
63	15	26660	23	30	0	0	0	3205
63	15	26660	25	30	0	282	0	0
63	26	16477	35	35	0	115	0	0
63	21	16477	34	34	0	246	0	0
63	4	26660	25	30	0	329	0	0
63	8	16592	20	30	0	288	0	0
63	-1	0	15	16	0	0	0	392
63	3	26580	0	21	0	0	0	1658
63	13	16618	0	25	0	64	0	0
64	14	26533	32	32	0	93	2528	0
64	21	16423	34	34	0	157	0	0
64	8	26555	23	24	0	252	0	0
64	21	16423	31	31	0	209	0	0
64	12	26555	26	26	0	0	0	0
64	-1	0	17	18	0	0	0	420
64	3	26533	0	22	0	0	0	442
65	19	7849	34	35	0	93	3235	0
65	20	7849	35	35	0	0	1796	0
65	17	26501	0	23	0	0	0	525
65	25	26498	0	0	0	0	2356	0
65	7	26501	0	24	0	0	2468	0
65	15	26501	0	29	0	0	0	33
65	-1	0	21	22	0	0	0	206
65	17	26501	0	31	0	0	0	249
65	17	26501	0	28	0	0	0	1789
66	11	7866	22	22	0	93	1759	0
66	2	7866	22	22	0	74	2223	0
66	21	1691	30	30	0	0	0	0
66	-1	0	21	22	0	0	0	194
67	24	4099	35	35	0	16	0	0
67	13	26606	24	27	0	247	0	0
67	20	3838	29	29	0	368	0	0
67	16	7801	25	28	0	160	0	0
67	13	7801	26	28	0	138	0	0
67	13	7801	24	27	0	398	0	0
67	27	3838	36	36	0	262	0	0
67	22	3838	35	35	0	0	0	0
67	10	26576	0	21	0	0	0	1934
67	21	26608	40	40	0	43	1914	0
67	36	8760	48	48	0	117	0	0
67	14	26608	51	51	0	0	4455	0
67	15	26576	27	28	0	12	2467	0
67	7	26576	21	27	0	134	2324	0
67	10	26576	23	27	0	30	0	0
67	-1	0	14	15	0	0	0	276
67	10	26576	0	23	0	0	0	83
67	10	26576	0	21	0	0	0	1381
68	14	26608	26	29	0	131	2435	0
68	-1	0	16	17	0	0	0	155
68	11	26509	0	24	0	0	0	420
68	11	26509	0	20	0	0	0	1381
68	11	26509	0	22	0	0	0	11
69	13	26515	27	27	0	303	0	0
69	2	26515	16	16	0	78	2482	0
69	-1	0	15	16	0	0	0	55
70	3	42264	16	16	0	117	0	0
70	14	32980	23	23	0	495	0	0
70	11	42264	22	22	0	306	0	0
70	7	30141	22	22	0	275	0	0
70	-1	0	15	16	0	0	0	166
71	32	5246	44	44	0	399	0	0
71	16	7872	28	35	0	417	0	0
71	31	5246	39	39	0	327	0	0
71	-1	0	20	21	0	0	0	28
71	19	27648	29	35	0	138	1526	0
71	1	7872	32	35	0	111	1674	0
71	25	27648	32	35	0	392	0	0
71	28	32655	44	44	0	192	0	0
71	64	30297	78	78	0	38	0	0
71	59	30340	66	66	0	44	0	0
71	58	32998	65	65	0	57	0	0
71	64	30300	77	77	0	278	0	0
71	52	30648	60	60	0	454	0	0
71	29	30653	39	39	0	293	0	0
71	45	33187	54	54	0	373	0	0
71	22	31909	28	35	0	443	0	0
71	20	34305	32	35	0	303	0	0
71	27	31714	39	39	0	347	0	0
71	4	27648	26	27	0	419	0	0
71	7	7872	0	23	0	223	0	0
71	18	31909	29	35	0	370	0	0
71	35	30633	48	48	0	354	0	0
71	48	32995	59	59	0	189	0	0
71	34	30653	45	45	0	196	0	0
71	33	30653	45	45	0	239	0	0
71	14	31714	24	25	0	302	0	0
71	25	31714	34	35	0	403	0	0
71	37	33187	47	47	0	0	0	0
71	34	27758	44	44	0	0	0	0
71	34	27758	44	44	0	0	0	0
71	44	38439	51	51	0	0	0	0
71	22	31714	30	35	0	0	0	0
72	19	1190	27	27	0	37	0	0
72	4	7827	0	20	0	279	0	0
72	10	7827	0	21	0	138	1858	0
72	21	4369	30	30	0	453	0	0
72	17	7827	26	26	0	65	0	0
72	15	7827	24	24	0	314	0	0
72	16	7827	27	27	0	220	0	0
72	16	7827	24	24	0	396	0	0
72	14	1190	26	26	0	290	0	0
72	17	7827	27	27	0	274	0	0
72	-1	0	17	18	0	0	0	138
72	14	26540	0	24	0	0	0	6
72	11	7827	0	18	0	0	0	1823
72	17	7827	0	19	0	0	0	392
73	12	26596	0	22	0	64	1912	0
73	9	26596	0	20	0	0	0	120
73	-1	0	19	20	0	0	0	120
74	11	26498	0	18	0	11	3336	0
74	15	26609	35	35	0	0	3016	0
74	15	26609	26	28	0	155	0	0
74	18	26609	28	28	0	239	0	0
74	15	26609	24	24	0	204	0	0
74	22	16727	29	29	0	0	0	0
74	-1	0	16	17	0	0	0	33
74	7	26498	23	23	0	0	0	392
74	12	26498	19	23	0	0	0	3315
75	21	14976	0	25	0	111	1836	0
75	2	26582	23	23	0	21	1792	0
75	20	14976	0	31	0	126	3413	0
75	18	15871	27	29	0	154	2136	0
75	13	15872	27	29	0	111	0	0
75	9	26582	0	36	0	117	0	0
75	20	14976	33	37	0	0	0	0
75	-1	0	22	23	0	0	0	276
76	-1	0	17	18	0	0	0	55
76	14	26518	0	19	0	0	0	392
77	7	42263	19	19	0	0	0	0
77	-1	0	18	19	0	0	0	83
78	6	7795	16	16	0	69	0	0
78	5	7795	0	19	0	43	3617	0
78	17	1721	33	33	0	74	3363	0
78	-1	0	15	16	0	0	0	10
78	15	7795	25	25	0	0	0	1789
79	3	26569	34	34	0	0	2196	0
79	27	12946	34	34	0	0	2453	0
79	17	12946	33	33	0	0	1796	0
79	9	26569	21	21	0	60	3203	0
79	16	26555	26	27	0	0	0	0
79	11	26569	24	27	0	0	0	442
79	-1	0	20	21	0	0	0	138
80	-1	0	15	16	0	0	0	55
81	19	26535	0	19	0	0	0	155
81	13	26527	22	30	0	0	0	155
81	-1	0	15	16	0	0	0	155
81	17	26526	23	28	0	0	0	111
81	10	26527	20	30	0	0	0	194
81	13	26588	0	27	0	0	0	10
82	5	26512	25	25	0	0	0	297
82	17	7780	24	24	0	0	2620	0
82	9	26512	20	20	0	0	0	0
82	-1	0	19	20	0	0	0	155
83	14	26552	24	24	0	93	2309	0
83	-1	0	17	18	0	0	0	155
83	11	26509	0	19	0	0	0	1105
84	12	7786	23	28	0	17	0	0
84	-1	0	16	17	0	0	0	111
84	18	26525	29	29	0	20	2166	0
84	35	13577	52	52	0	35	6923	0
84	39	13583	53	53	0	93	1966	0
84	17	13578	53	53	0	0	2246	0
84	12	26525	22	27	0	0	2017	0
84	31	13577	52	52	0	0	2403	0
84	14	26525	57	57	0	0	2600	0
84	21	26624	32	32	0	0	0	0
84	48	13573	57	57	0	0	0	0
84	8	7786	0	19	0	0	0	144
84	15	7786	22	27	0	0	0	553
84	8	7786	0	24	0	0	0	57
84	8	7786	0	24	0	0	0	221
85	16	26593	0	17	0	0	0	3939
85	8	26593	17	17	0	0	3140	0
85	-1	0	16	17	0	0	0	120
86	16	26498	0	18	0	198	2126	0
86	-1	0	17	18	0	0	0	33
87	6	7804	25	25	0	0	2023	0
87	18	7804	39	39	0	0	2308	0
87	8	7804	23	23	0	0	2502	0
87	4	26598	0	18	0	0	0	1288
87	3	26598	0	19	0	0	2092	0
87	18	26640	27	27	0	230	0	0
87	18	26640	24	24	0	105	0	0
87	18	26640	28	28	0	243	0	0
87	17	13227	25	25	0	0	0	0
87	-1	0	16	17	0	0	0	392
87	15	26598	0	18	0	0	0	3315
88	14	7799	21	22	0	64	1839	0
88	13	16431	22	22	0	279	0	0
88	11	26597	0	17	0	0	0	360
88	10	26597	0	18	0	0	0	138
88	9	26597	0	20	0	217	0	0
88	15	16641	0	21	0	6	0	0
88	7	26597	16	16	0	290	0	0
88	-1	0	15	16	0	0	0	392
89	8	26569	23	25	0	82	0	0
89	23	1890	33	33	0	346	0	0
89	-1	0	14	15	0	0	0	138
90	25	7772	34	39	0	64	1826	0
90	32	7772	39	39	0	29	2828	0
90	25	26654	49	49	0	0	1204	0
90	17	7866	25	25	0	93	1759	0
90	30	7772	40	40	0	340	0	0
90	25	26654	37	39	0	428	0	0
90	33	7772	39	39	0	0	0	3939
90	23	26654	0	35	0	0	0	3939
90	24	26649	32	39	0	0	0	276
90	-1	0	24	25	0	0	0	194
90	24	26654	0	36	0	0	1955	0
90	21	26652	31	31	0	118	0	0
90	33	26627	45	45	0	110	0	0
90	26	26654	0	35	0	0	0	1768
90	10	7866	0	30	0	0	0	1365
90	34	26659	42	42	0	0	0	1365
90	19	26654	28	31	0	0	0	1365
90	16	26649	30	31	0	0	0	470
90	16	26649	29	31	0	0	0	1658
90	21	26656	0	35	0	0	0	221
90	27	26649	36	39	0	0	0	718
91	15	26498	0	24	0	406	0	0
91	24	16836	32	32	0	0	0	0
91	-1	0	19	20	0	0	0	33
91	14	26498	0	25	0	0	0	206
92	32	3938	37	37	0	294	0	0
92	28	4055	36	36	0	439	0	0
92	19	4004	34	34	0	354	0	0
92	28	3991	36	36	0	146	0	0
92	31	4004	39	39	0	280	0	0
92	18	4055	26	33	0	366	0	0
92	23	3991	37	37	0	140	0	0
92	29	3991	41	41	0	132	0	0
92	12	7836	26	33	0	213	0	0
92	15	7836	24	33	0	464	0	0
92	26	4004	39	39	0	405	0	0
92	13	7836	25	33	0	366	0	0
92	19	4004	26	33	0	364	0	0
92	22	4804	0	33	0	193	0	0
92	29	4804	40	40	0	369	0	0
92	28	4055	40	40	0	0	0	0
92	27	4908	0	0	0	0	0	0
92	8	42253	0	19	0	0	0	718
92	11	27555	0	24	0	91	5065	0
92	16	42253	25	33	0	149	0	0
92	7	42253	19	25	0	427	0	0
92	11	27555	0	25	0	473	0	0
92	20	42264	33	33	0	117	0	0
92	31	42264	42	42	0	306	0	0
92	3	42253	19	19	0	0	0	0
92	1	42253	19	19	0	0	0	0
92	-1	0	18	19	0	0	0	11
92	16	42253	0	20	0	0	0	1789
92	16	7836	38	38	0	0	0	166
93	14	26590	0	20	0	0	1852	0
93	19	16781	27	28	0	10	0	0
93	17	1216	22	24	0	0	0	0
93	19	16781	30	33	0	23	0	0
93	9	26590	0	20	0	206	0	0
93	17	26620	28	33	0	68	0	0
93	9	26620	28	33	0	146	0	0
93	9	26620	26	26	0	224	0	0
93	6	26590	20	20	0	0	0	0
93	-1	0	19	20	0	0	0	120
93	7	26590	24	24	0	0	0	1365
94	-1	0	0	23	0	0	0	324
95	-1	0	0	22	0	0	0	166
96	-1	0	0	24	0	0	0	206
97	17	26672	0	19	0	341	0	0
97	-1	0	18	19	0	0	0	100
98	8	26624	0	18	0	0	2154	0
98	14	26624	0	23	0	263	0	0
98	-1	0	16	17	0	0	0	57
99	15	26603	0	21	0	96	3812	0
99	14	26603	0	22	0	320	0	0
99	20	16459	26	26	0	390	0	0
99	13	26603	24	26	0	0	0	0
99	5	26603	20	20	0	0	0	293
99	-1	0	19	20	0	0	0	120
100	3	26576	34	37	0	93	2581	0
100	15	26576	29	29	0	12	2467	0
100	1	26576	23	23	0	251	2449	0
100	19	26530	32	37	0	93	2136	0
100	16	26576	28	29	0	206	0	0
100	16	26576	22	23	0	148	0	0
100	8	26576	31	37	0	0	0	1155
100	-1	0	0	29	0	0	0	276
101	12	26572	25	25	0	61	2339	0
101	7	26572	20	20	0	0	0	0
101	14	26572	20	20	0	0	0	0
101	-1	0	19	20	0	0	0	138
102	18	7790	27	30	0	377	1857	0
102	28	7815	39	39	0	198	0	0
102	24	7790	35	35	0	0	2176	0
102	6	7846	20	25	0	93	3160	0
102	25	5318	33	33	0	93	3085	0
102	16	7846	29	31	0	426	0	0
102	29	5380	36	36	0	295	0	0
102	19	7846	31	31	0	193	0	0
102	19	7846	34	34	0	308	0	0
102	12	7846	21	25	0	167	0	0
102	33	5323	43	43	0	299	0	0
102	16	7846	26	30	0	0	0	1934
102	16	7846	26	28	0	0	0	857
102	4	26588	0	19	0	0	0	642
102	17	1788	0	22	0	102	3388	0
102	17	1788	0	22	0	416	0	0
102	13	26588	25	28	0	93	3702	0
102	14	7846	26	28	0	93	2317	0
102	39	15909	0	47	0	93	2319	0
102	24	7815	0	28	0	93	2088	0
102	41	15909	50	50	0	140	0	0
102	40	15909	50	50	0	406	0	0
102	20	26635	45	45	0	0	2142	0
102	36	15909	50	50	0	0	2561	0
102	22	14894	32	32	0	0	0	0
102	-1	0	18	19	0	0	0	194
102	13	26588	0	20	0	0	0	311
102	17	1788	0	23	0	93	3516	0
103	11	26551	35	35	0	0	2514	0
103	-1	0	19	20	0	0	0	442
104	-1	0	16	17	0	0	0	22
104	5	7865	21	23	0	0	0	55
104	10	7865	0	17	0	0	2152	0
105	9	7814	16	17	0	161	0	0
105	12	7814	22	23	0	231	0	0
105	22	4361	28	28	0	0	0	1268
105	-1	0	17	17	0	0	0	166
106	13	7774	25	25	0	75	3316	0
106	14	7774	23	24	0	74	3683	0
106	1	7774	23	24	0	126	0	0
106	-1	0	18	19	0	0	0	194
106	10	7774	0	19	0	666	1824	0
106	49	16385	58	58	0	306	0	0
106	53	16354	63	63	0	596	0	0
106	10	3565	59	59	0	0	2104	0
106	32	16381	58	58	0	0	2169	0
106	16	7774	0	20	0	0	0	392
107	8	7867	0	0	0	0	1780	0
107	12	7867	23	28	0	0	0	0
107	-1	0	16	17	0	0	0	44
108	18	26537	28	28	0	376	0	0
108	34	17286	47	47	0	521	0	0
108	15	26504	0	17	0	609	0	0
108	15	26504	0	19	0	93	6505	0
108	25	17305	34	34	0	306	0	0
108	30	17286	38	38	0	223	0	0
108	10	26537	21	23	0	113	0	0
108	17	26537	27	27	0	297	0	0
108	18	26537	29	29	0	242	0	0
108	17	26504	27	27	0	300	0	0
108	-1	0	16	17	0	0	0	5
108	7	26504	0	18	0	0	0	1658
109	15	26591	26	26	0	138	2448	0
109	8	26591	27	27	0	0	0	0
109	-1	0	15	16	0	0	0	133
110	23	5460	0	24	0	535	0	0
110	12	7844	0	18	0	217	0	0
110	9	7844	24	24	0	320	0	0
110	17	5460	29	29	0	267	0	0
110	10	7844	23	23	0	275	0	0
110	13	7844	27	27	0	0	0	0
110	-1	0	17	18	0	0	0	55
110	15	7844	0	18	0	0	0	293
110	19	32205	0	0	0	0	1706	0
110	9	7844	0	20	0	389	0	0
111	18	7778	34	34	0	150	3370	0
111	8	26591	0	21	0	43	1807	0
111	12	26591	0	19	0	0	0	2597
111	-1	0	17	18	0	0	0	133
112	16	26533	35	35	0	0	2498	0
112	1	26533	24	24	0	504	0	0
112	21	14712	0	26	0	593	0	0
112	-1	0	18	19	0	0	0	420
113	2	42243	9	10	0	292	0	0
113	3	42243	15	15	0	239	0	0
113	10	27914	17	17	0	0	0	0
113	-1	0	0	11	0	0	0	100
114	-1	0	19	20	0	0	0	194
114	14	26573	28	28	0	216	0	0
114	23	16816	0	29	0	201	0	0
114	28	15265	37	37	0	382	0	0
114	14	26573	27	27	0	392	0	0
114	6	7866	0	21	0	0	0	55
114	21	26573	0	21	0	0	0	120
115	-1	0	0	19	0	0	0	66
116	21	15015	31	31	0	104	0	0
116	10	26533	0	23	0	388	0	0
116	-1	0	21	22	0	0	0	420
117	-1	0	15	16	0	0	0	392
118	20	42253	0	30	0	0	1823	0
118	22	42253	35	36	0	101	1717	0
118	14	42253	25	36	0	149	0	0
118	22	27504	36	36	0	427	0	0
118	26	27504	37	37	0	0	0	0
118	10	42267	24	36	0	0	0	11
118	-1	0	21	22	0	0	0	55
119	12	33961	23	24	0	121	3171	0
119	9	42242	23	24	0	409	0	0
119	5	42242	14	15	0	326	0	0
119	5	42242	19	21	0	0	0	0
119	-1	0	18	21	0	0	0	166
120	14	7802	22	22	0	0	3122	0
120	8	26604	0	16	0	0	0	297
120	12	26604	0	17	0	0	0	476
120	5	26604	0	18	0	93	2700	0
120	11	26604	0	16	0	267	0	0
120	-1	0	15	16	0	0	0	120
121	16	4227	27	27	0	721	0	0
121	9	4272	18	18	0	255	0	0
121	2	7829	9	10	0	282	0	0
121	7	4272	17	17	0	80	0	0
121	9	7829	20	20	0	260	0	0
121	3	7829	16	16	0	315	0	0
121	-1	0	0	15	0	0	0	17
121	4	7829	14	14	0	0	0	642
122	10	7866	21	21	0	93	1759	0
122	12	7866	21	21	0	74	2223	0
122	17	7866	0	21	0	0	1798	0
122	16	7866	0	21	0	0	3448	0
122	25	4009	35	35	0	188	0	0
122	29	3710	40	40	0	239	0	0
122	39	3740	49	49	0	121	0	0
122	5	7866	13	14	0	291	0	0
122	31	3710	40	40	0	259	0	0
122	12	3975	23	25	0	196	0	0
122	29	5366	40	40	0	214	0	0
122	24	4009	31	31	0	335	0	0
122	-1	0	20	20	0	0	0	194
122	3	7866	32	32	0	0	2575	0
123	7	26607	20	20	0	34	0	0
123	62	8348	72	72	0	177	0	0
123	29	16900	65	65	0	0	2490	0
123	8	17143	19	20	0	16	1979	0
123	62	17165	71	71	0	37	0	0
123	7	26607	15	19	0	326	0	0
123	7	12101	17	20	0	93	5153	0
123	6	16893	0	9	0	131	2594	0
123	17	8338	28	28	0	398	0	0
123	2	26607	8	9	0	308	0	0
123	3	26607	15	19	0	221	0	0
123	12	16896	22	22	0	195	0	0
123	16	16896	29	29	0	353	0	0
123	18	8349	27	27	0	211	0	0
123	70	8407	81	81	0	229	0	0
123	10	17143	20	20	0	223	0	0
123	18	8338	25	25	0	382	0	0
123	4	26607	12	19	0	323	0	0
123	54	8348	64	64	0	292	0	0
123	24	17130	34	34	0	0	0	0
123	-1	0	11	15	0	0	0	415
123	6	16893	0	10	0	34	0	0
123	10	28990	21	21	0	398	0	0
124	34	4261	43	43	0	294	0	0
124	15	7827	25	31	0	65	0	0
124	19	4331	34	34	0	314	0	0
124	20	4252	34	34	0	220	0	0
124	19	4331	34	34	0	295	0	0
124	14	7827	26	32	0	396	0	0
124	11	7827	22	23	0	274	0	0
124	-1	0	24	29	0	0	0	138
124	23	26543	30	32	0	90	5603	0
124	11	7827	0	28	0	0	0	575
124	9	7827	25	29	0	0	0	1105
124	19	26599	26	29	0	510	0	0
125	18	16441	0	25	0	217	0	0
125	10	26570	23	23	0	342	0	0
125	20	16441	0	25	0	230	0	0
125	15	26570	22	22	0	0	0	0
125	-1	0	15	16	0	0	0	392
126	7	7827	19	19	0	294	0	0
126	11	7827	21	21	0	220	0	0
126	5	7827	12	13	0	396	0	0
126	-1	0	13	13	0	0	0	138
126	9	7827	0	17	0	0	0	22
126	8	7827	0	17	0	398	0	0
127	19	26592	43	43	0	0	2286	0
127	23	7856	0	28	0	387	0	0
127	24	7856	33	33	0	294	0	0
127	20	26592	27	27	0	0	0	642
127	-1	0	22	23	0	0	0	55
127	9	26573	0	23	0	0	0	120
127	22	26592	30	30	0	0	0	120
128	25	12300	36	36	0	17	0	0
128	10	30887	20	29	0	162	0	0
128	10	42246	0	23	0	0	0	83
128	24	32870	34	34	0	377	0	0
128	14	42248	22	29	0	17	0	0
128	32	33488	40	40	0	114	0	0
128	26	33522	38	38	0	171	0	0
128	6	42248	22	29	0	258	0	0
128	14	42248	25	29	0	292	0	0
128	17	42248	27	29	0	350	0	0
128	36	38091	46	46	0	354	0	0
128	6	42248	18	29	0	404	0	0
128	29	33523	38	38	0	483	0	0
128	6	42248	21	25	0	796	0	0
128	28	33755	34	34	0	483	0	0
128	33	34030	48	48	0	383	0	0
128	18	33522	0	25	0	340	0	0
128	12	33534	0	25	0	383	0	0
128	14	42248	26	29	0	282	0	0
128	11	33611	19	29	0	277	0	0
128	13	42248	24	29	0	280	0	0
128	15	42248	28	29	0	209	0	0
128	6	42248	19	29	0	276	0	0
128	14	33522	24	29	0	165	0	0
128	22	33487	30	30	0	139	0	0
128	13	42248	21	29	0	181	0	0
128	24	30690	38	38	0	281	0	0
128	9	42248	19	29	0	314	0	0
128	9	42248	19	29	0	259	0	0
128	6	42248	20	29	0	294	0	0
128	14	33611	25	29	0	249	0	0
128	8	42248	19	29	0	161	0	0
128	9	42248	20	29	0	180	0	0
128	6	42246	20	29	0	400	0	0
128	24	33701	35	35	0	281	0	0
128	21	33289	31	31	0	160	0	0
128	33	33665	41	41	0	415	0	0
128	26	33701	35	35	0	202	0	0
128	42	31336	53	53	0	184	0	0
128	19	33626	0	26	0	200	0	0
128	45	31336	55	55	0	130	0	0
128	26	33881	33	33	0	230	0	0
128	26	33563	35	35	0	0	0	0
128	18	32870	24	29	0	0	0	0
128	31	33755	37	37	0	0	0	0
128	21	33626	0	0	0	0	0	0
128	28	33242	37	37	0	0	0	0
128	29	30809	36	36	0	0	0	0
128	-1	0	14	15	0	0	0	50
128	3	42246	0	23	0	0	0	1934
129	50	3857	57	57	0	319	0	0
129	20	3729	35	35	0	340	0	0
129	30	7824	39	39	0	65	0	0
129	22	7824	29	30	0	184	0	0
129	28	7824	41	41	0	0	2427	0
129	15	7830	22	30	0	192	0	0
129	15	7830	24	30	0	299	0	0
129	58	3750	66	66	0	319	0	0
129	49	3857	61	61	0	351	0	0
129	33	1065	44	44	0	321	0	0
129	42	3816	52	52	0	270	0	0
129	59	3996	71	71	0	406	0	0
129	52	3857	60	60	0	387	0	0
129	30	7824	38	38	0	130	0	0
129	28	7824	40	40	0	318	0	0
129	28	7824	40	40	0	239	0	0
129	23	3332	33	33	0	184	0	0
129	14	26582	0	16	0	0	0	1268
129	16	7830	24	30	0	0	0	1268
129	9	26582	0	16	0	0	0	718
129	12	14976	35	35	0	0	2435	0
129	12	14976	0	22	0	0	2232	0
129	1	26582	16	16	0	21	1792	0
129	15	15797	22	30	0	82	3419	0
129	12	15797	24	30	0	11	0	0
129	1	26582	0	17	0	0	2525	0
129	23	15847	36	36	0	93	2287	0
129	7	15797	20	30	0	422	2281	0
129	13	15847	24	30	0	339	2395	0
129	29	13282	36	36	0	0	0	0
129	-1	0	15	16	0	0	0	276
129	14	26582	22	30	0	0	0	392
130	17	7861	27	27	0	318	0	0
130	17	7861	25	25	0	504	0	0
130	22	1520	0	26	0	56	1922	0
130	-1	0	17	18	0	0	0	59
130	17	7861	0	18	0	0	0	3591
131	11	7811	26	27	0	300	3256	0
131	19	7811	33	35	0	87	0	0
131	14	7782	28	35	0	93	2262	0
131	9	7782	27	35	0	274	3410	0
131	9	7782	28	35	0	93	3603	0
131	16	3586	27	27	0	224	2863	0
131	14	7782	26	26	0	29	0	0
131	10	7782	29	35	0	0	883	0
131	21	26606	0	32	0	74	3683	0
131	18	7782	0	21	0	453	0	0
131	18	7811	0	32	0	53	1816	0
131	6	26597	26	26	0	331	0	0
131	15	3586	31	35	0	0	0	0
131	2	26597	20	21	0	0	0	4420
131	9	26597	27	27	0	0	0	2763
131	14	26597	25	25	0	122	4066	0
131	10	26597	27	27	0	290	0	0
131	-1	0	0	23	0	0	0	392
131	23	26606	30	35	0	0	0	332
131	11	26597	27	35	0	0	0	83
131	19	524	28	35	0	0	0	553
131	18	16641	27	35	0	34	3448	0
131	30	27836	46	46	0	466	0	0
132	18	5315	0	29	0	20	3821	0
132	24	7848	37	37	0	255	3322	0
132	27	7848	37	37	0	61	0	0
132	24	7848	35	35	0	77	0	0
132	28	4898	36	36	0	279	0	0
132	17	7848	25	31	0	380	0	0
132	13	7851	27	31	0	21	3090	0
132	19	7851	33	33	0	94	1856	0
132	29	5379	38	38	0	135	1782	0
132	21	7851	34	34	0	216	0	0
132	23	7851	31	33	0	252	0	0
132	18	7851	31	31	0	368	0	0
132	21	7851	38	38	0	0	2509	0
132	25	2318	33	33	0	106	3023	0
132	20	7869	34	34	0	31	3295	0
132	22	7869	30	33	0	238	3135	0
132	20	7869	32	33	0	67	0	0
132	16	7869	23	31	0	151	0	0
132	16	7869	0	40	0	0	1873	0
132	27	2318	39	39	0	93	3048	0
132	29	4203	39	39	0	266	0	0
132	11	26661	22	31	0	346	0	0
132	19	26661	30	32	0	320	0	0
132	21	4203	33	33	0	283	0	0
132	23	7848	34	34	0	381	0	0
132	21	7848	33	33	0	223	0	0
132	22	4967	31	33	0	260	0	0
132	26	7848	38	38	0	197	0	0
132	20	7848	30	32	0	327	0	0
132	21	7848	31	33	0	221	0	0
132	22	7848	38	38	0	223	0	0
132	18	7848	26	31	0	154	0	0
132	34	4956	45	45	0	387	0	0
132	21	7848	29	31	0	289	0	0
132	22	7848	32	33	0	95	0	0
132	21	7848	31	33	0	233	0	0
132	24	7848	37	37	0	65	0	0
132	16	7848	30	33	0	92	0	0
132	45	4904	56	56	0	431	0	0
132	21	7848	34	34	0	308	0	0
132	32	4870	42	42	0	276	0	0
132	22	7851	29	31	0	438	0	0
132	16	7851	24	31	0	242	0	0
132	29	5276	39	39	0	187	0	0
132	18	7851	28	31	0	179	0	0
132	16	7851	28	31	0	336	0	0
132	20	7851	31	33	0	469	0	0
132	22	7851	30	33	0	537	0	0
132	12	7851	24	31	0	210	0	0
132	27	1922	35	35	0	226	0	0
132	26	1922	35	35	0	338	0	0
132	26	5271	38	38	0	177	0	0
132	22	7851	37	37	0	441	0	0
132	22	7851	29	31	0	163	0	0
132	19	7851	26	31	0	380	0	0
132	19	7851	30	33	0	322	0	0
132	13	7851	25	31	0	257	0	0
132	29	5202	42	42	0	0	0	0
132	37	2318	49	49	0	0	0	0
132	12	26601	21	31	0	0	0	1492
132	8	26642	0	23	0	0	0	2486
132	17	7851	24	31	0	0	0	2763
132	8	26642	0	23	0	0	0	1381
132	10	7869	23	31	0	93	2571	0
132	8	26642	18	24	0	0	0	1326
132	-1	0	16	17	0	0	0	144
132	17	26661	27	31	0	0	0	718
132	9	26642	0	21	0	0	0	1105
132	1	26642	21	31	0	0	0	1365
132	21	31577	34	34	0	74	2318	0
132	28	33789	37	37	0	53	1103	0
132	26	34131	39	39	0	245	0	0
132	15	12189	0	28	0	20	0	0
132	19	31577	32	33	0	246	0	0
132	17	31577	27	31	0	288	0	0
132	23	33936	0	31	0	279	0	0
133	18	7870	25	26	0	155	2527	0
133	13	7870	23	23	0	47	1783	0
133	22	1722	34	34	0	131	0	0
133	8	7870	0	29	0	0	1564	0
133	1	26545	21	23	0	0	0	221
133	7	26545	17	17	0	93	2841	0
133	16	26558	25	26	0	0	0	0
133	7	26545	17	17	0	0	0	0
133	12	26558	19	23	0	0	0	221
133	-1	0	16	17	0	0	0	166
133	9	26545	0	21	0	0	0	829
133	14	1780	28	28	0	90	1768	0
133	20	27452	32	32	0	0	0	0
134	9	26658	23	28	0	433	2296	0
134	-1	0	16	17	0	0	0	221
135	-1	0	0	35	0	0	0	332
136	3	7866	16	21	0	93	1759	0
136	15	3945	25	25	0	360	0	0
136	8	7866	20	21	0	221	0	0
136	5	7866	14	15	0	384	0	0
136	-1	0	15	15	0	0	0	194
136	1	7866	0	18	0	0	0	322
137	23	7808	31	33	0	17	3598	0
137	35	4354	41	41	0	93	3533	0
137	19	7825	29	31	0	93	1840	0
137	15	7825	26	26	0	269	0	0
137	23	7808	37	37	0	115	0	0
137	19	7825	29	31	0	195	0	0
137	23	7808	30	31	0	237	0	0
137	21	4226	31	31	0	251	0	0
137	22	7808	33	33	0	324	0	0
137	23	7808	32	33	0	332	0	0
137	27	7808	39	39	0	126	0	0
137	15	7825	25	25	0	156	0	0
137	15	7825	24	25	0	274	0	0
137	22	7808	35	35	0	311	0	0
137	27	4117	35	35	0	490	0	0
137	12	7825	22	24	0	184	0	0
137	22	7808	34	34	0	309	0	0
137	19	7825	27	27	0	0	0	6078
137	10	42267	0	19	0	0	0	1268
137	15	26642	0	28	0	0	3820	0
137	30	4148	0	35	0	222	0	0
137	13	7825	27	27	0	0	0	144
137	15	42267	0	20	0	347	0	0
137	-1	0	18	19	0	0	0	55
138	6	26629	18	18	0	151	0	0
138	9	26629	23	32	0	529	0	0
138	-1	0	17	18	0	0	0	235
139	12	26568	22	23	0	0	0	0
139	-1	0	16	17	0	0	0	166
140	1	26629	17	17	0	289	0	0
140	12	26629	23	23	0	151	0	0
140	10	26629	21	23	0	529	0	0
140	28	18038	36	36	0	199	0	0
140	19	26574	27	27	0	189	0	0
140	23	26574	35	35	0	267	0	0
140	34	9485	45	45	0	338	0	0
140	9	26629	20	23	0	0	0	77
140	-1	0	16	17	0	0	0	235
141	9	7865	0	0	0	0	1909	0
141	15	7865	23	23	0	38	2940	0
141	19	7846	32	33	0	93	3160	0
141	38	5167	47	47	0	94	1856	0
141	28	5318	39	39	0	82	0	0
141	17	7846	29	33	0	368	0	0
141	39	1890	46	46	0	0	2509	0
141	14	7865	25	25	0	318	0	0
141	31	5410	38	38	0	274	0	0
141	18	7846	29	33	0	426	0	0
141	22	1966	36	36	0	321	0	0
141	16	7846	26	33	0	167	0	0
141	19	7846	31	33	0	389	0	0
141	8	26565	24	24	0	0	0	642
141	2	42263	0	20	0	0	0	22
141	25	26549	47	47	0	0	1789	0
141	10	42263	26	33	0	214	0	0
141	14	26565	24	24	0	0	0	0
141	17	7846	0	30	0	0	0	553
141	4	42263	0	19	0	0	0	221
141	8	42263	27	33	0	0	0	0
141	-1	0	18	19	0	0	0	83
142	7	42259	0	21	0	0	0	995
142	13	26669	25	25	0	35	0	0
142	7	42259	0	20	0	206	0	0
142	-1	0	19	20	0	0	0	17
143	12	7796	20	23	0	64	1839	0
143	12	7796	24	24	0	0	0	0
143	10	26628	0	17	0	0	0	873
143	-1	0	16	17	0	0	0	254
143	13	26628	27	27	0	425	0	0
143	27	31717	36	36	0	156	0	0
144	26	7818	37	37	0	414	0	0
144	7	7816	21	21	0	78	1914	0
144	26	7818	36	36	0	437	0	0
144	8	7816	14	15	0	274	0	0
144	8	7816	20	20	0	0	0	0
144	-1	0	0	15	0	0	0	276
144	20	203	26	26	0	0	0	1480
145	12	26513	0	16	0	0	0	3939
145	11	26513	0	16	0	33	2587	0
145	-1	0	15	16	0	0	0	28
146	15	26569	23	23	0	0	0	155
146	-1	0	16	17	0	0	0	138
147	12	7787	25	28	0	158	0	0
147	12	7787	28	28	0	0	1863	0
147	13	7787	28	28	0	0	1840	0
147	15	7787	0	0	0	0	1690	0
147	19	569	31	31	0	296	0	0
147	12	7787	24	28	0	195	0	0
147	26	604	35	35	0	0	0	0
147	9	26528	0	17	0	0	0	2597
147	9	26528	0	18	0	0	0	1132
147	13	26528	0	19	0	127	0	0
147	-1	0	16	17	0	0	0	155
147	8	26528	0	23	0	0	0	829
147	16	7787	22	28	0	0	0	194
148	-1	0	0	20	0	0	0	392
149	2	42251	0	18	0	0	2249	0
149	15	32315	23	23	0	357	0	0
149	15	32315	26	26	0	277	0	0
149	6	29342	21	21	0	349	0	0
149	-1	0	15	16	0	0	0	236
150	6	42261	0	17	0	0	0	995
150	1	42261	0	16	0	454	3177	0
150	20	32514	28	28	0	443	0	0
150	9	42261	21	22	0	247	0	0
150	19	32514	0	22	0	323	0	0
150	29	34497	38	38	0	324	0	0
150	23	31719	30	30	0	292	0	0
150	25	31719	36	36	0	303	0	0
150	-1	0	15	16	0	0	0	11
151	7	26637	0	0	0	0	3254	0
151	8	26637	17	18	0	234	0	0
151	13	26637	21	24	0	73	2477	0
151	9	26637	25	25	0	0	0	392
151	21	26581	0	26	0	0	0	1326
151	-1	0	0	21	0	0	0	221
151	35	33284	44	44	0	404	0	0
151	32	33504	41	41	0	221	0	0
151	37	33284	46	46	0	373	0	0
151	23	42250	34	34	0	291	0	0
151	45	33395	55	55	0	127	0	0
151	22	42250	0	24	0	0	0	1057
151	12	26637	22	24	0	0	0	111
152	12	28165	21	22	0	37	2023	0
152	20	1518	32	32	0	47	2880	0
152	17	7863	27	30	0	238	0	0
152	15	7863	23	30	0	490	0	0
152	16	7863	25	30	0	199	0	0
152	36	4704	43	43	0	214	0	0
152	24	1518	39	39	0	240	0	0
152	28	1487	38	38	0	0	0	0
152	6	42268	0	17	0	0	0	853
152	12	28165	19	22	0	128	2238	0
152	20	8634	45	45	0	0	2584	0
152	14	26594	26	30	0	203	0	0
152	21	26594	32	32	0	228	0	0
152	14	7863	26	27	0	0	0	55
152	14	7863	24	30	0	0	0	276
152	19	26554	0	25	0	0	0	138
152	12	7863	23	30	0	0	0	387
152	11	42268	24	30	0	93	1444	0
152	12	42268	21	25	0	20	0	0
152	12	42268	29	30	0	270	0	0
152	9	42268	23	30	0	275	0	0
152	29	28165	39	39	0	0	0	0
152	-1	0	15	16	0	0	0	11
153	13	7865	0	20	0	29	2176	0
153	-1	0	18	19	0	0	0	22
153	12	7865	24	24	0	464	0	0
154	-1	0	16	17	0	0	0	392
154	11	26570	0	18	0	0	0	166
155	17	7804	39	39	0	0	2023	0
155	17	7804	35	35	0	0	2502	0
155	21	7804	0	26	0	434	0	0
155	25	398	34	34	0	0	0	0
155	7	26598	25	25	0	0	0	1288
155	11	26598	20	20	0	0	0	0
155	-1	0	19	20	0	0	0	392
156	10	26519	32	32	0	0	4260	0
156	-1	0	16	17	0	0	0	138
156	15	26519	0	19	0	0	0	553
157	27	993	36	36	0	17	0	0
157	13	998	28	30	0	23	0	0
157	30	3664	38	38	0	292	0	0
157	8	26653	36	36	0	0	2127	0
157	15	3672	24	30	0	93	1789	0
157	25	3672	35	35	0	190	0	0
157	12	998	21	30	0	398	0	0
157	19	3666	29	30	0	377	0	0
157	25	1122	0	29	0	138	0	0
157	29	993	38	38	0	340	0	0
157	12	998	21	30	0	263	0	0
157	10	7798	25	30	0	258	0	0
157	10	7798	22	30	0	49	0	0
157	28	4154	37	37	0	0	0	0
157	8	26653	0	16	0	0	0	1268
157	10	26653	20	30	0	0	0	829
157	15	16655	23	30	0	261	0	0
157	8	26653	23	30	0	290	0	0
157	27	16655	39	39	0	198	0	0
157	5	26653	16	16	0	246	0	0
157	9	16717	0	24	0	330	0	0
157	21	16655	36	36	0	0	0	0
157	-1	0	15	16	0	0	0	249
157	10	16717	0	25	0	21	0	0
158	-1	0	0	23	0	0	0	138
159	17	7787	25	25	0	37	2023	0
159	16	7787	27	27	0	353	0	0
159	14	7787	23	23	0	0	1661	0
159	16	7787	24	24	0	195	0	0
159	9	26643	0	17	0	0	0	2597
159	-1	0	16	17	0	0	0	28
160	25	4420	0	29	0	0	2502	0
160	36	7835	43	43	0	109	0	0
160	17	7808	24	32	0	78	1901	0
160	24	7808	32	32	0	332	3247	0
160	30	4150	40	40	0	34	0	0
160	35	4419	44	44	0	41	0	0
160	19	7808	24	31	0	312	0	0
160	17	7808	27	32	0	332	0	0
160	1	26667	18	18	0	0	1673	0
160	38	7835	45	45	0	460	0	0
160	33	7835	45	45	0	37	0	0
160	36	3920	44	44	0	161	0	0
160	33	7835	41	41	0	200	0	0
160	35	7835	46	46	0	210	0	0
160	38	7835	45	45	0	313	0	0
160	41	3698	50	50	0	72	0	0
160	34	7835	43	43	0	318	0	0
160	34	7835	43	43	0	254	0	0
160	40	4191	50	50	0	115	0	0
160	17	7808	26	32	0	163	0	0
160	18	7808	28	32	0	324	0	0
160	26	7808	36	36	0	287	0	0
160	36	4181	43	43	0	358	0	0
160	39	16719	0	42	0	143	0	0
160	23	7808	32	32	0	255	0	0
160	26	7808	36	36	0	324	0	0
160	32	4208	41	41	0	332	0	0
160	17	7808	28	32	0	346	0	0
160	17	7808	28	32	0	126	0	0
160	47	4020	0	51	0	319	0	0
160	23	7808	33	33	0	213	0	0
160	30	4203	40	40	0	347	0	0
160	26	7808	38	38	0	258	0	0
160	26	7808	37	37	0	168	0	0
160	24	7808	31	32	0	369	0	0
160	32	4314	42	42	0	290	0	0
160	17	7808	26	32	0	311	0	0
160	26	7808	34	34	0	437	0	0
160	26	7808	37	37	0	340	0	0
160	26	7808	36	36	0	239	0	0
160	17	7808	29	32	0	349	0	0
160	26	7808	38	38	0	418	0	0
160	17	7808	27	32	0	251	0	0
160	44	3931	55	55	0	0	0	0
160	42	4022	54	54	0	0	0	0
160	15	7809	23	28	0	0	0	6078
160	10	26667	18	18	0	0	0	99
160	30	4148	38	38	0	0	0	1105
160	35	4314	0	38	0	143	0	0
160	27	7808	39	39	0	234	0	0
160	20	26651	26	32	0	118	0	0
160	35	16447	45	45	0	112	0	0
160	27	7808	40	40	0	243	0	0
160	11	26667	20	28	0	0	0	138
160	7	26667	0	21	0	0	0	392
160	19	7808	23	28	0	0	0	1365
160	24	26651	29	32	0	0	0	470
160	-1	0	17	18	0	0	0	387
161	20	7862	35	35	0	26	3399	0
161	16	7862	27	31	0	125	0	0
161	11	42266	19	20	0	142	0	0
161	19	3720	30	32	0	184	0	0
161	31	2617	43	43	0	0	0	0
161	6	42266	27	28	0	0	0	1132
161	18	7862	26	31	0	209	0	0
161	19	42276	30	32	0	212	1567	0
161	36	30844	43	43	0	158	0	0
161	31	33534	42	42	0	350	0	0
161	25	42248	38	38	0	404	0	0
161	21	42248	33	34	0	796	0	0
161	18	31758	0	27	0	92	0	0
161	13	7862	26	26	0	175	0	0
161	28	33534	39	39	0	277	0	0
161	39	30824	45	45	0	280	0	0
161	21	42248	30	32	0	276	0	0
161	39	30763	49	49	0	181	0	0
161	22	42248	34	34	0	259	0	0
161	21	42248	35	35	0	294	0	0
161	21	42248	32	34	0	161	0	0
161	34	33574	41	41	0	0	0	0
161	27	33574	39	39	0	0	0	0
161	18	31758	25	26	0	0	0	1934
161	-1	0	0	22	0	0	0	426
161	11	42266	22	26	0	0	0	22
162	27	7773	39	39	0	86	2025	0
162	27	7773	40	40	0	0	2292	0
162	40	117	47	47	0	0	0	0
162	15	26520	22	27	0	0	0	3939
162	9	26520	0	18	0	0	1955	0
162	13	11660	28	28	0	0	2519	0
162	27	26600	35	35	0	41	0	0
162	16	26520	0	20	0	149	0	0
162	-1	0	17	18	0	0	0	10
162	10	26520	19	27	0	0	0	332
163	12	26606	20	26	0	138	0	0
163	11	26606	0	22	0	0	0	297
163	13	26606	0	22	0	93	2572	0
163	-1	0	15	16	0	0	0	83
164	12	26527	0	17	0	187	2182	0
164	10	26527	0	17	0	25	0	0
164	-1	0	15	16	0	0	0	155
164	6	26527	25	25	0	0	0	55
165	13	26665	24	24	0	258	0	0
165	-1	0	15	16	0	0	0	10
166	-1	0	0	23	0	0	0	55
167	10	42259	0	20	0	403	3189	0
167	18	29781	31	31	0	0	1054	0
167	-1	0	19	20	0	0	0	17
168	20	26549	28	28	0	67	2016	0
168	12	26588	0	23	0	0	0	553
168	-1	0	16	17	0	0	0	194
169	19	26536	29	29	0	100	2535	0
169	11	26602	23	23	0	0	0	0
169	23	26536	30	30	0	0	0	55
169	12	26602	25	29	0	0	0	221
169	-1	0	22	23	0	0	0	293
170	35	2037	44	44	0	47	1817	0
170	39	2042	44	44	0	111	1403	0
170	46	2031	60	60	0	217	3459	0
170	59	2021	65	65	0	34	747	0
170	44	2018	51	51	0	39	2973	0
170	40	2052	45	45	0	42	3100	0
170	29	2081	39	39	0	342	3465	0
170	36	2080	50	50	0	545	2855	0
170	35	2067	43	43	0	268	1864	0
170	26	2040	37	37	0	195	2085	0
170	50	2031	59	59	0	131	3779	0
170	34	2034	41	41	0	93	3130	0
170	28	2045	36	36	0	238	1939	0
170	14	5666	27	27	0	24	0	0
170	31	5670	40	40	0	14	0	0
170	24	2057	32	32	0	17	0	0
170	22	2040	33	33	0	25	0	0
170	34	2063	42	42	0	32	0	0
170	36	2081	45	45	0	77	0	0
170	58	2035	64	64	0	104	0	0
170	13	5666	25	25	0	141	0	0
170	34	2081	41	41	0	240	0	0
170	30	2081	37	37	0	258	0	0
170	35	2028	43	43	0	265	0	0
170	29	5670	38	38	0	288	0	0
170	34	2063	41	41	0	339	0	0
170	18	2057	28	28	0	409	0	0
170	28	2045	37	37	0	443	0	0
170	29	2044	37	37	0	0	1758	0
170	19	2040	37	37	0	0	1794	0
170	24	2040	31	31	0	0	2463	0
170	53	2021	65	65	0	0	2260	0
170	8	7797	0	17	0	256	0	0
170	21	2081	34	34	0	308	0	0
170	33	5670	43	43	0	0	0	0
170	-1	0	15	16	0	0	0	111
170	14	7797	0	18	0	0	1524	0
170	16	5666	29	29	0	0	0	0
171	31	4108	0	37	0	0	2116	0
171	14	7801	21	25	0	118	1762	0
171	18	4099	28	28	0	16	0	0
171	18	7801	26	26	0	599	0	0
171	17	7801	29	29	0	193	0	0
171	12	7801	26	26	0	160	0	0
171	28	4076	35	35	0	322	0	0
171	13	7801	25	26	0	235	0	0
171	15	7801	27	27	0	490	0	0
171	17	7801	28	28	0	228	0	0
171	10	26600	0	20	0	0	0	1934
171	10	26600	20	20	0	48	4497	0
171	15	26600	23	26	0	0	0	0
171	7	26600	20	20	0	0	0	0
171	16	26600	32	32	0	0	0	0
171	-1	0	19	20	0	0	0	332
172	10	7865	0	24	0	0	0	2763
172	-1	0	22	23	0	0	0	22
172	12	7865	0	24	0	0	0	10
173	11	7816	20	26	0	78	1914	0
173	16	1312	0	22	0	152	3295	0
173	8	7816	0	21	0	108	0	0
173	9	7816	20	20	0	0	0	0
173	-1	0	19	20	0	0	0	276
173	11	7816	20	20	0	0	0	1480
174	23	7835	31	31	0	42	0	0
174	25	3744	34	34	0	109	0	0
174	38	4020	49	49	0	218	0	0
174	18	7835	29	29	0	37	0	0
174	21	4029	33	33	0	161	0	0
174	47	4042	59	59	0	301	0	0
174	30	3769	38	38	0	328	0	0
174	26	4029	37	37	0	402	0	0
174	27	3769	37	37	0	200	0	0
174	30	3995	39	39	0	313	0	0
174	20	7835	33	33	0	292	0	0
174	30	1018	42	42	0	72	0	0
174	17	7835	24	24	0	318	0	0
174	18	7835	26	26	0	254	0	0
174	37	4020	50	50	0	211	0	0
174	21	7835	0	23	0	0	0	166
174	14	26561	22	23	0	0	0	1105
174	-1	0	17	18	0	0	0	392
175	21	4205	36	36	0	298	1747	0
175	27	1166	37	37	0	41	0	0
175	3	26654	24	33	0	149	0	0
175	20	4205	32	33	0	289	0	0
175	30	7837	45	45	0	0	2844	0
175	41	5525	0	42	0	101	3129	0
175	2	26654	24	33	0	42	0	0
175	16	1881	31	33	0	258	0	0
175	21	7837	0	30	0	16	3310	0
175	28	4127	41	41	0	306	0	0
175	10	1166	25	33	0	321	0	0
175	41	4193	48	48	0	79	0	0
175	35	6750	49	49	0	217	0	0
175	15	4127	25	33	0	353	0	0
175	30	4127	42	42	0	428	0	0
175	29	4127	41	41	0	388	0	0
175	42	1358	50	50	0	322	0	0
175	32	7837	40	40	0	232	0	0
175	19	1881	30	33	0	184	0	0
175	10	1881	24	33	0	241	0	0
175	21	1936	34	34	0	253	0	0
175	19	5232	27	33	0	48	0	0
175	24	5232	0	28	0	332	0	0
175	32	5352	42	42	0	509	0	0
175	30	5160	41	41	0	225	0	0
175	24	5352	34	34	0	318	0	0
175	15	5232	24	33	0	0	0	0
175	26	4205	37	37	0	0	0	0
175	27	1936	36	36	0	0	0	0
175	31	7837	46	46	0	0	0	0
175	17	5232	43	43	0	0	0	0
175	19	1881	26	33	0	0	0	0
175	28	1881	43	43	0	0	0	0
175	17	16452	26	33	0	0	0	811
175	23	5232	0	25	0	0	0	400
175	11	26654	25	33	0	118	0	0
175	14	16452	25	33	0	271	0	0
175	10	26654	19	19	0	0	0	1365
175	-1	0	18	19	0	0	0	470
176	56	5517	65	65	0	56	3229	0
176	14	7846	27	33	0	93	3160	0
176	17	7846	27	33	0	368	0	0
176	63	1785	71	71	0	223	0	0
176	31	7844	43	43	0	297	0	0
176	17	7846	30	35	0	426	0	0
176	24	7846	32	35	0	257	0	0
176	26	7846	34	35	0	193	0	0
176	26	7846	35	35	0	308	0	0
176	17	7846	24	33	0	167	0	0
176	34	5495	45	45	0	463	0	0
176	26	7844	38	38	0	275	0	0
176	19	7846	32	35	0	389	0	0
176	23	5495	33	35	0	86	0	0
176	42	5215	56	56	0	247	0	0
176	30	5318	39	39	0	346	0	0
176	31	5318	43	43	0	313	0	0
176	17	26627	24	33	0	0	0	55
176	11	26526	21	30	0	0	0	642
176	16	26527	0	26	0	0	1984	0
176	25	16647	37	37	0	24	3001	0
176	30	16647	39	39	0	39	4007	0
176	31	16665	40	40	0	504	0	0
176	13	26627	26	33	0	110	0	0
176	21	26627	29	33	0	331	0	0
176	15	26627	27	33	0	228	0	0
[truncated: 383 more rows]

## Sheet: All_DCs
Run	Day traced	Farm_ID	Source	Contact	Trace type
1	28	26511	26545	d	f
1	28	12168	26545	i	f
1	28	11890	26545	i	f
1	28	7815	26545	i	f
1	32	262	37996	i	b
1	32	552	859	i	f
1	32	1200	859	i	f
1	33	26737	13178	s	f
1	33	2255	13178	s	f
1	33	2209	13178	s	f
1	33	29082	13178	s	f
1	33	11059	13178	s	f
1	33	12876	13178	s	f
1	33	8474	13178	s	f
1	33	29079	13178	s	f
1	33	30421	13178	s	f
1	33	12833	13178	s	f
1	33	28067	13178	s	f
1	33	30847	13178	s	f
1	33	30795	13178	s	f
1	33	13383	13178	s	f
1	33	29833	13178	s	f
1	33	15067	13178	s	f
1	33	31601	13178	s	f
1	33	14207	13178	s	f
1	33	31022	13178	s	f
1	33	27242	13178	s	f
1	33	13157	13178	s	f
1	33	9866	13178	s	f
1	33	14812	13178	s	f
1	33	1899	7786	i	f
1	33	13970	7786	i	f
1	35	9562	11110	s	f
1	35	11520	11110	s	f
1	35	13853	11110	s	f
1	35	11393	11110	s	f
1	35	11710	11110	s	f
1	35	1401	11110	s	f
1	35	160	11110	s	f
1	35	14386	11110	s	f
1	35	9749	11110	s	f
1	35	31129	11110	s	f
1	35	8710	11110	s	f
1	35	10061	11110	s	f
1	35	12409	11110	s	f
1	35	14087	11110	s	f
1	35	11736	11110	s	f
1	35	1266	11110	s	f
1	35	9719	11110	s	f
1	35	11899	11110	s	f
1	35	14139	11110	s	f
1	35	14955	11110	s	f
1	35	2728	11110	s	f
1	35	364	11110	s	f
1	35	325	11110	s	f
2	16	26648	26554	s	f
2	16	26567	26554	s	f
2	16	26653	26554	s	f
2	16	7796	26554	s	f
2	16	42263	26554	s	f
2	16	26510	26554	s	f
2	16	26656	26554	s	f
2	16	26665	26554	s	f
2	16	26557	26554	s	f
2	16	26522	26554	s	f
2	16	7841	26554	s	f
2	16	7779	26554	s	f
2	16	26632	26554	s	f
2	16	7849	26554	s	f
2	16	26531	26554	s	f
2	16	7792	26554	s	f
2	16	42244	26554	s	f
2	16	42278	26554	s	f
2	16	42261	26554	s	f
2	16	42271	26554	s	f
2	16	26553	26554	s	f
2	16	26649	26554	s	f
2	16	26617	26554	s	f
2	16	26585	26554	s	f
2	16	26619	26554	s	f
2	16	26546	26554	s	f
2	16	7824	26554	s	f
2	16	42267	26554	s	f
2	16	7864	26554	s	f
2	16	26529	26554	s	f
2	16	26560	26554	s	f
2	16	26496	26554	s	f
2	16	26506	26554	s	f
2	16	26637	26554	s	f
2	16	7785	26554	s	f
2	16	42258	26554	s	f
2	16	42275	26554	s	f
2	16	26620	26554	s	f
2	16	26534	26554	s	f
2	16	7847	26554	i	f
2	16	26524	26554	i	f
2	16	7807	26554	i	f
2	16	4156	26554	i	f
3	19	12715	26579	i	f
3	19	8294	26579	i	f
3	19	12453	26579	i	f
4	15	42269	42272	i	f
4	15	26567	42272	s	f
4	15	26511	42272	s	f
4	15	7854	42272	s	f
4	15	42265	42272	s	f
4	15	7829	42272	s	f
4	15	7788	42272	s	f
4	15	7799	42272	s	f
4	15	26585	42272	s	f
4	15	26561	42272	s	f
4	15	42268	42272	s	f
4	15	42256	42272	s	f
4	15	7864	42272	s	f
4	15	26556	42272	s	f
4	15	26636	42272	s	f
4	15	7828	42272	s	f
4	15	26598	42272	s	f
4	15	26628	42272	s	f
4	15	7802	42272	s	f
4	15	26532	42272	s	f
4	15	42260	42272	s	f
4	15	26629	42272	s	f
4	15	26547	42272	s	f
4	15	26604	42272	s	f
4	15	26517	42272	s	f
4	15	7806	42272	s	f
4	15	26569	42272	s	f
4	15	26670	42272	s	f
4	15	26646	42272	s	f
4	15	26577	42272	s	f
4	15	7859	42272	i	f
4	15	7870	42272	i	f
4	15	7805	42272	s	b
4	15	7836	42272	s	b
4	15	26658	42272	s	b
4	16	29424	28772	i	f
4	16	36868	28772	s	b
4	16	32115	28772	s	b
4	16	28806	28772	s	b
4	16	28255	28772	s	b
4	16	32047	28772	s	b
4	16	31979	28772	s	b
4	16	32165	28772	s	b
4	16	31993	28772	s	b
4	16	28340	28772	s	b
4	16	28482	28772	s	b
4	16	38914	28772	s	b
4	16	28260	28772	s	b
4	16	28277	28772	s	b
4	16	38477	28772	s	b
4	16	29380	28772	s	b
4	16	28305	28772	s	b
4	16	28254	28772	s	b
4	16	28817	28772	s	b
4	16	28316	28772	s	b
4	16	29558	28772	s	b
4	16	28805	28772	s	b
4	16	28234	28772	s	b
4	16	28278	28772	s	b
4	16	32026	28772	s	b
4	16	32173	28772	s	b
4	16	40618	28772	s	b
4	16	3105	28772	s	b
4	16	3073	28772	s	b
4	16	28689	28772	s	b
4	16	28152	28772	s	b
4	16	28015	28772	s	b
4	16	39916	28772	s	b
4	16	28248	28772	s	b
4	16	29402	28772	s	b
4	16	28023	28772	s	b
4	16	28409	28772	s	b
4	16	3405	28772	s	b
4	16	28816	28772	s	b
4	16	28411	28772	s	b
4	16	3028	28772	s	b
4	16	28413	28772	s	b
4	16	32024	28772	s	b
4	16	28245	28772	s	b
4	16	28631	28772	s	b
4	16	28394	28772	s	b
4	16	32133	28772	s	b
4	16	28628	28772	s	b
4	16	28410	28772	s	b
4	16	28406	28772	s	b
4	16	27995	28772	s	b
4	16	42270	28772	s	b
4	16	28732	28772	s	b
4	16	28258	28772	s	b
4	20	1892	5138	i	f
4	20	5720	5138	i	f
5	17	26553	26502	i	f
5	17	26532	26502	i	f
5	17	26564	26502	i	f
5	17	26513	26502	i	f
5	30	26552	26563	i	f
5	30	15025	26563	i	f
5	30	15316	26563	i	f
5	30	26562	26563	i	f
6	16	16316	34301	s	f
6	16	13158	34301	s	f
6	16	2030	34301	s	f
6	16	28485	34301	s	f
6	16	12291	34301	s	f
6	16	865	34301	s	f
6	16	10359	34301	s	f
6	16	18441	34301	d	f
6	16	27353	34301	i	f
6	19	26672	42258	i	f
6	19	30253	42258	i	f
6	19	31057	42258	i	f
6	19	30669	42258	i	f
6	23	30893	42250	i	f
6	23	30673	42250	i	f
6	23	33251	42250	i	f
6	23	42247	42250	i	f
6	23	30736	42250	i	f
6	23	42244	42250	i	f
6	23	7869	42250	i	f
6	24	31735	34276	s	b
6	24	33477	34276	s	b
6	24	31299	34276	s	b
6	24	33664	34276	s	b
6	24	29739	34276	s	b
6	24	33867	34276	s	b
6	24	34273	34276	s	b
6	24	34161	34276	s	b
6	24	33958	34276	s	b
6	24	33040	34276	s	b
6	24	29648	34276	s	b
6	24	33009	34276	s	b
6	24	33138	34276	s	b
6	24	34110	34276	s	b
6	24	33185	34276	s	b
6	24	35751	34276	s	b
6	24	30501	34276	s	b
7	17	40055	4233	i	f
7	17	14919	4233	i	f
7	17	34412	4233	d	f
7	17	5685	4233	i	f
7	17	1137	4233	i	f
7	17	4056	4233	i	f
7	17	15639	4233	s	b
7	17	27645	4233	s	b
7	17	26598	4233	s	b
7	17	1184	4233	s	b
7	17	4968	4233	s	b
7	17	1079	4233	s	b
7	17	19636	4233	s	b
7	17	5604	4233	s	b
7	17	4679	4233	s	b
7	17	1774	4233	s	b
7	17	5361	4233	s	b
7	17	16541	4233	s	b
7	17	32073	4233	s	b
7	17	4113	4233	s	b
7	17	586	4233	s	b
7	17	27601	4233	s	b
7	17	18921	4233	s	b
7	18	26583	7805	d	f
7	18	27643	7805	i	f
7	18	26580	7805	i	f
7	18	26614	7805	i	f
7	21	32182	28765	i	f
7	22	29433	42277	i	f
7	22	32100	42277	i	f
7	22	32149	42277	i	f
7	22	7820	42277	d	f
7	22	32213	42277	i	f
7	24	30504	4236	s	f
7	24	2476	4236	s	f
7	24	12112	4236	s	f
7	24	12838	4236	s	f
7	24	15143	4236	s	f
7	24	29431	4236	s	f
7	24	31399	4236	s	f
7	24	553	4236	i	f
7	24	25593	4236	i	f
7	25	137	4153	i	f
7	25	4447	4153	i	f
8	16	28015	4624	s	f
8	16	9536	4624	s	f
8	16	15717	4624	s	f
8	16	10830	4624	s	f
8	16	9830	4624	s	f
8	16	13731	4624	s	f
8	16	16158	4624	s	f
8	16	10326	4624	s	f
8	16	30122	4624	s	f
8	16	27931	4624	s	f
8	16	13395	4624	i	f
8	16	30530	4624	s	f
8	16	4150	4624	s	b
8	16	2838	4624	s	b
8	16	4508	4624	s	b
8	16	39131	4624	s	b
8	16	27711	4624	s	b
8	16	4030	4624	s	b
8	16	26774	4624	s	b
8	16	5725	4624	s	b
8	16	6933	4624	s	b
8	16	16577	4624	s	b
8	16	16237	4624	s	b
8	16	32753	4624	s	b
8	16	1158	4624	s	b
8	16	32153	4624	s	b
8	16	40741	4624	s	b
8	16	350	4624	s	b
8	16	27899	4624	s	b
8	22	31836	33837	i	f
8	22	30803	33837	i	f
8	22	31559	33837	i	f
8	23	29484	32483	i	f
8	23	29347	32483	i	f
8	23	29615	32483	i	f
8	23	30528	32483	i	f
8	23	42252	32483	i	f
8	23	32338	32483	i	f
8	23	26589	26664	i	f
8	23	26608	26664	i	f
8	23	7840	26664	d	f
8	23	7837	26664	d	f
8	23	13082	26664	i	f
8	23	12602	26664	i	f
8	23	9064	26664	i	f
8	24	26638	7837	i	f
8	24	426	7837	i	f
8	24	7849	7837	i	f
8	26	5680	4612	i	f
8	26	1462	4612	i	f
8	26	1793	4612	i	f
8	26	1765	4612	i	f
8	26	1036	4612	i	f
8	26	5049	4612	i	f
8	26	1908	4612	s	b
8	26	5390	4612	s	b
8	26	1427	4612	s	b
8	26	7860	4612	s	b
8	26	1624	4612	s	b
8	26	1481	4612	s	b
8	26	3957	4612	s	b
8	26	1618	4612	s	b
8	26	5061	4612	s	b
8	26	4858	4612	s	b
8	26	7085	4612	s	b
8	26	5653	4612	s	b
8	26	1557	4612	s	b
8	26	2692	4612	s	b
8	26	4828	4612	s	b
8	26	1903	4612	s	b
8	26	7870	4612	s	b
8	27	6249	4652	i	f
8	27	2604	4652	i	f
8	27	2063	4652	i	f
8	27	2241	4652	s	b
8	27	1169	4652	s	b
8	27	7498	4652	s	b
8	27	1029	4652	s	b
8	27	3342	4652	s	b
8	27	4012	4652	s	b
8	27	3924	4652	s	b
8	27	5325	4652	s	b
8	27	5623	4652	s	b
8	27	6223	4652	s	b
8	27	5471	4652	s	b
8	27	7868	4652	s	b
8	27	3697	4652	s	b
8	27	4590	4652	s	b
8	27	1513	4652	s	b
8	27	5362	4652	s	b
8	27	7863	4652	s	b
8	28	5957	4535	i	f
8	34	974	4520	i	f
8	34	999	4520	i	f
8	37	31848	33830	i	f
9	21	12114	7775	i	f
9	21	7791	7775	i	f
9	21	26542	7775	i	f
9	21	7816	7775	i	f
9	26	16206	18895	i	f
9	26	39177	18895	i	f
10	15	26541	26637	i	f
10	15	26594	26637	i	f
10	15	26570	26637	i	f
11	15	26640	7871	i	f
11	15	7844	7871	i	f
11	15	38084	7871	i	f
11	15	1136	7871	i	f
11	15	7850	7871	s	f
11	15	26502	7871	s	f
11	15	26633	7871	s	f
11	15	7835	7871	s	f
11	15	42241	7871	s	f
11	15	7806	7871	s	f
11	15	7873	7871	s	f
11	15	7870	7871	s	f
11	15	7866	7871	s	f
11	15	26553	7871	s	f
11	15	7779	7871	s	f
11	15	26623	7871	s	f
11	15	26528	7871	s	f
11	15	26557	7871	s	f
11	15	7791	7871	s	f
11	15	26596	7871	s	f
11	15	26576	7871	s	f
11	15	7821	7871	s	f
11	15	26574	7871	s	f
11	15	26532	7871	s	f
11	15	26586	7871	s	f
11	15	26560	7871	s	f
11	15	26584	7871	s	f
11	15	26580	7871	s	f
11	15	7805	7871	s	f
11	15	26562	7871	s	f
11	15	26509	7871	s	f
11	15	26669	7871	s	f
11	15	26527	7871	s	f
11	15	26505	7871	s	f
11	15	26602	7871	s	f
11	15	7815	7871	s	f
11	15	26654	7871	s	f
11	15	7841	7871	s	f
11	15	7787	7871	s	f
11	15	26647	7871	s	f
11	15	7789	7871	s	f
11	15	7860	7871	i	f
12	16	20624	4124	i	f
12	19	7853	7808	i	f
12	19	15278	7808	i	f
12	19	26550	7808	i	f
12	19	26645	7808	i	f
12	19	26651	7808	i	f
12	20	7793	7809	i	f
12	21	29914	32649	i	f
12	21	33856	32649	i	f
12	21	7866	32649	i	b
12	23	1172	4276	i	f
12	23	16788	4390	i	f
12	23	28513	4390	s	f
12	23	29438	4390	s	f
12	23	2289	4390	s	f
12	23	28186	4390	s	f
12	23	28050	4390	s	f
12	23	9107	4390	s	f
12	23	4230	4390	i	f
12	23	27865	4390	i	f
12	23	4375	1152	i	f
12	26	1613	4927	i	f
12	26	4830	4927	i	f
12	26	5222	4927	i	f
12	26	1383	4927	i	f
12	26	6938	4927	i	f
12	26	2505	4927	i	f
12	26	1585	4927	i	f
12	26	1050	4075	i	f
12	27	2654	1613	i	f
12	27	1977	1613	i	f
12	31	4300	1096	i	f
12	32	15276	16452	i	f
12	35	7534	1131	i	f
12	36	1296	4893	i	f
12	37	1855	1148	i	f
12	43	1354	525	i	f
13	16	13466	26638	i	f
13	16	10155	26638	i	f
13	16	3932	26638	i	f
13	16	27915	26638	i	f
13	16	7842	26638	d	f
13	16	7821	26638	i	f
13	16	2248	26638	i	f
13	17	33283	15723	i	f
13	21	13338	26576	i	f
13	21	26523	26576	i	f
13	21	12702	26576	i	f
13	21	220	26651	i	f
13	21	16518	26651	i	f
13	21	4121	26651	i	f
13	21	15314	26651	i	f
13	21	7820	26651	i	f
13	21	26547	26651	i	f
13	21	39012	16452	i	f
13	21	7855	16452	i	f
13	22	7873	42255	i	f
13	22	2747	42255	i	f
13	22	42248	42255	i	f
13	22	5766	42255	i	f
13	22	2005	3888	i	f
13	22	26877	3888	i	f
13	23	26604	26652	i	f
13	23	2881	26652	i	f
13	23	26618	26652	i	f
13	23	7807	26652	i	f
13	24	26605	26618	i	f
13	24	15207	26618	i	f
13	25	4728	26659	i	f
13	27	4203	16438	i	f
13	35	16525	16625	i	f
13	51	1216	3748	i	b
14	7	18479	18100	i	f
14	11	7707	26571	i	f
14	11	9357	26571	i	f
14	11	12967	26571	i	f
14	11	27085	26571	i	f
14	16	24119	17768	i	f
14	16	24726	17768	i	f
14	16	18617	17768	d	f
14	17	17289	17621	i	f
14	17	17836	17621	i	f
14	17	9097	18131	i	f
14	17	23217	18131	i	f
14	17	21604	18131	i	f
14	17	17843	18131	i	f
14	17	9934	18131	i	f
14	17	9308	18131	s	b
14	17	25785	18131	s	b
14	17	16991	18131	s	b
14	17	9491	18131	s	b
14	17	18085	18131	s	b
14	17	9696	18131	s	b
14	17	8851	18131	s	b
14	17	17290	18131	s	b
14	17	22980	18131	s	b
14	17	9109	18131	s	b
14	17	17119	18131	s	b
14	17	9645	18131	s	b
14	17	10273	18131	s	b
14	17	9487	18131	s	b
14	17	9523	18131	s	b
14	17	17120	18131	s	b
14	17	17537	18131	s	b
14	17	9319	17604	i	f
14	17	9208	17604	i	f
15	16	4836	42243	i	f
15	16	31895	42243	i	f
15	16	31611	42243	i	f
15	16	26585	42243	i	f
15	16	31772	42243	i	f
15	22	27635	27912	i	f
15	22	15568	27912	i	f
16	18	26496	26502	i	f
16	18	26543	26502	i	f
16	18	26565	26502	i	f
16	18	26595	26502	i	f
16	18	26556	26502	i	f
16	19	26567	26501	i	f
16	21	26505	26499	i	f
17	15	26500	26515	i	f
17	15	14370	26515	i	f
17	15	26509	26515	i	f
17	15	26546	26515	i	f
17	15	543	26515	i	f
17	15	13679	26515	i	f
17	15	26604	26515	i	f
17	15	26520	26515	i	f
17	15	26559	26515	i	f
17	15	11165	26515	i	f
18	17	12130	26597	i	f
18	17	7824	26597	i	f
18	17	7811	26597	i	f
18	25	16479	16690	i	f
18	25	16737	16690	i	f
18	25	15292	16690	i	f
19	16	7771	7819	i	f
19	16	26598	7819	i	f
19	16	26555	7819	i	f
19	16	42244	7819	i	f
19	21	3824	4254	i	f
19	21	16473	4254	i	f
19	21	1012	4254	i	f
19	23	33106	5100	i	f
19	23	7827	5100	i	f
19	23	4887	5100	i	f
19	23	1747	5100	i	f
19	23	26666	5100	i	f
20	16	13801	26586	i	f
20	16	1326	26586	i	f
21	16	7812	7795	i	f
21	16	18935	7795	i	f
21	16	7806	7795	i	f
21	16	7858	7795	i	f
22	19	16661	26500	i	f
22	19	739	26500	i	f
22	19	16835	26500	i	f
22	19	11183	26500	i	f
22	24	19417	16465	i	f
22	31	15246	16655	i	f
23	18	16625	26572	i	f
23	18	26541	26572	i	f
23	18	26538	26572	i	f
24	18	28123	42270	i	f
24	18	42251	42270	i	f
24	18	7854	42270	i	f
25	14	32459	34042	i	f
25	14	32323	34042	i	f
25	21	42249	29813	i	b
25	21	30669	31128	s	b
25	21	30947	31128	s	b
25	21	31748	31128	s	b
25	21	33989	31128	s	b
25	21	31108	31128	s	b
25	21	30721	31128	s	b
25	21	31838	31128	s	b
25	21	26976	31128	s	b
25	21	31739	31128	s	b
25	21	27127	31128	s	b
25	21	30891	31128	s	b
25	21	30801	31128	s	b
25	21	33899	31128	s	b
25	21	34843	31128	s	b
25	21	30570	31128	s	b
25	21	31553	31128	s	b
25	21	29743	31128	s	b
25	21	30936	31128	s	b
25	21	30670	31128	s	b
25	21	29733	31128	s	b
25	21	31315	31128	s	b
25	21	26934	31128	s	b
25	21	30451	31128	s	b
25	21	31144	31128	s	b
25	21	31394	31128	s	b
25	21	30879	31128	s	b
25	21	30593	31128	s	b
25	21	31150	31128	s	b
25	21	31243	31128	s	b
25	21	27198	31128	s	b
25	21	31187	31128	s	b
25	21	37854	31128	s	b
25	21	38480	31128	s	b
25	21	31471	31128	s	b
25	21	29562	31128	s	b
25	21	30992	31128	s	b
25	21	31422	31128	s	b
25	21	31427	31128	s	b
25	21	31556	31128	s	b
25	21	41356	31128	s	b
25	21	38488	31128	s	b
25	21	31105	31128	s	b
25	21	38479	31128	s	b
25	21	35103	31128	s	b
25	21	30586	31128	s	b
25	21	31410	31128	s	b
25	21	30520	31128	s	b
25	21	31590	31128	s	b
25	21	30672	31128	s	b
25	21	31109	31128	s	b
25	21	31391	31128	s	b
25	21	29606	31128	s	b
25	21	31740	31128	s	b
25	21	30702	31128	s	b
25	21	30502	31128	s	b
25	21	31402	31128	s	b
25	21	30633	31128	s	b
25	21	30917	31128	s	b
25	21	31299	31128	s	b
25	21	31155	31128	s	b
25	21	40951	31128	s	b
25	21	31215	31128	s	b
25	21	31114	31128	s	b
25	21	30431	31128	s	b
25	21	30892	31128	s	b
25	21	31119	31128	s	b
25	21	31166	31128	s	b
25	21	30440	31128	s	b
25	21	31415	31128	s	b
25	21	31389	31128	s	b
25	21	30862	31128	s	b
25	21	27003	31128	s	b
25	21	30562	31128	s	b
25	21	30888	31128	s	b
25	21	27099	31128	s	b
25	21	30963	31128	s	b
25	21	41309	31128	s	b
25	21	30770	31128	s	b
25	21	31192	31128	s	b
25	21	31712	31128	s	b
25	21	40927	31128	s	b
25	21	31125	31128	s	b
25	21	31131	31128	s	b
25	21	27314	31128	s	b
25	21	31550	31128	s	b
25	21	31333	31128	s	b
25	21	27089	31128	s	b
25	21	31426	31128	s	b
25	21	31480	31128	s	b
25	21	30673	31128	s	b
25	21	31451	31128	s	b
25	21	31551	31128	s	b
25	21	31561	31128	s	b
25	21	38346	34012	i	f
25	21	26629	26636	i	f
25	21	26628	26636	i	f
25	21	12426	26636	i	f
25	23	42246	42249	i	f
25	23	30561	42249	i	f
25	23	29573	42249	i	f
25	23	27916	42249	i	f
25	25	31785	16048	i	f
25	27	33619	33829	i	f
26	15	11164	26518	i	f
26	15	14221	26518	i	f
26	15	26496	26518	i	f
26	15	14309	26518	i	f
26	15	949	26518	i	f
26	15	13320	26518	i	f
26	15	11749	26518	i	f
26	15	26552	26518	i	f
26	15	26541	26518	i	f
26	15	26516	26518	i	f
26	23	13840	13622	i	f
27	16	7804	26547	s	f
27	16	7809	26547	s	f
27	16	26609	26547	s	f
27	16	26525	26547	s	f
27	16	26634	26547	s	f
27	16	26665	26547	s	f
27	16	42251	26547	s	f
27	16	7848	26547	s	f
27	16	26662	26547	s	f
27	16	26666	26547	s	f
27	16	7867	26547	s	f
27	16	26584	26547	s	f
27	16	42248	26547	s	f
27	16	7791	26547	s	f
27	16	7794	26547	s	f
27	16	26608	26547	s	f
27	16	26613	26547	s	f
27	16	26572	26547	s	f
27	16	26636	26547	s	f
27	16	42258	26547	s	f
27	16	7775	26547	s	f
27	16	26567	26547	s	f
27	16	26518	26547	s	f
27	16	26653	26547	s	f
27	16	7838	26547	s	f
27	16	26587	26547	s	f
27	16	7837	26547	s	f
27	16	7831	26547	s	f
27	16	26519	26547	s	f
27	16	7834	26547	s	f
27	16	42274	26547	s	f
27	16	26504	26547	s	f
27	16	7832	26547	s	f
27	16	16515	26547	i	f
27	16	18286	26547	i	f
27	16	26505	26547	i	f
27	16	7774	26547	i	f
27	16	26641	26547	i	f
27	16	26568	26547	i	f
27	26	26640	16791	i	f
27	27	16699	16645	i	f
27	31	16724	16527	i	f
28	15	26594	26623	i	f
28	15	26671	26623	i	f
28	15	15797	26623	i	f
28	15	26670	26623	d	f
28	15	26635	26623	i	f
28	15	27123	26623	i	f
28	20	3604	12524	i	f
28	25	16315	26709	i	f
28	25	31769	26709	i	f
28	25	16084	26709	i	f
30	16	26556	26596	i	f
30	16	7814	26596	i	f
30	16	745	26596	i	f
30	23	26565	26586	i	f
30	23	15296	26586	i	f
30	23	26566	26586	i	f
30	23	778	26586	i	f
30	23	26553	26586	i	f
30	23	26559	26586	i	f
31	15	3611	26513	i	f
31	15	14366	26513	i	f
31	15	26518	26513	i	f
31	15	7790	26513	s	f
31	15	26666	26513	s	f
31	15	7869	26513	s	f
31	15	26499	26513	s	f
31	15	7823	26513	s	f
31	15	26586	26513	s	f
31	15	26653	26513	s	f
31	15	7792	26513	s	f
31	15	42245	26513	s	f
31	15	7780	26513	s	f
31	15	7848	26513	s	f
31	15	42268	26513	s	f
31	15	26561	26513	s	f
31	15	26541	26513	s	f
31	15	26621	26513	s	f
31	15	26543	26513	s	f
31	15	26595	26513	s	f
31	15	42276	26513	s	f
31	15	7863	26513	s	f
31	15	7870	26513	s	f
31	15	7777	26513	s	f
31	15	26556	26513	s	f
31	15	7794	26513	s	f
31	15	7846	26513	s	f
31	15	26655	26513	s	f
31	15	26519	26513	s	f
31	15	26672	26513	s	f
31	15	26578	26513	s	f
31	15	26622	26513	s	f
31	15	42269	26513	s	f
31	15	7822	26513	s	f
31	15	42274	26513	s	f
31	15	26596	26513	s	f
31	15	7818	26513	s	f
31	15	26639	26513	s	f
31	15	7856	26513	s	f
31	15	26539	26513	s	f
31	15	26613	26513	s	f
31	15	26620	26513	s	f
31	15	26505	26513	i	f
31	21	940	16602	i	f
31	21	451	16602	i	f
31	21	8123	12051	i	f
31	22	18907	18893	i	f
31	22	17532	18893	i	f
31	22	18911	18893	i	f
31	22	17278	18893	i	f
31	22	7775	18893	i	f
31	23	12591	12163	i	f
31	27	9321	12078	i	f
32	21	16072	42244	i	f
32	21	26610	42244	i	f
32	28	1612	2500	s	f
32	28	2467	2500	s	f
32	28	28186	2500	s	f
32	28	12670	2500	s	f
32	28	29060	2500	s	f
32	28	27414	2500	s	f
32	28	2148	2500	s	f
32	28	9854	2500	s	f
32	28	31749	2500	s	f
32	28	9488	2500	s	f
32	28	12093	2500	s	f
32	28	9753	2500	s	f
32	28	27046	2500	s	f
32	28	11431	2500	s	f
33	19	14363	26507	i	f
33	19	18846	26507	i	f
33	19	14076	26507	i	f
35	16	19776	26560	i	f
35	16	12116	26560	i	f
35	16	26497	26560	s	f
35	16	26638	26560	s	f
35	16	26586	26560	s	f
35	16	26557	26560	s	f
35	16	26543	26560	s	f
35	16	26540	26560	s	f
35	16	26634	26560	s	f
35	16	26669	26560	s	f
35	16	42264	26560	s	f
35	16	42270	26560	s	f
35	16	7814	26560	s	f
35	16	7807	26560	s	f
35	16	26516	26560	s	f
35	16	42277	26560	s	f
35	16	26583	26560	s	f
35	16	26600	26560	s	f
35	16	7816	26560	s	f
35	16	26619	26560	s	f
35	16	26608	26560	s	f
35	16	7855	26560	s	f
35	16	42276	26560	s	f
35	16	26576	26560	s	f
35	16	26602	26560	s	f
35	16	26631	26560	s	f
35	16	26668	26560	s	f
35	16	7789	26560	s	f
35	16	7771	26560	s	f
35	16	7831	26560	s	f
35	16	26564	26560	s	f
35	16	7790	26560	s	f
35	16	26538	26560	s	f
35	16	26510	26560	s	f
35	16	26539	26560	s	f
35	16	7780	26560	s	f
35	16	4383	26560	i	f
35	16	7808	26560	i	f
35	16	16554	26560	i	f
35	16	26598	26560	i	f
35	16	22349	26560	i	f
35	16	7856	26560	i	f
35	18	7805	7849	i	f
35	18	2458	7849	i	f
35	18	26555	7849	i	f
35	22	26503	26496	i	f
35	22	14477	26496	i	f
36	15	25660	17247	i	f
36	15	18194	17247	i	f
36	15	16003	17247	i	f
36	15	17902	17247	i	f
36	15	17469	17247	i	f
36	15	26688	17247	i	f
36	15	26623	17247	i	b
36	17	2800	11563	s	f
36	17	13049	11563	s	f
36	17	1861	11563	s	f
36	17	8790	11563	s	f
36	17	15946	11563	s	f
36	17	1549	11563	s	f
36	17	13170	11563	s	f
36	17	12938	11563	s	f
36	17	12630	11563	s	f
36	17	11918	11563	s	f
36	17	8011	11563	s	f
36	17	14701	11563	s	f
36	17	9689	11563	s	f
36	17	14545	11563	s	f
36	17	16382	11563	s	f
36	17	10982	11563	s	f
36	17	2852	11563	s	f
36	17	16075	11563	s	f
36	17	7949	11563	s	f
37	15	32178	42267	i	f
37	15	7839	42267	i	f
37	15	4465	42267	i	f
37	15	32151	42267	i	f
37	15	7853	42267	i	f
37	16	5305	32045	i	f
37	16	5780	32045	i	f
37	28	313	4119	i	f
37	28	4426	4119	i	f
37	52	1072	4427	i	f
38	15	7848	26534	i	f
38	15	7779	26534	i	f
38	15	15296	26534	i	f
38	15	26610	26534	i	f
38	15	16635	26534	i	f
38	16	633	14750	i	f
40	16	7832	26542	i	f
40	16	7775	26542	i	f
40	16	26598	26542	i	f
40	16	16828	26542	i	f
40	16	26511	26542	i	f
40	16	26500	26542	i	f
40	16	26632	26542	i	f
40	16	13866	26542	i	f
40	16	18362	26542	i	f
40	16	26601	26542	i	f
40	21	4803	5314	i	f
40	21	1961	5314	i	f
40	21	5568	5314	i	f
40	22	26597	26614	i	f
40	22	15174	26614	i	f
40	22	539	26614	i	f
40	22	1019	26614	i	f
40	25	16628	16691	i	f
40	25	3562	16691	i	f
40	29	7856	4719	i	f
40	29	1560	4719	i	f
40	29	4661	4719	i	f
40	29	5036	4719	i	f
40	30	1149	15214	i	f
40	35	7863	1496	i	f
41	19	26542	26533	i	f
41	19	13769	26533	i	f
41	24	16812	26550	i	f
41	24	26581	26550	i	f
41	24	3584	26550	i	f
41	24	26508	26550	i	b
41	24	26497	26500	i	f
41	24	26505	26500	i	f
41	24	26543	26500	d	f
41	24	26502	26500	i	f
41	24	14512	26500	i	f
41	24	26496	26500	i	f
41	25	16895	18861	i	f
41	25	14542	18861	i	f
41	25	8455	18861	d	f
41	25	18433	18861	i	f
41	25	18738	18861	i	f
41	25	12889	18861	i	f
41	25	10899	18861	i	f
41	25	14584	18861	i	f
41	25	18849	18861	i	f
41	25	18761	18861	i	f
41	25	18444	18861	i	f
41	25	114	7777	i	f
41	25	7845	7777	i	f
41	25	7774	7777	i	f
41	25	7944	7777	i	f
41	25	26658	7777	s	b
41	25	26568	7777	s	b
41	25	26546	7777	s	b
41	25	26614	7777	s	b
41	25	42261	7777	s	b
41	25	7867	7777	s	b
41	25	26644	7777	s	b
41	25	42254	7777	s	b
41	25	26563	7777	s	b
41	25	7870	7777	s	b
41	25	26585	7777	s	b
41	25	7783	7777	s	b
41	25	26665	7777	s	b
41	25	42268	7777	s	b
41	25	26528	7777	s	b
41	25	26663	7777	s	b
41	25	26570	7777	s	b
41	25	26545	7777	s	b
41	25	26670	7777	s	b
41	25	26606	7777	s	b
41	25	26548	7777	s	b
41	25	7807	7777	s	b
41	25	7822	7777	s	b
41	25	26560	7777	s	b
41	25	7790	7777	s	b
41	25	42274	7777	s	b
41	25	26636	7777	s	b
41	25	7849	7777	s	b
41	25	26601	7777	s	b
41	25	26511	7777	s	b
41	26	26564	26511	i	f
41	27	26587	26601	d	f
41	27	26566	26601	i	f
41	27	26567	26601	i	f
41	27	26597	26601	d	f
41	27	14938	26601	i	f
41	27	7778	26601	i	f
42	20	26610	26533	i	f
42	20	21	26533	i	f
42	20	26560	26533	i	f
42	20	26598	26533	i	f
42	20	13198	26533	i	f
42	20	16657	26533	i	f
42	20	26583	26533	i	f
42	24	26534	26519	i	f
42	24	42252	26519	d	f
42	24	26516	26519	i	f
42	24	14785	26519	i	f
42	24	7780	26519	i	f
42	24	26524	26519	i	f
42	25	7863	26534	d	f
42	25	7779	26534	i	f
42	25	26529	26534	i	f
42	25	26513	26534	i	f
42	25	26556	26534	i	f
42	25	26563	26534	i	f
42	25	26551	26534	i	f
42	25	26535	26534	i	f
42	26	7453	7863	i	f
42	26	1440	7863	i	f
42	28	14858	14750	i	f
42	31	3728	1414	i	f
42	33	757	7777	i	f
42	33	7774	7777	i	f
43	8	2179	5460	s	f
43	8	2142	5460	s	f
43	8	15107	5460	s	f
43	8	8375	5460	s	f
43	8	13945	5460	s	f
43	8	10481	5460	s	f
43	8	1438	5460	s	f
43	8	10306	5460	s	f
43	8	10561	5460	s	f
43	8	2874	5460	s	f
43	8	13178	5460	s	f
43	8	197	5460	s	f
43	8	11462	5460	s	f
43	8	8381	5460	s	f
43	8	1933	5460	s	f
43	8	12839	5460	s	f
43	8	30	5460	s	f
43	8	13615	5460	s	f
43	8	30609	5460	s	f
43	8	27451	5460	s	f
43	8	31338	5460	s	f
43	8	14757	5460	s	f
43	8	1865	5460	s	f
43	8	10747	5460	s	f
43	8	27464	5460	s	f
43	8	2993	5460	s	f
43	8	1175	5460	i	f
43	15	1642	5373	i	f
43	15	1622	5373	d	f
43	15	355	5373	i	f
43	15	3558	5373	i	f
43	15	4746	4127	i	f
43	15	1977	4127	i	f
43	16	26595	7844	d	f
43	16	5610	7844	i	f
43	16	7858	7844	i	f
43	16	1022	7844	i	f
43	16	3668	3558	i	f
43	16	601	3558	i	f
43	16	3585	3558	i	f
44	26	8811	26667	i	f
44	27	7849	1196	i	f
44	27	83	6364	i	f
44	30	9385	26643	i	f
44	30	26572	26643	i	f
44	30	7850	26643	i	f
44	30	12189	26643	i	f
44	34	31759	18946	i	f
44	34	5649	16565	i	f
44	34	349	16565	i	f
44	34	16639	16565	i	f
44	39	15789	18904	i	f
44	39	18905	18904	i	f
45	17	1815	42276	i	f
45	17	5779	42276	i	f
45	17	7856	42276	i	f
45	17	29549	42276	i	f
45	22	26604	7839	s	f
45	22	26614	7839	s	f
45	22	42264	7839	s	f
45	22	42245	7839	s	f
45	22	26544	7839	s	f
45	22	26592	7839	s	f
45	22	7827	7839	s	f
45	22	26663	7839	s	f
45	22	26501	7839	s	f
45	22	26543	7839	s	f
45	22	26522	7839	s	f
45	22	26567	7839	s	f
45	22	7869	7839	s	f
45	22	26670	7839	s	f
45	22	26536	7839	s	f
45	22	26649	7839	s	f
45	22	26612	7839	s	f
45	22	26523	7839	s	f
45	22	7776	7839	s	f
45	22	7778	7839	s	f
45	22	7830	7839	s	f
45	22	26508	7839	s	f
45	22	26507	7839	s	f
45	22	26631	7839	s	f
45	22	7832	7839	s	f
45	22	7836	7839	s	f
45	22	26599	7839	s	f
45	22	26511	7839	s	f
45	22	26651	7839	s	f
45	22	26569	7839	s	f
45	22	42258	7839	s	f
45	22	26610	7839	s	f
45	22	26535	7839	s	f
45	26	5369	3797	i	f
45	26	3958	3797	i	f
45	28	1170	3909	i	f
45	36	4979	3856	i	f
45	40	3893	3936	i	f
45	45	3960	3717	d	f
46	17	7829	26642	i	f
46	17	7804	26642	i	f
46	17	7778	26642	i	f
47	11	16798	3802	i	f
47	11	1334	3802	i	f
47	13	26510	7829	s	f
47	13	26561	7829	s	f
47	13	26648	7829	s	f
47	13	7868	7829	s	f
47	13	42279	7829	s	f
47	13	7821	7829	s	f
47	13	42277	7829	s	f
47	13	26584	7829	s	f
47	13	26658	7829	s	f
47	13	7803	7829	s	f
47	13	7867	7829	s	f
47	13	26574	7829	s	f
47	13	42274	7829	s	f
47	13	26516	7829	s	f
47	13	7797	7829	s	f
47	13	26633	7829	s	f
47	13	26572	7829	s	f
47	13	26613	7829	s	f
47	13	26600	7829	s	f
47	13	7859	7829	s	f
47	13	7834	7829	s	f
47	13	7831	7829	s	f
47	13	42249	7829	s	f
47	13	42265	7829	s	f
47	13	42253	7829	s	f
47	13	7789	7829	s	f
47	13	26526	7829	s	f
47	13	42242	7829	s	f
47	13	7823	7829	s	f
47	13	26644	7829	s	f
47	13	26597	7829	s	f
47	13	42270	7829	s	f
47	13	42257	7829	s	f
47	13	26580	7829	s	f
47	13	26535	7829	s	f
47	13	7848	7829	i	f
47	13	26549	7829	d	f
47	13	1350	7829	i	f
47	13	7807	7829	i	f
47	20	4387	4227	i	f
47	20	4289	4227	s	b
47	20	1303	4227	s	b
47	20	3765	4227	s	b
47	20	7806	4227	s	b
47	20	7818	4227	s	b
47	20	5665	4227	s	b
47	20	4123	4227	s	b
47	20	5007	4227	s	b
47	20	1310	4227	s	b
47	20	4414	4227	s	b
47	20	4965	4227	s	b
47	20	4055	4227	s	b
47	20	519	4227	s	b
47	20	1890	4227	s	b
47	20	4891	4227	s	b
47	20	7805	4227	s	b
47	24	1123	4440	i	f
47	28	1583	4120	i	f
48	19	4116	7776	i	f
48	19	26606	7776	i	f
48	19	26499	7776	i	f
48	38	26532	26548	i	b
48	38	13764	26516	i	f
49	16	26552	26516	i	f
49	16	26620	26516	i	f
49	16	26496	26516	i	f
49	16	15277	26516	i	f
49	16	26594	26516	i	f
49	16	14141	26516	i	f
49	16	11753	26516	i	f
49	16	26506	26516	i	f
49	16	15377	26516	i	f
49	16	559	26516	i	f
49	21	7777	26644	i	f
49	21	26563	26644	i	f
49	21	5347	26644	i	f
49	21	15487	26644	i	f
50	17	14047	26568	i	f
50	17	26600	26568	i	f
51	17	15467	26603	i	f
51	17	26598	26603	i	f
51	17	7845	26603	i	f
51	17	14901	26603	i	f
52	20	7852	26664	i	f
52	20	14085	26664	i	f
52	20	4600	26664	s	b
52	20	18235	26664	s	b
52	20	30741	26664	s	b
52	20	4229	26664	s	b
52	20	26785	26664	s	b
52	20	4305	26664	s	b
52	20	33471	26664	s	b
52	20	9544	26664	s	b
52	20	16843	26664	s	b
52	20	27598	26664	s	b
52	20	18948	26664	s	b
52	20	16964	26664	s	b
52	20	30538	26664	s	b
52	20	17144	26664	s	b
52	20	12413	26664	s	b
52	20	31775	26664	s	b
52	20	12063	26664	s	b
52	25	9975	17292	i	f
52	25	26629	17292	i	f
52	25	28411	3621	s	f
52	25	28283	3621	s	f
52	25	14772	3621	s	f
52	25	14120	3621	s	f
52	25	535	3621	s	f
52	25	11467	3621	s	f
52	25	12385	3621	s	f
52	25	8427	3621	s	f
52	25	32043	3621	i	f
52	25	16253	3621	i	f
52	26	9824	3636	s	f
52	26	12193	3636	s	f
52	26	1804	3636	s	f
52	26	189	3636	s	f
52	26	13171	3636	s	f
52	26	30341	3636	s	f
52	26	956	3636	s	f
52	26	9562	3636	s	f
52	26	6199	3636	i	f
52	26	1938	3636	i	f
52	26	14313	3636	s	f
52	26	4930	3640	i	f
52	26	3997	3640	i	f
52	26	1942	3640	i	f
52	26	5394	3655	i	f
52	26	4158	3655	d	f
52	26	12810	3656	s	f
52	26	15938	3656	s	f
52	26	15495	3656	s	f
52	26	9115	3656	s	f
52	26	10839	3656	s	f
52	26	10187	3656	s	f
52	26	28512	3656	s	f
52	26	2708	964	i	f
52	27	17277	3627	i	f
52	27	4109	3627	i	f
52	27	5780	3627	i	f
52	27	5374	3627	i	f
52	27	2636	3627	i	f
52	27	32037	3627	i	f
52	27	4584	3631	i	f
52	27	1005	3631	i	f
52	27	7845	3631	i	f
52	27	16376	3637	i	f
52	27	28155	3637	i	f
52	27	2144	958	i	f
52	27	2331	958	s	b
52	27	1057	958	s	b
52	27	2839	958	s	b
52	27	1438	958	s	b
52	27	2128	958	s	b
52	27	2745	958	s	b
52	27	1392	958	s	b
52	27	2811	958	s	b
52	27	1017	958	s	b
52	27	7168	958	s	b
52	27	1534	958	s	b
52	27	2479	958	s	b
52	27	1646	958	s	b
52	27	1377	958	s	b
52	27	1262	958	s	b
52	27	2800	958	s	b
52	27	2275	958	s	b
52	27	978	958	s	b
52	27	2325	958	s	b
52	27	2654	958	s	b
52	27	1557	958	s	b
52	27	2541	958	s	b
52	27	2468	958	s	b
52	27	976	958	s	b
52	27	2608	958	s	b
52	27	27545	958	s	b
52	27	1323	958	s	b
52	27	2092	958	s	b
52	27	1382	958	s	b
52	27	7841	958	s	b
52	27	2674	958	s	b
52	27	1051	958	s	b
52	27	1403	958	s	b
52	27	27405	958	s	b
52	27	1336	958	s	b
52	27	2543	958	s	b
52	27	1966	958	s	b
52	27	2338	958	s	b
52	27	223	958	s	b
52	27	957	958	s	b
52	27	2587	958	s	b
52	27	2471	958	s	b
52	27	1573	958	s	b
52	27	1662	958	s	b
52	27	1501	958	s	b
52	27	1567	958	s	b
52	27	16218	958	s	b
52	27	2774	958	s	b
52	27	2257	973	i	f
52	27	3041	973	i	f
52	27	7839	987	s	b
52	27	1998	987	s	b
52	27	1555	987	s	b
52	27	1952	987	s	b
52	27	1428	987	s	b
52	27	7154	987	s	b
52	27	7850	987	s	b
52	27	7836	987	s	b
52	27	5863	987	s	b
52	27	2319	987	s	b
52	27	1958	987	s	b
52	27	1776	987	s	b
52	27	7863	987	s	b
52	27	1802	987	s	b
52	27	1978	987	s	b
52	27	7181	987	s	b
52	27	27863	987	s	b
52	27	1270	987	s	b
52	27	2098	987	s	b
52	27	960	987	s	b
52	27	1624	987	s	b
52	27	1022	987	s	b
52	27	1855	987	s	b
52	27	4569	987	s	b
52	27	1543	987	s	b
52	27	2799	987	s	b
52	27	1389	987	s	b
52	27	2410	987	s	b
52	27	2766	987	s	b
52	27	1440	987	s	b
52	27	2727	987	s	b
52	27	1539	987	s	b
52	27	6573	987	s	b
52	27	1915	987	s	b
52	27	1427	987	s	b
52	27	1388	987	s	b
52	27	1415	987	s	b
52	27	7846	987	s	b
52	27	1547	987	s	b
52	27	2719	987	s	b
52	27	1331	987	s	b
52	27	1715	987	s	b
52	27	5063	987	s	b
52	28	26559	26567	i	f
52	28	104	26567	i	f
52	28	13810	26567	i	f
52	28	7801	7781	i	f
52	28	7817	7781	i	f
52	28	7779	7781	i	f
52	28	26642	7781	i	f
52	28	559	7781	i	f
52	29	4999	4552	i	f
52	31	1167	4895	i	f
52	32	582	3565	i	f
52	33	4254	4170	i	f
52	38	1935	4905	i	f
52	38	12050	15603	i	f
52	39	619	826	i	f
52	41	915	912	i	f
52	45	1152	3550	i	f
52	47	2705	3775	i	f
52	47	5024	3775	i	f
52	49	15224	3600	i	f
52	49	516	3600	i	f
52	57	7548	3791	i	f
52	57	3995	3821	i	f
52	57	2577	3821	i	f
52	58	606	934	i	f
52	85	3632	3771	i	f
53	15	31469	42242	i	f
53	15	18947	42242	i	f
53	15	16986	42242	i	f
53	15	26607	42242	i	f
53	15	42245	42242	i	f
54	16	23129	26545	i	f
54	16	7817	26545	i	f
54	16	7773	26545	i	f
54	16	26588	26545	i	f
54	16	17403	26545	i	f
54	16	26529	26545	i	f
54	21	42279	42277	i	f
54	21	28644	42277	i	f
54	21	32163	42277	i	f
54	21	32106	42277	i	f
54	21	7799	42277	s	b
54	21	26626	42277	s	b
54	21	42256	42277	s	b
54	21	42275	42277	s	b
54	21	7837	42277	s	b
54	21	7829	42277	s	b
54	21	7811	42277	s	b
54	21	7775	42277	s	b
54	21	7814	42277	s	b
54	21	26527	42277	s	b
54	21	26600	42277	s	b
54	21	26542	42277	s	b
54	21	26605	42277	s	b
54	21	42266	42277	s	b
54	21	26662	42277	s	b
54	21	26538	42277	s	b
54	21	26584	42277	s	b
54	21	26661	42277	s	b
54	21	7790	42277	s	b
54	21	42262	42277	s	b
54	21	7838	42277	s	b
54	21	26599	42277	s	b
54	21	26598	42277	s	b
54	21	26546	42277	s	b
54	21	7844	42277	s	b
54	21	26512	42277	s	b
54	21	26503	42277	s	b
54	21	42272	42277	s	b
54	21	26646	42277	s	b
54	21	26634	42277	s	b
54	21	7835	42277	s	b
55	19	3289	7816	i	f
55	19	26642	7816	i	f
55	20	1123	203	i	f
55	23	14428	26499	i	f
55	23	16825	26499	i	f
55	23	26558	26499	i	f
55	23	26501	26499	i	f
55	25	7805	7794	i	f
55	25	1099	7794	i	f
55	25	604	7794	i	f
55	25	5312	7794	i	f
55	32	19476	9347	i	f
56	15	42251	42275	i	f
56	15	7840	42275	s	f
56	15	26614	42275	s	f
56	15	26588	42275	s	f
56	15	26534	42275	s	f
56	15	7869	42275	s	f
56	15	26624	42275	s	f
56	15	26539	42275	s	f
56	15	7790	42275	s	f
56	15	7844	42275	s	f
56	15	7781	42275	s	f
56	15	26578	42275	s	f
56	15	7791	42275	s	f
56	15	26601	42275	s	f
56	15	42273	42275	s	f
56	15	42246	42275	s	f
56	15	26637	42275	s	f
56	15	26615	42275	s	f
56	15	26501	42275	s	f
56	15	7802	42275	s	f
56	15	26647	42275	s	f
56	15	26498	42275	s	f
56	15	26603	42275	s	f
56	15	42254	42275	s	f
56	15	7860	42275	s	f
56	15	7837	42275	s	f
56	15	7797	42275	s	f
56	15	26553	42275	s	f
56	15	26509	42275	s	f
56	15	7779	42275	s	f
56	15	26579	42275	s	f
56	15	42263	42275	s	f
56	15	26574	42275	s	f
56	15	7772	42275	s	f
56	15	26586	42275	s	f
56	15	42244	42275	s	f
56	15	26619	42275	s	f
56	15	26672	42275	s	f
56	15	42242	42275	i	f
56	15	42265	42275	i	f
56	15	31387	42275	i	f
56	15	3261	42275	i	f
56	15	42256	42275	i	f
56	17	7856	7871	i	f
56	17	42255	7871	i	f
56	17	5531	7871	i	f
56	17	42277	7871	i	f
56	17	2911	7871	i	f
56	19	30609	5710	s	f
56	19	14939	5710	s	f
56	19	27793	5710	s	f
56	19	26923	5710	s	f
56	19	5723	5710	i	f
56	19	4879	5710	i	f
56	19	5721	5710	s	b
56	19	3221	5710	s	b
56	19	2275	5710	s	b
56	19	5767	5710	s	b
56	19	3023	5710	s	b
56	19	32012	5710	s	b
56	19	32000	5710	s	b
56	19	5737	5710	s	b
56	19	32139	5710	s	b
56	19	3061	5710	s	b
56	19	5096	5710	s	b
56	19	32099	5710	s	b
56	19	2922	5710	s	b
56	19	2126	5710	s	b
56	19	28240	5710	s	b
56	19	5743	5710	s	b
57	16	26567	7814	i	f
57	16	26550	7814	i	f
57	16	1911	7814	i	f
57	16	26548	7814	i	f
57	16	796	7814	i	f
57	16	26573	7814	i	f
57	16	28052	7814	i	f
57	16	15865	7814	i	f
57	17	1418	1130	i	f
57	22	3567	4139	i	f
57	22	3920	4139	s	b
57	22	15289	4139	s	b
57	22	518	4139	s	b
57	22	7087	4139	s	b
57	22	3890	4139	s	b
57	22	4481	4139	s	b
57	22	4212	4139	s	b
57	22	196	4139	s	b
57	22	4401	4139	s	b
57	22	15332	4139	s	b
57	22	4140	4139	s	b
57	22	16759	4139	s	b
57	22	1142	4139	s	b
57	22	7800	4139	s	b
57	22	4180	4139	s	b
57	22	3737	4139	s	b
57	22	6476	4139	s	b
57	40	1362	5286	i	f
57	40	3829	5286	i	f
57	40	7840	5286	i	f
58	23	7792	26528	s	f
58	23	26648	26528	s	f
58	23	7821	26528	s	f
58	23	7859	26528	s	f
58	23	26622	26528	s	f
58	23	7797	26528	s	f
58	23	26671	26528	s	f
58	23	26541	26528	s	f
58	23	26535	26528	s	f
58	23	7790	26528	s	f
58	23	7806	26528	s	f
58	23	26618	26528	s	f
58	23	7833	26528	s	f
58	23	26504	26528	s	f
58	23	7812	26528	s	f
58	23	26570	26528	s	f
58	23	7811	26528	s	f
58	23	26527	26528	s	f
58	23	26662	26528	s	f
58	23	26498	26528	s	f
58	23	42260	26528	s	f
58	23	26581	26528	s	f
58	23	26539	26528	s	f
58	23	26574	26528	s	f
58	23	42244	26528	s	f
58	23	26540	26528	s	f
58	23	26642	26528	s	b
58	23	7836	26528	s	b
58	28	12472	17592	i	f
58	28	24925	17592	i	f
58	28	18791	17592	i	f
58	29	31933	18088	i	f
58	29	18825	18088	i	f
58	29	8236	18088	s	f
58	29	12411	18088	s	f
58	29	31533	18088	s	f
58	29	9592	18088	s	f
58	29	14964	18088	s	f
58	29	14875	18088	s	f
58	29	12092	18088	s	f
58	29	16334	18088	i	f
58	29	9475	18088	i	f
58	29	9535	18088	i	f
58	29	4371	18088	d	f
58	30	558	16625	i	f
58	30	15719	16625	i	f
58	30	16721	16625	i	f
58	30	4187	3917	i	f
58	30	1287	3917	i	f
58	30	1502	3917	i	f
58	30	16748	3917	i	f
58	34	7795	7816	d	f
58	34	7829	7816	i	f
58	45	24483	17966	i	f
58	46	18632	17866	i	f
58	46	24146	17866	i	f
58	55	5135	3927	i	f
58	55	5485	3927	i	f
59	17	7780	42264	d	f
59	17	27577	42264	i	f
59	17	42244	42264	i	f
59	17	31151	42264	i	f
59	17	42274	42264	i	f
59	17	26550	42264	d	f
59	17	28915	42264	i	f
59	18	27795	32980	s	f
59	18	31630	32980	s	f
59	18	12530	32980	s	f
59	18	1240	32980	s	f
59	18	30078	32980	s	f
59	18	8455	32980	s	f
59	18	29838	32980	s	f
59	18	27228	32980	s	f
59	18	11464	32980	s	f
59	18	8237	32980	s	f
59	18	27803	32980	s	f
59	18	29256	32980	s	f
59	18	32330	32980	i	f
59	18	36812	32980	i	f
59	18	5678	32980	i	f
59	18	33060	32980	i	f
59	18	1982	30141	i	f
59	18	34380	30141	i	f
59	18	31160	30141	s	b
59	18	29644	30141	s	b
59	18	31448	30141	s	b
59	18	31158	30141	s	b
59	18	30538	30141	s	b
59	18	29924	30141	s	b
59	18	29562	30141	s	b
59	18	29569	30141	s	b
59	18	39391	30141	s	b
59	18	29565	30141	s	b
59	18	32932	30141	s	b
59	18	29570	30141	s	b
59	18	42251	30141	s	b
59	18	30224	30141	s	b
59	18	29925	30141	s	b
59	18	33086	30141	s	b
59	18	29576	30141	s	b
59	18	30091	30141	s	b
59	18	30085	30141	s	b
59	18	30064	30141	s	b
59	18	29568	30141	s	b
59	18	30080	30141	s	b
59	18	32865	30141	s	b
59	18	33226	30141	s	b
59	18	33067	30141	s	b
59	18	31197	30141	s	b
59	18	29560	30141	s	b
59	18	30022	30141	s	b
59	18	29903	30141	s	b
59	18	30234	30141	s	b
59	18	30136	30141	s	b
59	18	29750	30141	s	b
59	18	32879	30141	s	b
59	18	29894	30141	s	b
59	18	36044	30141	s	b
59	18	30214	30141	s	b
59	18	40869	30141	s	b
59	18	35091	30141	s	b
59	18	31141	30141	s	b
59	18	42271	30141	s	b
59	18	31464	30141	s	b
59	18	39941	30141	s	b
59	18	31609	30141	s	b
59	18	31195	30141	s	b
59	18	32475	30141	s	b
59	18	29970	30141	s	b
59	18	30069	30141	s	b
59	18	29620	30141	s	b
59	18	30063	30141	s	b
59	18	35061	30141	s	b
59	24	27779	42253	i	f
59	24	27644	42253	i	f
59	24	27432	42253	i	f
59	26	32896	32923	i	f
59	26	32427	32923	s	b
59	26	30180	32923	s	b
59	26	29604	32923	s	b
59	26	30250	32923	s	b
59	26	32907	32923	s	b
59	26	34126	32923	s	b
59	26	32607	32923	s	b
59	26	42261	32923	s	b
59	26	32400	32923	s	b
59	26	30668	32923	s	b
59	26	34220	32923	s	b
59	26	30392	32923	s	b
59	26	32971	32923	s	b
59	26	29630	32923	s	b
59	26	32464	32923	s	b
59	26	32495	32923	s	b
59	26	34404	32923	s	b
59	30	2325	7872	i	f
60	15	26554	26516	d	f
60	15	26610	26516	d	f
60	15	26593	26516	s	f
60	15	26549	26516	s	f
60	15	7858	26516	s	f
60	15	26613	26516	s	f
60	15	7859	26516	s	f
60	15	26637	26516	s	f
60	15	26650	26516	s	f
60	15	26663	26516	s	f
60	15	26534	26516	s	f
60	15	26497	26516	s	f
60	15	7776	26516	s	f
60	15	26591	26516	s	f
60	15	42259	26516	s	f
60	15	26586	26516	s	f
60	15	26641	26516	s	f
60	15	26550	26516	s	f
60	15	26665	26516	s	f
60	15	26620	26516	s	f
60	15	26661	26516	s	f
60	15	26585	26516	s	f
60	15	26545	26516	s	f
60	15	7870	26516	s	f
60	15	26525	26516	s	f
60	15	26630	26516	s	f
60	15	26635	26516	s	f
60	15	26653	26516	s	f
60	15	7778	26516	s	f
60	15	7820	26516	s	f
60	15	26519	26516	s	f
60	15	42269	26516	s	f
60	15	26555	26516	s	f
60	15	7841	26516	s	f
60	15	26524	26516	s	f
60	15	26573	26516	i	f
60	15	7834	26516	s	f
60	15	42268	26516	s	f
60	15	26601	26516	s	f
60	15	7811	26516	s	f
60	15	7866	26516	s	f
60	15	26617	26516	s	f
60	15	26571	26516	s	f
60	15	26629	26516	s	f
60	15	7804	26516	s	f
60	15	7771	26516	s	f
60	15	42249	26516	s	f
60	15	26648	26516	s	f
60	15	26517	26516	s	f
60	15	7872	26516	s	f
60	15	7821	26516	s	f
60	15	26614	26516	s	f
60	15	7848	26516	s	f
60	15	7853	26516	s	f
60	15	7805	26516	s	f
60	15	42265	26516	s	f
60	15	7781	26516	s	f
60	15	7830	26516	s	f
60	15	7779	26516	s	f
60	15	26557	26516	s	f
60	15	7856	26516	s	f
60	15	26605	26516	s	f
60	15	7855	26516	s	f
60	15	16449	26516	i	f
60	15	26595	26516	i	f
60	21	3901	1944	i	f
60	21	7002	1944	i	f
60	22	14004	14003	i	f
60	22	3620	5525	i	f
60	22	1011	5525	i	f
60	22	975	5525	i	f
60	22	5417	5525	i	f
60	26	7835	1947	i	f
60	27	1513	5232	i	f
60	27	3683	5232	i	f
61	18	12382	26665	i	f
61	18	26670	26665	i	f
61	18	15950	26665	i	f
61	18	30684	26665	i	f
61	18	2676	26665	i	f
61	18	27782	26665	i	f
61	19	27369	12388	i	f
61	19	18929	12393	i	f
61	19	15538	12393	i	f
61	29	32960	30216	i	f
62	17	26628	7780	s	f
62	17	26621	7780	s	f
62	17	7831	7780	s	f
62	17	7802	7780	s	f
62	17	26647	7780	s	f
62	17	7864	7780	s	f
62	17	7827	7780	s	f
62	17	26558	7780	s	f
62	17	26545	7780	s	f
62	17	26516	7780	s	f
62	17	7799	7780	s	f
62	17	7814	7780	s	f
62	17	26651	7780	s	f
62	17	7865	7780	s	f
62	17	26619	7780	s	f
62	17	26608	7780	s	f
62	17	26665	7780	s	f
62	17	26517	7780	s	f
62	17	26509	7780	s	f
62	17	26540	7780	s	f
62	17	26500	7780	s	f
62	17	26572	7780	s	f
62	17	42258	7780	s	f
62	17	26549	7780	s	f
62	17	26640	7780	s	f
62	17	26648	7780	s	f
62	17	26593	7780	s	f
62	17	42244	7780	s	f
62	17	26604	7780	s	f
62	17	26610	7780	s	f
62	17	26555	7780	s	f
62	17	7776	7780	s	f
62	17	26566	7780	s	f
62	17	13346	7780	i	f
62	17	26670	7780	i	f
62	17	42260	7780	d	f
62	17	3616	7780	i	f
62	17	7785	7780	i	f
62	17	16365	7780	i	f
62	17	26530	7780	s	f
62	22	32458	32444	i	f
62	22	30327	32444	i	f
62	23	27103	29623	i	f
62	26	32399	32420	d	f
62	27	34219	32414	i	f
62	27	41699	32414	i	f
62	27	30321	32414	i	f
62	27	34239	32414	i	f
62	27	29631	29648	i	f
62	32	33054	32497	i	f
62	36	31154	29596	i	f
62	39	30864	32448	i	f
62	39	34089	32448	i	f
63	15	26579	26580	i	f
63	15	42243	26580	s	f
63	15	42265	26580	s	f
63	15	26668	26580	s	f
63	15	7771	26580	s	f
63	15	26605	26580	s	f
63	15	26656	26580	s	f
63	15	26611	26580	s	f
63	15	26569	26580	s	f
63	15	26640	26580	s	f
63	15	26629	26580	s	f
63	15	26627	26580	s	f
63	15	42260	26580	s	f
63	15	26632	26580	s	f
63	15	7850	26580	s	f
63	15	26529	26580	s	f
63	15	42274	26580	s	f
63	15	7845	26580	s	f
63	15	26571	26580	s	f
63	15	7783	26580	s	f
63	15	26548	26580	s	f
63	15	26607	26580	s	f
63	15	7802	26580	s	f
63	15	26585	26580	s	f
63	15	7865	26580	s	f
63	15	26587	26580	s	f
63	15	42270	26580	s	f
63	15	42275	26580	s	f
63	15	26591	26580	s	f
63	15	26565	26580	s	f
63	15	26502	26580	s	f
63	15	7853	26580	s	f
63	15	7830	26580	s	f
63	15	42263	26580	s	f
63	15	42240	26580	s	f
63	15	7769	26580	s	f
63	15	26649	26580	s	f
63	15	7831	26580	s	f
63	15	26630	26580	s	f
63	15	7794	26580	i	f
63	15	5585	26580	i	f
63	15	559	26580	i	f
63	15	1147	26580	i	f
63	15	26540	26580	i	f
63	20	5536	16618	i	f
63	20	14979	16618	s	f
63	20	12182	16618	s	f
63	20	686	16618	s	f
63	20	29119	16618	s	f
63	20	2672	16618	s	f
63	20	9606	16618	s	f
63	20	12799	16618	s	f
63	20	701	16618	s	f
63	20	790	16618	s	f
63	20	27997	16618	s	f
63	20	31610	16618	s	f
63	20	4982	16618	i	f
63	20	32289	16618	d	f
63	22	4040	5466	i	f
63	22	5192	5466	i	f
63	22	3566	5466	i	f
63	23	1399	7841	i	f
63	23	1784	7841	i	f
63	25	15901	16592	i	f
63	25	897	16592	i	f
63	25	27595	16592	i	f
63	25	16633	16592	i	f
63	26	2598	5049	i	f
63	26	2821	5063	i	f
63	32	1154	4922	i	f
63	41	1934	5040	i	f
64	17	13699	26533	i	f
64	17	14372	26533	i	f
64	17	7773	26533	i	f
64	17	26552	26533	i	f
64	17	26557	26533	i	f
64	17	26561	26533	i	f
64	17	14836	26533	i	f
64	17	26554	26533	i	f
64	17	26590	26533	i	f
64	17	26555	26533	i	f
64	23	12251	16423	i	f
64	23	589	16423	i	f
64	23	4254	16423	i	f
64	23	16561	16423	i	f
64	23	1316	16423	d	f
65	21	14467	26501	i	f
65	21	14477	26501	i	f
65	21	26498	26501	i	f
65	21	26632	26501	s	f
65	21	7815	26501	s	f
65	21	7838	26501	s	f
65	21	7810	26501	s	f
65	21	7772	26501	s	f
65	21	42259	26501	s	f
65	21	26544	26501	s	f
65	21	26521	26501	s	f
65	21	7804	26501	s	f
65	21	26571	26501	s	f
65	21	7833	26501	s	f
65	21	26528	26501	s	f
65	21	26514	26501	s	f
65	21	42274	26501	s	f
65	21	26636	26501	s	f
65	21	7818	26501	s	f
65	21	7796	26501	s	f
65	21	26570	26501	s	f
65	21	26511	26501	s	f
65	21	26503	26501	s	f
65	21	7825	26501	s	f
65	21	42271	26501	s	f
65	21	7805	26501	s	f
65	21	26559	26501	s	f
65	21	26649	26501	s	f
65	21	42277	26501	s	f
65	21	26496	26501	s	f
65	21	26547	26501	s	f
65	21	26505	26501	s	f
65	21	42275	26501	s	f
65	21	7847	26501	s	f
65	21	42257	26501	s	f
65	21	26653	26501	s	f
65	21	7849	26501	s	f
65	21	26585	26501	s	b
65	21	26584	26501	s	b
65	21	26640	26501	s	b
65	21	7844	26501	s	b
65	21	26506	26501	s	b
65	21	7822	26501	s	b
65	21	7862	26501	s	b
[truncated: 3,808 more rows]
