# Supplementary material for: Optimal surveillance against foot-and-mouth disease: A sample average approximation approach
Source: PLoS One. 2020 Jul 9;15(7):e0235969. doi: 10.1371/journal.pone.0235969 (PMC7347195; doi:10.1371/journal.pone.0235969)
Supplement: S1 Data — (ZIP) [file pone.0235969.s001.zip › ip_summary.xlsx]

## Sheet: Passive
Run	Day_infected	ID	Source	How	Day_diagnosed	Day_culled	Is DC	Long	Lat	Cattle	Sheep	Pigs
1	37	192	262	l	47	48	0	144.367	-36.395	144	1367	0
1	31	193	262	l	44	45	0	144.368	-36.403	108	1891	0
1	10	262	26545	i	45	45	0	144.359	-36.407	300	3256	0
1	20	333	262	l	45	45	0	144.353	-36.424	0	1824	0
1	0	343	0		0	47	1	144.565	-36.938	0	1885	0
1	0	368	0		0	46	1	144.64	-36.835	0	3256	0
1	0	387	0		0	47	1	144.638	-36.924	0	2308	0
1	0	482	0		0	45	1	144.003	-36.014	93	3242	0
1	0	586	0		0	42	1	143.858	-36.077	397	0	0
1	0	1167	0		0	46	1	144.612	-36.3	162	0	0
1	0	1266	0		0	49	1	144.812	-36.453	141	1829	0
1	45	1394	4718	l	56	56	0	145.511	-36.318	38	3196	0
1	0	1725	0		0	46	1	146.089	-36.135	93	3042	0
1	39	3521	16440	i	0	42	1	144.135	-36.116	176	0	0
1	0	3590	0		0	46	1	144.176	-36.015	320	0	0
1	0	3741	0		0	46	1	144.881	-36.341	342	0	0
1	0	3756	0		0	40	1	144.8	-36.16	121	0	0
1	0	3796	0		0	46	1	144.931	-36.213	382	0	0
1	0	4137	0		0	46	1	144.636	-36.302	375	0	0
1	33	4329	262	l	44	44	0	144.368	-36.386	469	0	0
1	0	4330	0		0	40	1	144.415	-36.268	385	0	0
1	0	4557	0		0	40	1	145.63	-36.35	203	0	0
1	0	4563	0		0	41	1	145.435	-36.502	272	0	0
1	0	4574	0		0	40	1	145.707	-36.455	275	0	0
1	0	4592	0		0	45	1	145.513	-36.556	236	0	0
1	28	4718	16515	i	44	45	0	145.514	-36.322	204	0	0
1	0	4797	0		0	41	1	145.212	-36.54	378	0	0
1	0	4940	0		0	41	1	145.143	-36.218	431	0	0
1	0	5094	0		0	46	1	145.919	-36.208	384	0	0
1	41	6152	4329	l	53	53	0	144.371	-36.3959	0	0	0
1	0	6187	0		0	41	1	143.451	-36.3979	0	0	0
1	0	6777	0		0	46	1	144.423	-36.2035	0	0	0
1	41	6842	262	l	51	51	0	144.373	-36.3918	0	0	0
1	0	7795	0		0	42	1	144.261	-36.8063	0	0	10
1	0	7845	0		0	39	1	145.093	-36.1969	0	0	829
1	0	7868	0		0	46	1	146.023	-36.0378	0	0	138
1	0	12887	0		0	50	1	143.074	-37.154	211	0	0
1	36	13178	13227	l	48	48	0	143.505	-36.991	200	2416	0
1	7	13227	26545	i	55	55	0	143.491	-36.981	0	2092	0
1	0	15280	0		0	39	1	143.501	-35.587	292	0	0
1	0	16420	0		0	46	1	144.278	-35.849	399	0	0
1	28	16440	16515	l	39	39	0	143.703	-35.844	337	0	0
1	16	16515	26545	i	38	39	0	143.687	-35.836	108	0	0
1	0	22834	0		0	42	1	143.066	-37.5822	0	0	0
1	0	25588	0		0	39	1	142.794	-36.8291	0	0	0
1	0	26545	0		0	0	0	142.672	-36.466	0	0	166
1	0	31973	0		0	45	1	145.313	-37.148	283	0	0
1	0	32224	0		0	47	1	147.574	-35.996	330	0	0
2	0	26554	0		0	0	0	142.814	-35.8147	0	0	276
3	0	1110	0		0	21	1	144.519	-36.083	82	1796	0
3	6	8294	26579	i	0	21	1	143.934	-38.309	279	0	0
3	0	12453	0		0	20	1	144.145	-37.777	155	0	0
3	0	12715	0		0	21	1	142.73	-37.367	93	2903	0
3	0	26579	0		19	20	0	143.227	-38.1785	0	0	359
4	0	1062	0		0	35	1	145.083	-36.25	315	0	0
4	0	1216	0		0	35	1	144.519	-36.034	0	1852	0
4	0	2173	0		0	34	1	146.109	-36.392	93	1745	0
4	17	2920	42272	i	33	33	0	146.244	-36.055	233	0	0
4	0	2967	0		0	35	1	146.343	-36.258	62	1797	0
4	0	3644	0		0	36	1	145.418	-36.306	318	0	0
4	23	3764	2920	i	34	34	0	144.756	-36.217	424	0	0
4	0	4058	0		0	35	1	144.912	-36.422	266	0	0
4	0	5545	0		0	27	1	145.458	-36.036	362	0	0
4	0	27572	0		0	32	1	146.028	-37.004	0	1317	0
4	0	28368	0		0	34	1	147.244	-36.086	315	0	0
4	0	28548	0		0	27	1	146.976	-36.779	353	0	0
4	0	28633	0		0	34	1	147.304	-36.295	212	1567	0
4	0	28670	0		0	33	1	147.687	-36.031	46	0	0
4	15	28696	42272	l	32	32	0	147.366	-36.334	131	0	0
4	24	28726	28772	l	30	30	0	147.368	-36.35	222	0	0
4	1	28772	42272	l	32	32	0	147.371	-36.331	347	0	0
4	0	28804	0		0	31	1	147.404	-36.266	540	0	0
4	0	29550	0		0	32	1	147.696	-36.771	0	1853	0
4	0	30667	0		0	27	1	146.034	-38.213	0	1427	0
4	0	34666	0		0	33	1	147.241	-36.6722	0	0	0
4	9	39822	42272	l	0	0	0	147.362	-36.3297	0	0	0
4	31	41514	28772	l	43	43	0	147.352	-36.341	0	0	0
4	17	41865	42272	l	31	31	0	147.365	-36.3161	0	0	0
4	7	42269	42272	i	25	26	0	147.055	-36.3555	0	0	26
4	0	42272	0		0	0	0	147.355	-36.3367	0	0	22
5	0	7	0		0	32	1	142.897	-36.51	196	2928	0
5	0	70	0		0	38	1	143.337	-36.758	93	3336	0
5	0	97	0		0	37	1	143.326	-36.684	0	3391	0
5	0	111	0		0	33	1	143.155	-36.656	0	2625	0
5	0	249	0		0	34	1	144.845	-36.884	93	2636	0
5	0	287	0		0	35	1	144.097	-36.708	71	0	0
5	0	504	0		0	37	1	144.111	-36.273	158	3003	0
5	0	561	0		0	35	1	143.924	-36.173	78	0	0
5	0	571	0		0	37	1	144.124	-36.476	165	0	0
5	20	575	26564	i	30	38	0	143.995	-36.38	256	0	0
5	0	579	0		0	37	1	144.13	-36.199	343	0	0
5	0	604	0		0	38	1	144.12	-36.395	0	1863	0
5	0	616	0		0	33	1	143.648	-36.039	0	3461	0
5	0	618	0		0	33	1	143.586	-36.144	0	3259	0
5	22	668	7774	l	29	38	0	143.528	-36.555	75	3316	0
5	0	670	0		0	38	1	143.529	-36.328	66	3517	0
5	21	673	7774	l	30	38	0	143.54	-36.556	74	3683	0
5	0	685	0		0	38	1	143.58	-36.235	37	3413	0
5	0	695	0		0	38	1	143.615	-36.582	93	3580	0
5	0	716	0		0	38	1	143.662	-36.565	211	2003	0
5	0	818	0		0	35	1	143.968	-36.606	87	1964	0
5	0	872	0		0	35	1	143.763	-36.593	272	1812	0
5	0	879	0		0	35	1	143.772	-36.412	28	0	0
5	0	880	0		0	38	1	143.496	-36.601	42	0	0
5	0	881	0		0	38	1	143.976	-36.883	47	0	0
5	0	885	0		0	35	1	143.636	-36.426	216	0	0
5	0	886	0		0	38	1	143.764	-36.743	217	0	0
5	0	895	0		0	38	1	143.776	-36.501	361	0	0
5	0	914	0		0	38	1	143.876	-36.471	0	2991	0
5	0	924	0		0	35	1	143.734	-36.743	0	2720	0
5	0	942	0		0	35	1	143.802	-36.696	0	3022	0
5	0	945	0		0	38	1	143.591	-36.28	0	2468	0
5	0	950	0		0	35	1	144.043	-36.65	0	1602	0
5	0	2561	0		0	32	1	145.783	-36.548	28	1843	0
5	0	2571	0		0	33	1	145.72	-36.636	35	0	0
5	0	3601	0		0	33	1	143.714	-36.413	338	0	0
5	0	3615	0		0	38	1	143.829	-36.283	391	0	0
5	0	5896	0		0	38	1	143.526	-36.3252	0	0	0
5	0	6760	0		0	35	1	144.251	-36.6217	0	0	0
5	0	7050	0		0	38	1	143.46	-36.6886	0	0	0
5	0	7319	0		0	38	1	142.958	-36.6633	0	0	0
5	0	7771	0		0	38	1	143.166	-36.6726	0	0	3939
5	0	7772	0		0	35	1	143.166	-36.6726	0	0	3939
5	0	7773	0		0	31	1	143.048	-36.6069	0	0	3939
5	12	7774	26564	i	29	38	0	143.534	-36.5579	0	0	194
5	0	7777	0		0	36	1	143.606	-36.4063	0	0	83
5	0	7779	0		0	31	1	143.711	-36.0523	0	0	2597
5	0	7781	0		0	36	1	143.839	-36.4128	0	0	18343
5	0	7789	0		0	30	1	144.212	-36.6777	0	0	630
5	0	7790	0		0	30	1	144.212	-36.6777	0	0	1934
5	0	7797	0		0	30	1	144.279	-36.6654	0	0	111
5	0	7801	0		0	29	1	144.33	-36.3487	0	0	1934
5	0	7804	0		0	36	1	144.376	-36.557	0	0	1288
5	0	7805	0		0	24	1	144.322	-36.2735	0	0	276
5	0	7813	0		0	30	1	144.414	-36.0636	0	0	1268
5	0	7825	0		0	24	1	144.632	-36.1574	0	0	1268
5	0	7826	0		0	30	1	144.692	-36.1339	0	0	1105
5	0	7833	0		0	30	1	144.966	-36.398	0	0	718
5	0	7848	0		0	30	1	145.165	-36.4079	0	0	1492
5	0	7860	0		0	30	1	145.453	-36.4576	0	0	17
5	0	7867	0		0	24	1	146.018	-36.6972	0	0	44
5	0	8036	0		0	39	1	144.279	-38.096	93	2347	0
5	0	8039	0		0	38	1	144.547	-38.244	66	627	0
5	0	8054	0		0	40	1	144.576	-38.164	17	0	0
5	0	8079	0		0	38	1	144.714	-38.182	288	0	0
5	0	8092	0		0	39	1	144.672	-38.179	521	0	0
5	0	8160	0		0	39	1	144.113	-38.207	178	0	0
5	0	8168	0		0	39	1	144.191	-38.198	241	0	0
5	0	8173	0		0	39	1	144.205	-38.264	297	0	0
5	0	8228	0		0	39	1	144.12	-38.14	93	2659	0
5	0	8248	0		0	39	1	143.925	-38.263	114	2324	0
5	0	8266	0		0	39	1	143.873	-38.35	17	0	0
5	0	8277	0		0	39	1	143.854	-38.453	141	0	0
5	0	8291	0		0	39	1	143.898	-38.213	238	0	0
5	23	8307	26629	w	35	38	0	144.043	-38.235	529	0	0
5	0	8336	0		0	39	1	143.861	-38.195	93	2140	0
5	0	8349	0		0	39	1	143.591	-38.373	16	1979	0
5	0	8358	0		0	39	1	143.797	-38.171	34	2313	0
5	0	8371	0		0	39	1	143.596	-38.413	370	2358	0
5	0	8388	0		0	39	1	143.809	-38.453	15	0	0
5	0	8420	0		0	39	1	143.646	-38.161	47	0	0
5	0	8468	0		0	39	1	143.744	-38.199	239	0	0
5	0	8493	0		0	39	1	143.497	-38.311	315	0	0
5	0	8501	0		0	39	1	143.789	-38.084	348	0	0
5	0	8526	0		0	39	1	143.777	-38.375	491	0	0
5	0	8763	0		0	39	1	143.66	-37.973	104	2469	0
5	0	8781	0		0	39	1	143.831	-38.08	93	1920	0
5	0	8788	0		0	39	1	143.885	-37.814	93	2084	0
5	0	8803	0		0	39	1	143.969	-38.084	101	2319	0
5	0	8831	0		0	39	1	144.152	-38.002	93	307	0
5	0	8844	0		0	39	1	143.763	-37.925	125	2116	0
5	0	8881	0		0	39	1	144.041	-38.11	268	0	0
5	0	8882	0		0	39	1	144.145	-37.954	279	0	0
5	0	8985	0		0	39	1	144.096	-37.986	0	2214	0
5	0	9185	0		0	40	1	143.466	-37.978	93	2454	0
5	0	9188	0		0	39	1	143.526	-38.083	33	2173	0
5	0	9215	0		0	39	1	143.355	-38.105	67	16	0
5	0	9240	0		0	40	1	143.497	-37.947	57	0	0
5	0	9260	0		0	39	1	143.55	-38.101	163	0	0
5	31	9282	13432	l	43	43	0	143.242	-37.75	292	0	0
5	0	10167	0		0	32	1	142.736	-38.454	21	0	0
5	0	11112	0		0	32	1	141.723	-37.212	93	2700	0
5	0	11138	0		0	33	1	141.858	-37.334	335	3524	0
5	0	11381	0		0	24	1	141.945	-37.71	93	3522	0
5	0	12325	0		0	38	1	143.914	-37.197	0	2017	0
5	0	12440	0		0	39	1	144.317	-37.685	67	2416	0
5	0	12466	0		0	40	1	144.302	-37.609	319	0	0
5	0	12476	0		0	40	1	144.237	-37.751	565	0	0
5	0	12846	0		0	36	1	143.175	-37.19	93	2550	0
5	0	13361	0		0	34	1	143.457	-37.55	82	2606	0
5	17	13432	7774	i	0	34	1	143.234	-37.739	0	2161	0
5	0	13625	0		0	30	1	141.929	-36.889	51	2442	0
5	0	13926	0		0	38	1	142.814	-36.897	93	1866	0
5	0	13978	0		0	38	1	143.072	-37.004	111	2341	0
5	0	13987	0		0	38	1	142.764	-36.852	93	7851	0
5	0	13994	0		0	38	1	142.908	-36.709	260	2253	0
5	0	14003	0		0	32	1	142.916	-36.737	126	0	0
5	0	14168	0		0	25	1	141.182	-36.895	93	2598	0
5	0	14915	0		0	32	1	143.226	-36.015	0	2052	0
5	15	14935	26553	w	28	38	0	142.784	-36.171	93	2673	0
5	0	14974	0		0	36	1	143.219	-36.335	115	2162	0
5	0	14977	0		0	32	1	143.286	-36.375	29	2557	0
5	0	15284	0		0	36	1	143.382	-35.993	297	0	0
5	0	15413	0		0	34	1	143.214	-35.125	126	0	0
5	0	15488	0		0	36	1	143.488	-36.769	95	2351	0
5	0	15566	0		0	36	1	143.53	-36.854	148	0	0
5	0	15568	0		0	38	1	143.617	-36.915	171	0	0
5	0	15576	0		0	38	1	143.629	-36.967	306	0	0
5	0	15578	0		0	36	1	143.906	-37.072	376	0	0
5	0	15579	0		0	38	1	143.527	-36.823	593	0	0
5	0	15593	0		0	38	1	143.649	-36.981	0	2174	0
5	0	15611	0		0	38	1	143.601	-36.775	0	2296	0
5	0	15766	0		0	38	1	143.889	-36.991	0	2200	0
5	0	15959	0		0	34	1	144.779	-37.399	38	2487	0
5	0	16301	0		0	32	1	144.89	-37.323	276	2846	0
5	0	16381	0		0	32	1	145.074	-37.275	0	2104	0
5	0	16783	0		0	34	1	143.407	-35.996	378	0	0
5	0	16883	0		0	39	1	144.082	-38.111	319	0	0
5	0	16931	0		0	39	1	143.673	-38.253	216	0	0
5	0	16944	0		0	40	1	143.872	-38.307	149	0	0
5	0	17019	0		0	40	1	143.827	-38.304	325	0	0
5	0	17122	0		0	40	1	143.61	-38.389	87	0	0
5	0	17124	0		0	39	1	143.766	-38.179	213	0	0
5	0	17187	0		0	39	1	143.606	-38.168	360	0	0
5	0	17331	0		0	39	1	143.513	-37.977	277	0	0
5	0	17886	0		0	36	1	142.964	-38.551	114	0	0
5	0	18031	0		0	40	1	143.29	-38.296	143	0	0
5	0	19076	0		0	38	1	143.662	-36.9137	0	0	0
5	0	20636	0		0	39	1	144.025	-38.062	0	0	0
5	0	21465	0		0	36	1	143.471	-36.9532	0	0	0
5	0	23013	0		0	38	1	143.293	-36.2795	0	0	0
5	0	23497	0		0	39	1	143.518	-38.0075	0	0	0
5	0	26502	0		23	24	0	141.238	-36.1345	0	0	206
5	0	26505	0		0	30	1	141.335	-35.4118	0	0	13813
5	0	26532	0		0	25	1	142.378	-35.9118	0	0	1658
5	0	26538	0		0	37	1	142.506	-36.5383	0	0	420
5	0	26544	0		0	30	1	142.628	-36.6317	0	0	420
5	0	26547	0		0	37	1	142.76	-35.974	0	0	392
5	5	26553	26502	i	29	38	0	142.793	-36.2017	0	0	616
5	0	26557	0		0	32	1	142.843	-36.2023	0	0	616
5	0	26562	0		0	37	1	143.005	-35.9573	0	0	138
5	9	26564	26502	i	27	38	0	142.913	-36.3636	0	0	332
5	0	26575	0		0	25	1	143.167	-35.6731	0	0	392
5	0	26578	0		0	25	1	143.209	-37.8125	0	0	831
5	0	26580	0		0	26	1	143.143	-35.7771	0	0	392
5	0	26581	0		0	31	1	143.244	-35.7882	0	0	392
5	0	26584	0		0	37	1	143.266	-35.4707	0	0	83
5	0	26601	0		0	31	1	143.425	-36.3247	0	0	1326
5	0	26604	0		0	26	1	143.399	-35.3248	0	0	120
5	0	26606	0		0	37	1	143.437	-36.4138	0	0	83
5	0	26609	0		0	26	1	143.661	-35.8028	0	0	3315
5	0	26611	0		0	39	1	143.679	-37.7616	0	0	166
5	0	26617	0		0	26	1	143.812	-35.7092	0	0	1365
5	0	26618	0		0	34	1	143.646	-35.6615	0	0	1365
5	0	26619	0		0	27	1	143.812	-35.7092	0	0	3591
5	10	26629	26502	s	0	27	1	144.048	-38.2508	0	0	235
5	0	26634	0		0	31	1	144.069	-38.266	0	0	553
5	0	26635	0		0	27	1	144.097	-37.1116	0	0	311
5	0	26651	0		0	31	1	144.308	-35.8939	0	0	1365
5	0	26652	0		0	27	1	144.308	-35.8939	0	0	1365
5	0	26653	0		0	31	1	144.128	-35.8367	0	0	249
5	0	26654	0		0	31	1	144.308	-35.8939	0	0	470
5	0	26655	0		0	28	1	144.247	-35.8147	0	0	2984
5	0	26657	0		0	28	1	144.308	-35.8939	0	0	1365
5	0	26666	0		0	31	1	144.389	-35.8777	0	0	1365
5	36	26794	26821	l	46	46	0	145.521	-37.842	11	0	0
5	19	26795	26830	l	29	38	0	145.551	-37.862	13	0	0
5	22	26800	26795	l	31	38	0	145.547	-37.862	46	0	0
5	30	26803	26816	l	41	42	0	145.562	-37.841	101	0	0
5	20	26816	26830	l	0	0	0	145.558	-37.86	270	0	0
5	25	26821	26795	l	39	42	0	145.533	-37.864	329	0	0
5	45	26822	26794	l	53	53	0	145.516	-37.836	335	0	0
5	32	26828	26816	l	44	44	0	145.556	-37.84	491	0	0
5	12	26830	42259	i	0	32	1	145.545	-37.861	37	0	0
5	0	26900	0		0	33	1	145.332	-37.834	320	0	0
5	0	27220	0		0	34	1	145.373	-38.113	21	0	0
5	0	27259	0		0	34	1	145.283	-38.183	422	0	0
5	0	27457	0		0	33	1	146.183	-36.987	205	1358	0
5	0	27731	0		0	34	1	145.756	-37.276	260	0	0
5	0	27809	0		0	34	1	145.366	-37.403	14	617	0
5	19	27968	26830	i	27	38	0	145.534	-37.249	520	0	0
5	0	28932	0		0	33	1	148.126	-37.535	573	1576	0
5	0	29598	0		0	33	1	146.647	-38.618	26	0	0
5	0	30522	0		0	33	1	146.486	-38.312	329	2386	0
5	0	30885	0		0	38	1	145.81	-38.257	653	0	0
5	0	31867	0		0	54	1	145.451	-38.194	393	0	0
5	0	33545	0		0	37	1	145.947	-38.141	188	0	0
5	0	40827	0		0	37	1	146.068	-38.0628	0	0	0
5	0	42241	0		0	28	1	145.217	-37.6104	0	0	1057
5	0	42253	0		0	31	1	146.16	-37.0993	0	0	11
5	0	42256	0		0	28	1	146.507	-37.8894	0	0	1789
5	10	42259	26502	s	0	29	1	146.445	-38.8297	0	0	17
5	0	42269	0		25	31	0	147.055	-36.3555	0	0	26
5	0	42274	0		0	29	1	147.641	-37.684	0	0	525
5	0	42276	0		0	29	1	147.758	-36.2889	0	0	22
6	0	232	0		0	41	1	144.616	-36.944	93	1876	0
6	0	642	0		0	43	1	143.463	-36.59	48	3007	0
6	0	712	0		0	36	1	143.656	-36.704	144	2241	0
6	0	792	0		0	41	1	143.883	-36.722	93	1841	0
6	0	807	0		0	36	1	143.936	-36.772	66	2792	0
6	0	1249	0		0	41	1	144.701	-36.442	34	3060	0
6	0	1255	0		0	41	1	144.725	-36.546	26	2384	0
6	0	1522	0		0	37	1	145.301	-36.207	556	0	0
6	0	2513	0		0	41	1	145.494	-36.985	93	3278	0
6	0	4350	0		0	37	1	144.47	-36.293	146	0	0
6	0	4930	0		0	37	1	145.196	-36.673	354	0	0
6	0	5696	0		0	41	1	145.704	-36.812	189	0	0
6	0	5706	0		0	37	1	145.727	-36.766	281	0	0
6	0	8227	0		0	35	1	144.096	-38.154	0	2015	0
6	0	8598	0		0	37	1	143.641	-38.742	208	0	0
6	0	9264	0		0	41	1	143.155	-38.055	182	0	0
6	36	9502	9545	l	42	46	0	143.187	-38.514	289	0	0
6	28	9545	31969	s	0	37	1	143.199	-38.533	615	0	0
6	0	9625	0		0	37	1	142.988	-38.027	251	2449	0
6	0	10858	0		0	41	1	141.348	-37.654	263	0	0
6	0	10877	0		0	41	1	141.473	-37.72	346	0	0
6	0	11570	0		0	37	1	142.531	-37.708	254	2072	0
6	0	11617	0		0	37	1	141.982	-37.574	351	0	0
6	0	12760	0		0	37	1	142.874	-37.522	19	2022	0
6	0	12767	0		0	37	1	142.89	-37.21	38	2062	0
6	0	14258	0		0	42	1	141.422	-36.409	93	2298	0
6	28	15135	31969	s	0	42	1	142.45	-35.158	93	3215	0
6	0	16015	0		0	38	1	144.898	-37.447	192	0	0
6	0	16045	0		0	33	1	144.813	-37.371	403	0	0
6	0	18942	0		0	33	1	144.705	-37.231	200	0	0
6	0	26648	0		0	44	1	144.302	-37.6432	0	0	3691
6	0	26669	0		0	33	1	144.634	-37.8944	0	0	995
6	0	26846	0		0	38	1	145.512	-37.683	282	0	0
6	0	27003	0		0	38	1	145.523	-38.037	37	1324	0
6	0	27018	0		0	42	1	145.45	-38.047	32	0	0
6	0	27075	0		0	47	1	145.455	-38.037	392	0	0
6	0	27081	0		0	42	1	145.481	-38.127	423	0	0
6	0	27217	0		0	44	1	145.309	-38.144	11	0	0
6	0	27230	0		0	38	1	145.325	-38.227	100	0	0
6	0	27232	0		0	67	1	145.357	-38.125	122	0	0
6	0	27467	0		0	36	1	146.252	-37.132	287	1926	0
6	0	27504	0		0	38	1	146.166	-37.097	149	0	0
6	0	27652	0		0	38	1	145.738	-37.47	93	491	0
6	28	27796	31969	s	0	38	1	145.233	-37.141	470	1993	0
6	0	27959	0		0	42	1	145.475	-37.292	470	0	0
6	0	28399	0		0	38	1	147.292	-36.182	585	0	0
6	0	28569	0		0	33	1	146.837	-36.573	31	0	0
6	0	28819	0		0	34	1	147.63	-37.8	235	2002	0
6	0	28832	0		0	30	1	147.814	-37.78	17	0	0
6	0	29200	0		0	43	1	147.724	-37.746	21	726	0
6	32	29242	32692	i	43	46	0	147.532	-37.856	137	0	0
6	0	29288	0		0	38	1	147.684	-37.703	306	0	0
6	0	29419	0		0	30	1	147.802	-37.754	93	1944	0
6	0	29570	0		0	34	1	146.744	-38.405	144	2405	0
6	0	29573	0		0	44	1	146.797	-38.57	93	3417	0
6	0	29603	0		0	44	1	146.614	-38.597	32	0	0
6	27	29646	34288	l	39	46	0	146.425	-38.602	198	0	0
6	0	29719	0		0	61	1	146.464	-38.513	0	1716	0
6	0	29721	0		0	42	1	146.808	-38.591	0	2297	0
6	0	29740	0		0	54	1	146.631	-38.595	0	759	0
6	30	29743	34220	l	47	47	0	146.434	-38.599	93	1586	0
6	0	29775	0		0	38	1	147.249	-37.455	93	1951	0
6	0	29780	0		0	45	1	147.3	-38.01	204	2415	0
6	0	29905	0		0	34	1	147.348	-37.957	0	3935	0
6	0	29926	0		0	44	1	146.883	-37.939	10	0	0
6	0	29978	0		0	38	1	147.009	-38.04	154	0	0
6	0	30084	0		0	34	1	147.069	-38.295	588	1795	0
6	0	30347	0		0	42	1	146.176	-38.195	0	1325	0
6	0	30348	0		0	30	1	146.392	-37.964	0	4127	0
6	0	30359	0		0	44	1	146.366	-38.166	266	0	0
6	0	30401	0		0	39	1	146.422	-38.343	171	0	0
6	0	30506	0		0	44	1	146.503	-38.21	475	0	0
6	0	30530	0		0	44	1	146.543	-38.283	60	0	0
6	0	30537	0		0	35	1	146.576	-38.321	171	0	0
6	0	30545	0		0	43	1	146.38	-38.43	258	0	0
6	0	30563	0		0	39	1	146.326	-38.416	93	1124	0
6	57	30602	33215	l	65	65	0	146.033	-38.208	160	0	0
6	0	30667	0		0	39	1	146.034	-38.213	0	1427	0
6	0	30672	0		0	62	1	146.148	-38.297	0	1622	0
6	0	30673	0		0	43	1	146.143	-38.265	0	802	0
6	37	30724	33752	i	48	48	0	145.963	-38.23	46	0	0
6	0	30735	0		0	60	1	145.895	-38.099	83	0	0
6	37	30782	33508	l	46	46	0	145.951	-37.936	213	0	0
6	0	30827	0		0	42	1	145.905	-38.161	356	0	0
6	50	30836	33385	l	57	57	0	146.003	-38.189	369	0	0
6	0	30861	0		0	44	1	145.951	-38.024	464	0	0
6	0	30893	0		0	39	1	145.767	-38.174	93	1535	0
6	24	30974	33714	l	37	43	0	145.744	-38.555	84	0	0
6	41	31029	33752	l	52	52	0	145.756	-38.549	225	0	0
6	0	31041	0		0	42	1	145.671	-38.39	267	0	0
6	0	31106	0		0	59	1	145.456	-38.423	48	1688	0
6	0	31132	0		0	44	1	145.983	-38.688	109	1589	0
6	0	31135	0		0	57	1	145.99	-38.383	127	1988	0
6	0	31139	0		0	56	1	146.012	-38.459	93	2105	0
6	0	31160	0		0	42	1	146.223	-38.429	93	1220	0
6	0	31253	0		0	39	1	146.096	-38.482	168	0	0
6	0	31394	0		0	53	1	146.023	-38.746	443	1548	0
6	0	31410	0		0	58	1	146.194	-38.69	472	2375	0
6	0	31411	0		0	44	1	146.207	-38.651	75	1096	0
6	0	31414	0		0	39	1	146.217	-38.685	363	2039	0
6	0	31420	0		0	39	1	146.285	-38.677	294	1401	0
6	5	31429	42258	l	29	29	0	146.457	-38.632	175	1517	0
6	26	31454	34118	l	33	43	0	146.452	-38.644	80	0	0
6	16	31455	42258	l	29	29	0	146.421	-38.638	81	0	0
6	0	31473	0		0	44	1	146.261	-38.577	160	0	0
6	42	31492	34251	l	51	51	0	146.088	-38.604	263	0	0
6	29	31508	34278	l	38	43	0	146.425	-38.632	354	0	0
6	24	31514	42250	i	36	43	0	146.252	-38.652	376	0	0
6	0	31525	0		0	44	1	146.123	-38.556	429	0	0
6	0	31550	0		0	35	1	146.323	-38.644	0	1358	0
6	0	31554	0		0	42	1	146.199	-38.713	0	2132	0
6	0	31556	0		0	35	1	145.983	-38.784	0	2520	0
6	43	31581	33706	l	56	56	0	145.747	-38.534	24	0	0
6	46	31615	31704	l	54	54	0	145.789	-38.493	87	0	0
6	26	31637	33714	i	0	43	1	145.779	-38.501	149	0	0
6	0	31656	0		0	44	1	145.735	-38.347	224	0	0
6	49	31658	34312	l	58	58	0	145.818	-38.524	230	0	0
6	54	31664	34487	l	63	63	0	145.823	-38.366	249	0	0
6	42	31684	34328	l	50	50	0	145.824	-38.391	293	0	0
6	43	31693	33706	l	56	56	0	145.768	-38.533	316	0	0
6	0	31694	0		0	39	1	145.81	-38.391	319	0	0
6	37	31704	31637	l	50	50	0	145.797	-38.493	363	0	0
6	0	31731	0		0	44	1	145.615	-38.326	521	0	0
6	0	31771	0		0	39	1	145.318	-37.739	266	0	0
6	0	31851	0		0	64	1	145.438	-38.114	291	0	0
6	0	31881	0		0	36	1	145.414	-38.151	55	0	0
6	0	31892	0		0	30	1	145.566	-38.187	192	0	0
6	0	31898	0		0	39	1	145.579	-38.192	154	0	0
6	0	31961	0		0	43	1	145.79	-37.176	297	0	0
6	0	31962	0		0	31	1	145.793	-37.321	207	0	0
6	0	31965	0		0	43	1	145.769	-37.355	112	0	0
6	17	31969	34276	d	33	35	0	145.48	-37.059	125	0	0
6	29	31970	31969	i	0	39	1	145.549	-37.187	321	0	0
6	0	32238	0		0	31	1	147.943	-37.851	319	0	0
6	27	32262	34301	i	0	31	1	147.851	-37.711	354	0	0
6	0	32272	0		0	40	1	148.293	-37.756	239	0	0
6	0	32293	0		0	35	1	147.678	-37.773	279	0	0
6	0	32303	0		0	31	1	147.54	-37.725	338	0	0
6	0	32316	0		0	43	1	147.537	-37.792	42	0	0
6	0	32333	0		0	35	1	147.69	-37.213	295	0	0
6	0	32470	0		0	43	1	146.641	-38.55	172	0	0
6	0	32501	0		0	40	1	146.908	-38.501	293	0	0
6	0	32511	0		0	43	1	146.567	-38.577	284	0	0
6	0	32523	0		0	44	1	147.022	-38.462	256	0	0
6	0	32547	0		0	43	1	147.226	-38.064	532	0	0
6	0	32558	0		0	43	1	147.172	-37.916	297	0	0
6	27	32651	34301	i	0	32	1	146.668	-37.788	266	0	0
6	28	32692	34276	i	35	43	0	147.035	-37.819	414	0	0
6	0	32886	0		0	40	1	146.65	-38.147	359	0	0
6	30	32996	33714	i	0	43	1	146.182	-38.219	289	0	0
6	40	33022	32996	l	47	47	0	146.184	-38.215	307	0	0
6	0	33079	0		0	35	1	146.331	-38.238	336	0	0
6	0	33083	0		0	43	1	146.627	-38.066	331	0	0
6	0	33084	0		0	61	1	146.553	-38.131	260	0	0
6	0	33124	0		0	45	1	146.304	-38.426	520	0	0
6	0	33160	0		0	63	1	146.291	-38.089	82	0	0
6	48	33215	33385	l	59	59	0	146.042	-38.203	182	0	0
6	0	33219	0		0	44	1	146.063	-38.071	385	0	0
6	0	33253	0		0	36	1	145.956	-38.051	401	0	0
6	30	33284	33508	l	39	43	0	145.95	-37.905	221	0	0
6	0	33318	0		0	43	1	145.862	-38.24	315	0	0
6	0	33334	0		0	36	1	145.964	-38.121	266	0	0
6	0	33335	0		0	35	1	145.867	-38.177	354	0	0
6	0	33346	0		0	40	1	145.963	-37.918	269	0	0
6	0	33353	0		0	51	1	145.778	-38.251	500	0	0
6	0	33383	0		0	43	1	145.765	-38.008	312	0	0
6	42	33385	33284	i	52	52	0	146.026	-38.199	273	0	0
6	53	33392	30836	l	61	61	0	146.018	-38.174	416	0	0
6	37	33417	33430	l	47	47	0	145.953	-37.946	228	0	0
6	27	33430	42250	l	36	43	0	145.964	-37.927	242	0	0
6	0	33440	0		0	43	1	145.827	-38.166	245	0	0
6	42	33442	33615	l	53	53	0	145.942	-37.922	465	0	0
6	43	33456	33508	l	57	57	0	145.979	-37.935	417	0	0
6	0	33499	0		0	44	1	145.854	-38.11	407	0	0
6	21	33508	42250	l	34	43	0	145.969	-37.92	259	0	0
6	0	33564	0		0	55	1	145.953	-38.305	148	0	0
6	0	33569	0		0	44	1	145.901	-38.084	312	0	0
6	29	33615	33508	l	42	46	0	145.958	-37.928	127	0	0
6	0	33626	0		0	32	1	145.26	-38.47	400	0	0
6	0	33635	0		0	40	1	145.7	-38.622	81	0	0
6	40	33638	33714	l	49	49	0	145.751	-38.57	358	0	0
6	40	33678	33752	l	50	50	0	145.753	-38.565	297	0	0
6	26	33706	33714	l	38	43	0	145.755	-38.548	217	0	0
6	18	33714	34276	i	33	43	0	145.757	-38.569	285	0	0
6	25	33752	33714	l	33	43	0	145.738	-38.567	197	0	0
6	32	33753	33714	l	40	46	0	145.738	-38.571	276	0	0
6	0	33757	0		0	43	1	145.475	-38.457	365	0	0
6	30	33766	33752	i	0	40	1	145.626	-38.657	204	0	0
6	30	33781	30974	l	38	43	0	145.742	-38.549	184	0	0
6	0	33815	0		0	43	1	146.22	-38.4	223	0	0
6	0	33860	0		0	44	1	145.878	-38.601	238	0	0
6	0	33894	0		0	54	1	145.792	-38.582	345	0	0
6	0	33895	0		0	44	1	146.22	-38.455	281	0	0
6	0	33912	0		0	44	1	146.128	-38.491	285	0	0
6	0	33929	0		0	59	1	145.971	-38.832	223	0	0
6	0	33940	0		0	40	1	145.959	-38.574	159	0	0
6	0	34050	0		0	36	1	145.986	-38.625	34	0	0
6	0	34053	0		0	51	1	145.904	-38.643	220	0	0
6	0	34089	0		0	68	1	146.204	-38.537	328	0	0
6	0	34098	0		0	43	1	146.064	-38.348	297	0	0
6	22	34118	34301	l	32	35	0	146.446	-38.641	243	0	0
6	43	34139	29646	l	52	52	0	146.44	-38.606	339	0	0
6	44	34157	29743	l	55	55	0	146.448	-38.612	163	0	0
6	0	34160	0		0	43	1	146.104	-38.599	180	0	0
6	21	34208	31429	l	36	43	0	146.446	-38.651	441	0	0
6	40	34215	34286	l	0	45	1	146.467	-38.668	243	0	0
6	17	34220	42258	l	33	43	0	146.429	-38.616	329	0	0
6	41	34234	32996	i	49	49	0	146.23	-38.554	243	0	0
6	36	34251	34288	i	0	44	1	146.091	-38.626	126	0	0
6	27	34252	34301	l	41	46	0	146.436	-38.66	95	0	0
6	36	34265	34220	l	45	46	0	146.41	-38.619	286	0	0
6	0	34266	0		0	44	1	146.275	-38.651	329	0	0
6	37	34268	34288	l	47	47	0	146.411	-38.635	243	0	0
6	12	34276	34301	l	34	43	0	146.416	-38.645	118	0	0
6	19	34278	35699	l	33	43	0	146.435	-38.644	243	0	0
6	27	34286	34208	l	37	43	0	146.458	-38.65	221	0	0
6	13	34288	42258	l	37	43	0	146.429	-38.625	218	0	0
6	10	34301	42258	l	28	29	0	146.443	-38.643	326	0	0
6	45	34312	34338	l	56	56	0	145.803	-38.508	295	0	0
6	41	34319	31637	l	54	54	0	145.766	-38.504	183	0	0
6	47	34322	34338	l	56	56	0	145.786	-38.519	308	0	0
6	0	34324	0		0	44	1	145.763	-38.311	450	0	0
6	0	34326	0		0	59	1	145.696	-38.299	416	0	0
6	30	34328	31514	i	43	46	0	145.814	-38.38	267	0	0
6	45	34332	34338	l	56	56	0	145.78	-38.506	196	0	0
6	40	34338	31637	l	51	51	0	145.801	-38.509	263	0	0
6	41	34347	31637	l	52	52	0	145.795	-38.496	340	0	0
6	52	34350	31581	l	62	62	0	145.763	-38.518	349	0	0
6	0	34363	0		0	43	1	145.875	-38.451	112	0	0
6	50	34369	31704	l	62	62	0	145.802	-38.491	243	0	0
6	58	34378	34350	l	66	66	0	145.759	-38.527	355	0	0
6	55	34388	31693	l	66	66	0	145.779	-38.547	247	0	0
6	61	34389	34369	l	72	72	0	145.817	-38.484	205	0	0
6	36	34441	31637	l	45	46	0	145.773	-38.507	229	0	0
6	63	34460	31664	l	73	73	0	145.834	-38.373	368	0	0
6	0	34471	0		0	32	1	145.709	-38.298	420	0	0
6	38	34477	34328	l	47	47	0	145.828	-38.383	269	0	0
6	0	34480	0		0	67	1	145.738	-38.487	450	0	0
6	46	34487	34328	l	57	57	0	145.812	-38.38	35	0	0
6	28	35172	34276	l	39	45	0	146.396	-38.6339	0	0	0
6	0	35289	0		0	36	1	146.528	-38.2301	0	0	0
6	8	35699	42258	l	0	0	0	146.425	-38.6505	0	0	0
6	0	35933	0		0	32	1	145.801	-37.1104	0	0	0
6	0	37086	0		0	40	1	146.343	-38.5568	0	0	0
6	0	37285	0		0	44	1	146.007	-38.3892	0	0	0
6	0	37349	0		0	43	1	146.605	-38.6935	0	0	0
6	0	37371	0		0	43	1	145.491	-37.3409	0	0	0
6	25	37814	34301	i	0	35	1	146.616	-38.1822	0	0	0
6	0	37879	0		0	40	1	146.292	-38.3309	0	0	0
6	31	38772	32262	l	45	46	0	147.838	-37.7041	0	0	0
6	0	38805	0		0	44	1	145.296	-38.3199	0	0	0
6	0	39379	0		0	40	1	146.346	-38.5382	0	0	0
6	0	39462	0		0	43	1	146.598	-37.765	0	0	0
6	63	39591	34388	l	69	69	0	145.792	-38.5559	0	0	0
6	35	40227	33615	l	49	49	0	145.978	-37.9238	0	0	0
6	0	40764	0		0	44	1	145.842	-38.3043	0	0	0
6	0	41435	0		0	68	1	146.156	-38.1846	0	0	0
6	51	41507	31615	l	62	62	0	145.811	-38.4788	0	0	0
6	0	42245	0		0	40	1	145.459	-37.8928	0	0	1152
6	0	42247	0		0	41	1	145.524	-37.8039	0	0	20890
6	0	42248	0		0	36	1	145.869	-38.099	0	0	1934
6	0	42249	0		0	43	1	145.949	-38.4715	0	0	387
6	12	42250	42258	i	32	35	0	145.97	-37.9211	0	0	111
6	0	42251	0		0	36	1	145.97	-37.8665	0	0	236
6	0	42252	0		0	43	1	146.152	-38.2344	0	0	2873
6	0	42254	0		0	36	1	146.197	-38.3095	0	0	1789
6	0	42255	0		0	41	1	146.297	-37.8967	0	0	1789
6	0	42258	0		0	0	0	146.429	-38.6376	0	0	11
7	0	477	0		0	24	1	143.963	-36.01	78	3096	0
7	0	629	0		0	22	1	143.909	-36.005	0	883	0
7	0	1054	0		0	22	1	144.987	-36.263	283	0	0
7	0	1199	0		0	43	1	144.483	-36.157	343	0	0
7	0	1625	0		0	22	1	145.216	-36.241	333	0	0
7	0	2634	0		0	34	1	145.255	-36.87	186	0	0
7	0	3541	0		0	27	1	144.027	-36.098	151	0	0
7	0	3737	0		0	25	1	144.753	-36.265	228	0	0
7	0	3763	0		0	23	1	144.909	-36.109	362	0	0
7	0	4056	0		0	23	1	144.933	-36.348	158	0	0
7	0	4187	0		0	25	1	144.702	-36.198	302	0	0
7	9	4233	7805	l	21	21	0	144.319	-36.286	396	0	0
7	11	4236	7805	l	21	21	0	144.34	-36.265	378	0	0
7	0	4300	0		0	25	1	144.542	-36.082	424	0	0
7	0	4486	0		0	25	1	144.876	-36.642	455	0	0
7	0	5719	0		0	30	1	146.425	-36.222	338	0	0
7	0	5762	0		0	30	1	146.57	-36.62	261	0	0
7	24	5779	32100	i	0	29	1	146.425	-36.548	310	0	0
7	0	6587	0		0	26	1	144.784	-36.1842	0	0	0
7	0	7652	0		0	23	1	143.993	-36.6247	0	0	0
7	0	7805	0		20	21	0	144.322	-36.2735	0	0	276
7	0	7806	0		0	26	1	144.4	-36.2157	0	0	1268
7	0	7866	0		0	22	1	145.901	-36.2294	0	0	194
7	0	7873	0		0	21	1	146.502	-36.6178	0	0	17
7	0	14912	0		0	28	1	142.789	-35.721	491	3996	0
7	0	15013	0		0	28	1	143.101	-36.141	114	0	0
7	16	15214	26614	w	43	43	0	143.808	-35.583	93	2259	0
7	32	15226	15214	l	42	42	0	143.796	-35.585	12	0	0
7	0	15755	0		0	21	1	143.945	-37.001	0	2115	0
7	0	15994	0		0	23	1	144.737	-37.387	55	0	0
7	17	16445	26614	l	43	43	0	143.8	-35.591	218	0	0
7	0	16493	0		0	26	1	143.928	-35.856	157	0	0
7	0	16616	0		0	24	1	143.797	-35.806	237	0	0
7	0	16706	0		0	24	1	143.55	-35.595	284	0	0
7	0	19964	0		0	45	1	143.668	-35.7474	0	0	0
7	0	26516	0		0	29	1	141.968	-36.1101	0	0	122
7	17	26539	26614	i	26	27	0	142.515	-36.0707	0	0	553
7	0	26550	0		0	28	1	142.772	-35.4766	0	0	608
7	0	26568	0		0	29	1	143.203	-35.5971	0	0	166
7	0	26593	0		0	26	1	143.354	-35.1898	0	0	120
7	12	26614	7805	i	0	24	1	143.808	-35.598	0	0	1365
7	0	26644	0		0	28	1	144.223	-35.9499	0	0	553
7	5	27643	7805	i	33	33	0	145.679	-37.036	172	636	0
7	0	28281	0		0	28	1	147.269	-36.172	20	1684	0
7	0	28325	0		0	28	1	147.133	-36.208	115	0	0
7	0	28410	0		0	47	1	146.827	-36.231	458	1973	0
7	33	28568	32143	l	45	45	0	146.756	-36.589	23	0	0
7	0	28646	0		0	29	1	147.352	-36.194	34	0	0
7	0	28652	0		0	28	1	147.93	-36.05	12	0	0
7	0	28657	0		0	27	1	147.444	-36.354	21	0	0
7	0	28712	0		0	27	1	147.353	-36.064	189	0	0
7	0	28725	0		0	28	1	147.491	-36.379	221	0	0
7	10	28765	42277	l	27	32	0	147.829	-36.241	330	0	0
7	0	29433	0		0	27	1	147.91	-36.892	272	2491	0
7	12	30265	42277	i	26	27	0	147.08	-38.115	461	2128	0
7	19	30269	30265	l	26	27	0	147.068	-38.094	182	0	0
7	24	31989	32100	l	33	33	0	147.027	-36.211	362	0	0
7	0	32052	0		0	30	1	147.089	-36.337	287	0	0
7	0	32059	0		0	37	1	147.154	-36.149	113	0	0
7	13	32100	42277	i	28	32	0	147.032	-36.205	335	0	0
7	28	32143	5779	i	36	36	0	146.74	-36.594	346	0	0
7	0	32149	0		0	27	1	146.722	-36.669	320	0	0
7	0	32153	0		0	30	1	146.745	-36.583	110	0	0
7	0	32157	0		0	29	1	146.679	-36.564	301	0	0
7	0	32163	0		0	30	1	147.36	-36.548	189	0	0
7	0	32191	0		0	27	1	147.671	-36.053	356	0	0
7	17	34973	27643	l	31	32	0	145.688	-37.0137	0	0	0
7	28	35310	27643	l	38	38	0	145.683	-37.0311	0	0	0
7	32	35606	28765	l	40	40	0	147.832	-36.2561	0	0	0
7	33	35856	27643	l	41	41	0	145.692	-37.0405	0	0	0
7	19	39131	32100	l	27	27	0	147.022	-36.2053	0	0	0
7	0	40055	0		0	27	1	145.823	-37.4715	0	0	0
7	0	41346	0		0	29	1	147.665	-36.2023	0	0	0
7	0	42270	0		0	28	1	147.173	-36.2429	0	0	26
7	0	42272	0		0	28	1	147.355	-36.3367	0	0	22
7	0	42274	0		0	28	1	147.641	-37.684	0	0	525
7	3	42277	7805	d	23	27	0	147.849	-36.2343	0	0	9
8	0	186	0		0	26	1	144.279	-36.59	93	2871	0
8	0	962	0		0	28	1	145.443	-36.45	14	0	0
8	0	1006	0		0	30	1	144.974	-36.398	15	0	0
8	0	1311	0		0	39	1	144.96	-36.498	72	0	0
8	0	1492	0		0	35	1	145.427	-36.511	305	0	0
8	23	1503	4675	l	31	35	0	145.423	-36.238	343	0	0
8	0	1746	0		0	35	1	145.947	-36.087	189	2094	0
8	0	1838	0		0	28	1	145.54	-36.154	180	2144	0
8	0	2016	0		0	32	1	145.005	-36.093	93	1658	0
8	33	2309	7867	w	57	57	0	146.009	-36.697	0	1780	0
8	19	2579	4624	i	0	28	1	145.372	-36.87	14	0	0
8	23	2695	7867	i	0	31	1	145.753	-36.609	0	1932	0
8	0	2710	0		0	28	1	145.702	-36.823	0	1836	0
8	0	3632	0		0	27	1	145.386	-36.31	106	0	0
8	0	3931	0		0	32	1	144.861	-36.171	313	0	0
8	0	4060	0		0	32	1	144.931	-36.206	273	0	0
8	0	4506	0		0	35	1	144.773	-36.644	170	0	0
8	0	4570	0		0	40	1	145.594	-36.426	225	0	0
8	21	4612	4624	l	34	35	0	145.461	-36.239	353	0	0
8	7	4624	42249	i	25	35	0	145.451	-36.241	181	0	0
8	14	4675	4624	l	29	35	0	145.434	-36.254	263	0	0
8	0	4903	0		0	40	1	145.178	-36.505	254	0	0
8	26	4973	4624	i	38	38	0	145.2	-36.675	437	0	0
8	0	5277	0		0	29	1	145.48	-36.088	231	0	0
8	0	5541	0		0	27	1	145.293	-36.043	258	0	0
8	0	5665	0		0	36	1	145.183	-35.946	319	0	0
8	0	5673	0		0	30	1	146.106	-36.631	185	0	0
8	0	5683	0		0	29	1	146.074	-36.386	502	0	0
8	0	7789	0		0	27	1	144.212	-36.6777	0	0	630
8	0	7804	0		0	24	1	144.376	-36.557	0	0	1288
8	0	7840	0		0	26	1	145.048	-36.3002	0	0	718
8	20	7867	33837	i	26	35	0	146.018	-36.6972	0	0	44
8	0	7873	0		0	29	1	146.502	-36.6178	0	0	17
8	23	7967	26664	i	0	24	1	144.748	-37.661	100	0	0
8	0	7970	0		0	26	1	144.774	-37.559	261	0	0
8	0	8519	0		0	32	1	143.647	-38.171	434	0	0
8	0	8900	0		0	32	1	143.634	-37.953	0	2059	0
8	0	8931	0		0	30	1	143.869	-37.997	0	2005	0
8	0	9455	0		0	32	1	143.352	-38.319	44	0	0
8	35	10164	18646	l	43	43	0	142.823	-38.331	13	0	0
8	0	13459	0		0	39	1	143.228	-37.707	0	2014	0
8	0	15936	0		0	39	1	144.859	-37.364	104	2292	0
8	0	16347	0		0	30	1	144.979	-37.233	216	0	0
8	0	17398	0		0	40	1	143.319	-38.198	245	0	0
8	25	17468	18704	i	38	38	0	143.264	-38.051	332	0	0
8	0	17492	0		0	46	1	142.973	-38.148	118	0	0
8	0	17808	0		0	46	1	143.161	-38.314	393	0	0
8	35	18614	18646	l	44	44	0	142.811	-38.334	218	0	0
8	24	18646	18704	l	33	35	0	142.825	-38.333	288	0	0
8	41	18688	10164	l	52	52	0	142.814	-38.316	183	0	0
8	20	18704	32483	d	0	27	1	142.837	-38.322	179	0	0
8	21	18948	31758	i	0	31	1	144.978	-37.418	183	0	0
8	0	26567	0		0	26	1	143.118	-36.3843	0	0	616
8	0	26589	0		0	27	1	143.297	-38.2711	0	0	831
8	0	26608	0		0	27	1	143.62	-37.8257	0	0	1381
8	0	26611	0		0	32	1	143.679	-37.7616	0	0	166
8	0	26634	0		0	27	1	144.069	-38.266	0	0	553
8	21	26636	26664	i	29	35	0	144.136	-37.9978	0	0	254
8	4	26664	42249	i	23	34	0	144.572	-37.7671	0	0	10
8	0	26665	0		0	24	1	144.382	-37.6722	0	0	10
8	0	26670	0		0	24	1	144.701	-37.3974	0	0	5194
8	21	26671	26664	i	0	25	1	144.793	-37.5896	0	0	1381
8	0	26721	0		0	32	1	145.255	-37.574	354	0	0
8	0	26777	0		0	25	1	145.072	-37.628	413	0	0
8	0	26972	0		0	29	1	145.74	-38.049	280	0	0
8	0	27165	0		0	29	1	145.618	-38.172	284	0	0
8	0	27615	0		0	31	1	145.188	-37.044	0	2231	0
8	18	27688	26664	i	0	25	1	145.78	-37.286	40	0	0
8	0	27744	0		0	21	1	145.783	-37.319	305	0	0
8	0	27937	0		0	31	1	145.539	-37	321	0	0
8	12	29347	32483	i	0	29	1	147.442	-37.749	0	3157	0
8	0	29407	0		0	31	1	147.73	-37.242	427	1389	0
8	31	29427	29484	l	40	40	0	147.868	-37.414	119	1522	0
8	12	29484	32483	i	27	35	0	147.879	-37.407	213	0	0
8	0	29653	0		0	29	1	147.11	-38.368	240	0	0
8	0	29871	0		0	46	1	147.074	-37.965	366	0	0
8	0	29898	0		0	27	1	147.232	-38.014	0	1381	0
8	0	29963	0		0	33	1	146.797	-37.882	106	0	0
8	0	30017	0		0	32	1	146.627	-37.642	316	0	0
8	0	30106	0		0	46	1	146.776	-38.165	26	0	0
8	0	30468	0		0	27	1	146.471	-38.15	126	0	0
8	0	30502	0		0	31	1	146.451	-38.149	392	0	0
8	0	30573	0		0	41	1	146.218	-38.311	41	0	0
8	0	30890	0		0	27	1	145.924	-38.13	0	1231	0
8	0	30902	0		0	29	1	145.209	-38.519	23	0	0
8	0	31009	0		0	29	1	145.656	-38.495	181	0	0
8	0	31047	0		0	28	1	145.501	-38.544	284	0	0
8	20	31124	33837	l	38	38	0	145.932	-38.478	327	1278	0
8	33	31221	34064	l	45	45	0	145.931	-38.511	62	0	0
8	24	31246	34064	l	34	35	0	145.907	-38.496	148	0	0
8	0	31389	0		0	29	1	146.201	-38.37	0	2188	0
8	0	31524	0		0	28	1	146.124	-38.683	409	0	0
8	0	31585	0		0	29	1	145.742	-38.292	28	0	0
8	13	31758	33837	i	27	30	0	145.233	-37.49	175	0	0
8	26	31760	31758	i	37	37	0	145.092	-37.581	214	0	0
8	0	31765	0		0	38	1	145.425	-37.909	345	0	0
8	0	31769	0		0	31	1	145.35	-37.773	209	0	0
8	0	31816	0		0	30	1	145.741	-38.048	340	0	0
8	21	31836	31758	i	0	31	1	145.397	-38.035	316	0	0
8	0	31963	0		0	30	1	145.684	-37.107	440	0	0
8	0	32431	0		0	28	1	147.119	-38.373	414	0	0
8	0	32465	0		0	28	1	146.591	-38.626	256	0	0
8	1	32483	42249	i	25	35	0	147.007	-38.431	356	0	0
8	0	32538	0		0	21	1	147.237	-37.853	225	0	0
8	0	32605	0		0	32	1	147.096	-38.014	168	0	0
8	31	32621	32787	l	45	45	0	146.874	-37.905	494	0	0
8	33	32673	32787	l	45	45	0	146.854	-37.894	167	0	0
8	27	32690	32787	l	38	38	0	146.845	-37.891	339	0	0
8	38	32736	32690	l	47	47	0	146.849	-37.893	235	0	0
8	0	32756	0		0	33	1	146.684	-37.974	308	0	0
8	18	32787	33837	i	30	35	0	146.864	-37.892	129	0	0
8	0	32793	0		0	30	1	146.772	-37.831	329	0	0
8	0	32889	0		0	21	1	147.198	-38.316	310	0	0
8	0	32903	0		0	32	1	146.666	-38.151	152	0	0
8	0	33046	0		0	28	1	146.293	-38.166	180	0	0
8	0	33148	0		0	30	1	146.113	-38.099	189	0	0
8	0	33161	0		0	31	1	146.155	-38.327	239	0	0
8	0	33253	0		0	28	1	145.956	-38.051	401	0	0
8	0	33655	0		0	30	1	145.611	-38.595	536	0	0
8	0	33658	0		0	30	1	145.591	-38.382	213	0	0
8	24	33682	34064	i	33	35	0	145.581	-38.469	248	0	0
8	0	33758	0		0	35	1	145.502	-38.553	248	0	0
8	22	33760	33837	i	0	31	1	145.602	-38.428	321	0	0
8	31	33830	31124	l	39	39	0	145.935	-38.504	414	0	0
8	8	33837	42249	l	26	35	0	145.925	-38.478	243	0	0
8	23	34018	34064	l	34	35	0	145.924	-38.504	223	0	0
8	15	34057	33837	l	25	35	0	145.943	-38.466	329	0	0
8	12	34064	33837	l	26	35	0	145.926	-38.496	396	0	0
8	16	34081	34064	l	26	35	0	145.938	-38.496	285	0	0
8	0	34163	0		0	22	1	146.503	-38.634	272	0	0
8	0	34508	0		0	28	1	145.812	-38.356	254	0	0
8	0	34632	0		0	31	1	146.68	-38.6038	0	0	0
8	29	37143	32787	l	42	42	0	146.871	-37.8942	0	0	0
8	22	37605	31758	l	33	35	0	145.257	-37.4895	0	0	0
8	27	42020	34064	l	42	42	0	145.911	-38.4966	0	0	0
8	0	42240	0		0	22	1	145.153	-37.6595	0	0	1271
8	0	42242	0		0	27	1	145.31	-38.1439	0	0	166
8	0	42245	0		0	39	1	145.459	-37.8928	0	0	1152
8	0	42249	0		20	21	0	145.949	-38.4715	0	0	387
8	0	42257	0		0	25	1	146.307	-37.9339	0	0	1789
8	0	42259	0		0	22	1	146.445	-38.8297	0	0	17
9	0	7775	0		16	17	0	143.683	-36.9255	0	0	297
9	0	7791	0		0	18	1	144.261	-36.84	0	0	630
9	8	12114	7775	i	0	18	1	143.659	-37.399	224	0	0
9	0	15869	0		0	18	1	144.393	-37.294	72	0	0
9	0	26577	0		0	18	1	143.175	-37.9059	0	0	831
10	0	333	0		45	41	0	144.353	-36.424	0	1824	0
10	21	519	16439	l	27	29	0	144.193	-35.938	29	3335	0
10	0	552	0		0	23	1	144.262	-36.458	14	0	0
10	34	623	4368	i	0	0	0	144.129	-36.137	0	2408	0
10	0	787	0		0	29	1	143.872	-36.245	55	2733	0
10	0	1309	0		0	32	1	144.931	-36.441	42	0	0
10	0	1746	0		0	26	1	145.947	-36.087	189	2094	0
10	0	1843	0		0	32	1	145.616	-36.037	93	1820	0
10	0	1889	0		0	33	1	145.58	-35.948	81	0	0
10	0	2033	0		0	24	1	145.99	-36.542	268	1864	0
10	0	3627	0		0	23	1	145.38	-36.41	170	0	0
10	0	4010	0		0	34	1	144.972	-36.219	405	0	0
10	38	4041	4368	d	46	46	0	144.827	-36.262	347	0	0
10	0	4236	0		21	24	0	144.34	-36.265	378	0	0
10	19	4321	16439	i	32	32	0	144.468	-36.358	16	0	0
10	0	4360	0		0	34	1	144.614	-36.221	332	0	0
10	28	4368	4321	i	39	39	0	144.603	-36.052	327	0	0
10	0	4424	0		0	33	1	144.594	-36.345	227	0	0
10	0	4569	0		0	24	1	145.518	-36.501	366	0	0
10	31	4792	5179	d	0	33	1	145.24	-36.25	74	0	0
10	27	5111	5179	l	37	37	0	145.455	-35.952	277	0	0
10	17	5179	16439	i	31	31	0	145.453	-35.941	305	0	0
10	0	5344	0		0	24	1	145.254	-35.931	197	0	0
10	0	5665	0		0	40	1	145.183	-35.946	319	0	0
10	0	7772	0		0	25	1	143.166	-36.6726	0	0	3939
10	0	7806	0		0	27	1	144.4	-36.2157	0	0	1268
10	0	7828	0		0	25	1	144.726	-36.2874	0	0	1160
10	0	7865	0		0	39	1	145.659	-36.2294	0	0	22
10	0	9206	0		0	27	1	143.288	-37.845	307	1946	0
10	0	12562	0		0	25	1	143.944	-37.526	235	0	0
10	0	13122	0		0	25	1	143.115	-37.022	93	2193	0
10	0	15214	0		43	26	0	143.808	-35.583	93	2259	0
10	0	15347	0		0	26	1	143.827	-35.765	0	2859	0
10	0	15375	0		0	27	1	143.179	-35.242	11	2762	0
10	11	16439	26637	l	23	23	0	144.184	-35.928	340	0	0
10	0	16454	0		0	28	1	143.976	-35.735	115	0	0
10	0	16674	0		0	26	1	143.529	-35.802	399	0	0
10	0	23770	0		0	23	1	143.713	-37.2699	0	0	0
10	0	26637	0		22	23	0	144.167	-35.9467	0	0	221
11	0	368	0		0	35	1	144.64	-36.835	0	3256	0
11	17	518	962	i	0	35	1	144.193	-36.23	88	2549	0
11	11	962	7860	l	27	27	0	145.443	-36.45	14	0	0
11	35	1796	1800	l	43	43	0	145.173	-36.139	43	3051	0
11	10	1800	7871	i	36	38	0	145.191	-36.127	84	2228	0
11	0	1855	0		0	38	1	145.106	-35.993	193	3307	0
11	40	1942	7367	l	48	48	0	145.186	-36.104	289	0	0
11	0	1993	0		0	38	1	145.116	-35.954	0	1845	0
11	0	2209	0		0	32	1	146.079	-36.59	44	0	0
11	0	2406	0		0	38	1	145.376	-36.595	92	1774	0
11	0	2510	0		0	41	1	145.476	-36.662	117	3294	0
11	0	2648	0		0	33	1	145.381	-36.728	246	0	0
11	0	2727	0		0	38	1	145.729	-36.606	0	1780	0
11	0	2781	0		0	35	1	145.738	-36.668	0	3370	0
11	27	3620	962	l	40	40	0	145.444	-36.438	251	0	0
11	25	3660	962	l	33	38	0	145.426	-36.444	364	0	0
11	0	3892	0		0	33	1	144.963	-36.413	214	0	0
11	0	3903	0		0	36	1	145.01	-36.284	229	0	0
11	0	4056	0		0	36	1	144.933	-36.348	158	0	0
11	0	4877	0		0	36	1	145.209	-36.631	257	0	0
11	17	5180	1800	l	32	35	0	145.192	-36.123	99	0	0
11	0	5657	0		0	36	1	145.573	-36.124	304	0	0
11	0	6044	0		0	27	1	144.745	-36.2655	0	0	0
11	0	6668	0		0	36	1	144.925	-36.1227	0	0	0
11	28	7367	5180	l	42	42	0	145.185	-36.1216	0	0	0
11	0	7787	0		0	27	1	144.154	-36.3993	0	0	2597
11	0	7789	0		0	27	1	144.212	-36.6777	0	0	630
11	0	7805	0		20	33	0	144.322	-36.2735	0	0	276
11	0	7815	0		0	28	1	144.36	-36.9411	0	0	857
11	0	7816	0		0	33	1	144.424	-36.731	0	0	276
11	0	7819	0		0	28	1	144.47	-36.0838	0	0	138
11	0	7831	0		0	36	1	144.943	-36.1511	0	0	718
11	0	7838	0		0	33	1	145.044	-36.4881	0	0	811
11	0	7841	0		0	28	1	145.048	-36.4591	0	0	3205
11	0	7842	0		0	28	1	145.106	-36.8677	0	0	1132
11	0	7843	0		0	29	1	145.065	-36.769	0	0	1132
11	0	7844	0		0	33	1	145.08	-35.9999	0	0	55
11	0	7851	0		0	29	1	145.228	-36.0438	0	0	2486
11	2	7860	7871	i	26	27	0	145.453	-36.4576	0	0	17
11	0	7861	0		0	36	1	145.564	-36.2322	0	0	59
11	0	7869	0		0	29	1	146.027	-36.6477	0	0	1381
11	0	7871	0		0	0	0	146.416	-36.0662	0	0	55
11	25	9923	1800	d	33	38	0	141.922	-38.029	126	0	0
11	0	12294	0		0	35	1	143.874	-37.329	62	0	0
11	0	15305	0		0	35	1	144.101	-35.68	404	0	0
11	0	16247	0		0	33	1	144.735	-37.029	0	2026	0
11	22	16440	5180	d	31	38	0	143.703	-35.844	337	0	0
11	0	16447	0		0	35	1	144.272	-35.865	234	0	0
11	0	16633	0		0	35	1	143.454	-35.95	198	0	0
11	0	16764	0		0	33	1	143.62	-35.703	155	0	0
11	0	21923	0		0	36	1	143.342	-35.3687	0	0	0
11	0	26505	0		0	33	1	141.335	-35.4118	0	0	13813
11	0	26509	0		0	33	1	141.686	-35.1764	0	0	155
11	0	26514	0		0	29	1	141.949	-36.3361	0	0	55
11	0	26523	0		0	30	1	142.162	-37.87	0	0	1637
11	0	26526	0		0	33	1	142.284	-34.9119	0	0	155
11	0	26527	0		0	30	1	142.284	-34.9119	0	0	155
11	0	26532	0		0	34	1	142.378	-35.9118	0	0	1658
11	0	26560	0		0	30	1	142.828	-35.8514	0	0	392
11	0	26562	0		0	34	1	143.005	-35.9573	0	0	138
11	0	26563	0		0	34	1	142.89	-35.9448	0	0	392
11	0	26567	0		0	34	1	143.118	-36.3843	0	0	616
11	0	26575	0		0	34	1	143.167	-35.6731	0	0	392
11	0	26580	0		0	30	1	143.143	-35.7771	0	0	392
11	0	26584	0		0	31	1	143.266	-35.4707	0	0	83
11	0	26586	0		0	34	1	143.281	-36.0538	0	0	392
11	0	26592	0		0	31	1	143.339	-35.1861	0	0	120
11	0	26602	0		0	31	1	143.427	-35.3282	0	0	293
11	0	26629	0		0	31	1	144.048	-38.2508	0	0	235
11	0	26640	0		0	32	1	144.176	-35.8168	0	0	3315
11	0	26641	0		0	34	1	144.065	-35.6839	0	0	4420
11	0	26646	0		0	34	1	144.262	-35.8186	0	0	1365
11	0	26647	0		0	34	1	144.264	-35.7493	0	0	718
11	0	26654	0		0	34	1	144.308	-35.8939	0	0	470
11	0	26669	0		0	32	1	144.634	-37.8944	0	0	995
11	0	30338	0		0	34	1	146.215	-38.255	448	0	0
11	0	32055	0		0	36	1	147.107	-36.056	424	0	0
11	0	42249	0		20	32	0	145.949	-38.4715	0	0	387
11	0	42251	0		0	35	1	145.97	-37.8665	0	0	236
11	0	42253	0		0	35	1	146.16	-37.0993	0	0	11
11	0	42269	0		25	35	0	147.055	-36.3555	0	0	26
12	25	60	4344	s	0	46	1	143.296	-36.829	39	3166	0
12	0	72	0		0	44	1	143.34	-36.58	93	2528	0
12	0	106	0		0	44	1	143.093	-36.879	0	3266	0
12	24	144	7790	w	36	52	0	144.217	-36.721	71	0	0
12	0	158	0		0	44	1	144.344	-36.732	0	1971	0
12	0	181	0		0	49	1	144.232	-36.906	107	2090	0
12	0	237	0		0	43	1	144.639	-36.432	180	1898	0
12	0	265	0		0	49	1	144.423	-36.443	93	1816	0
12	0	270	0		0	43	1	144.514	-36.456	59	2952	0
12	0	271	0		0	40	1	144.515	-36.466	195	1997	0
12	0	272	0		0	76	1	144.533	-36.476	662	1911	0
12	0	336	0		0	74	1	144.521	-36.765	0	1792	0
12	0	380	0		0	39	1	144.596	-36.507	0	2424	0
12	0	398	0		0	44	1	144.34	-36.585	0	2502	0
12	0	450	0		0	46	1	143.685	-36.107	114	1906	0
12	0	462	0		0	43	1	143.888	-36.04	274	3410	0
12	0	476	0		0	46	1	143.962	-36.1	152	2887	0
12	0	482	0		0	40	1	144.003	-36.014	93	3242	0
12	0	519	0		27	43	0	144.193	-35.938	29	3335	0
12	44	523	566	l	51	55	0	144.218	-35.983	173	1799	0
12	0	525	0		0	50	1	144.221	-36.309	47	1824	0
12	0	528	0		0	40	1	144.23	-36.09	174	1882	0
12	48	529	566	l	56	56	0	144.242	-35.99	43	3585	0
12	0	532	0		0	43	1	144.275	-35.97	93	2436	0
12	0	535	0		0	43	1	144.301	-36.354	118	1762	0
12	29	544	7790	i	42	54	0	144.251	-36.302	214	1805	0
12	0	555	0		0	49	1	144.169	-35.97	35	0	0
12	24	566	7808	w	39	53	0	144.229	-35.982	121	0	0
12	0	579	0		0	44	1	144.13	-36.199	343	0	0
12	0	581	0		0	41	1	144.105	-36.123	353	0	0
12	24	585	7808	w	35	52	0	144.264	-35.981	386	0	0
12	0	589	0		0	44	1	144.098	-35.965	530	0	0
12	0	602	0		0	49	1	143.894	-36.136	0	1762	0
12	0	625	0		0	41	1	144.26	-36.193	0	2244	0
12	0	630	0		0	41	1	144.268	-36.156	0	1575	0
12	0	633	0		0	62	1	143.937	-36.135	0	1204	0
12	0	775	0		0	40	1	143.848	-36.329	61	1827	0
12	0	855	0		0	43	1	144.07	-36.53	26	2829	0
12	0	863	0		0	35	1	144.149	-36.554	23	3079	0
12	0	908	0		0	46	1	143.909	-36.437	0	1901	0
12	0	913	0		0	46	1	143.927	-36.618	0	3257	0
12	54	960	4571	l	62	62	0	145.527	-36.384	167	1868	0
12	0	969	0		0	35	1	145.439	-36.413	77	0	0
12	50	976	4704	l	61	61	0	145.521	-36.4	190	0	0
12	0	996	0		0	43	1	144.757	-36.152	0	3240	0
12	0	998	0		0	49	1	144.722	-36.145	0	2127	0
12	0	1007	0		0	82	1	144.967	-36.347	17	0	0
12	0	1012	0		0	49	1	144.985	-36.225	25	0	0
12	0	1013	0		0	44	1	144.84	-36.114	27	0	0
12	0	1015	0		0	43	1	144.791	-36.139	29	0	0
12	0	1025	0		0	43	1	144.981	-36.32	144	0	0
12	0	1029	0		0	49	1	144.999	-36.25	148	0	0
12	61	1032	7834	w	71	71	0	145.03	-36.411	168	0	0
12	0	1033	0		0	44	1	144.754	-36.208	171	0	0
12	49	1049	3845	l	58	58	0	145.018	-36.378	269	0	0
12	0	1054	0		0	43	1	144.987	-36.263	283	0	0
12	0	1057	0		0	44	1	144.816	-36.334	297	0	0
12	15	1095	7808	w	35	43	0	144.396	-35.958	78	1901	0
12	17	1096	7808	w	40	54	0	144.399	-35.998	17	3598	0
12	0	1097	0		0	49	1	144.401	-36.255	93	2797	0
12	21	1098	7808	w	38	53	0	144.406	-36.043	93	1831	0
12	23	1102	7808	w	37	53	0	144.447	-36.034	93	2650	0
12	0	1103	0		0	41	1	144.45	-36.334	93	1933	0
12	20	1104	7808	w	37	52	0	144.451	-35.991	93	1733	0
12	23	1105	7808	w	34	43	0	144.459	-36.053	31	3128	0
12	29	1110	4159	l	39	53	0	144.519	-36.083	82	1796	0
12	0	1113	0		0	41	1	144.553	-36.19	27	2765	0
12	0	1120	0		0	43	1	144.651	-36.322	113	3287	0
12	0	1122	0		0	44	1	144.697	-36.153	93	1789	0
12	0	1127	0		0	43	1	144.318	-35.96	347	2892	0
12	37	1128	4302	l	51	55	0	144.386	-36.367	310	1801	0
12	16	1131	7809	l	29	43	0	144.419	-35.948	332	3247	0
12	23	1134	7808	w	34	43	0	144.524	-36.045	20	1916	0
12	19	1144	7808	w	33	43	0	144.461	-36.016	19	0	0
12	21	1148	7808	w	38	53	0	144.442	-36.023	34	0	0
12	0	1151	0		0	43	1	144.526	-36.26	41	0	0
12	21	1152	7808	w	38	53	0	144.415	-36.011	41	0	0
12	0	1153	0		0	49	1	144.4	-36.193	44	0	0
12	0	1154	0		0	41	1	144.785	-36.406	59	0	0
12	0	1156	0		0	39	1	144.523	-36.283	67	0	0
12	0	1160	0		0	49	1	144.369	-36.089	128	0	0
12	0	1161	0		0	41	1	144.589	-36.205	128	0	0
12	0	1174	0		0	60	1	144.536	-36.381	184	0	0
12	43	1181	1110	l	54	55	0	144.544	-36.085	226	0	0
12	0	1188	0		0	43	1	144.621	-36.227	266	0	0
12	19	1190	7808	w	35	43	0	144.478	-36.039	279	0	0
12	0	1191	0		0	39	1	144.392	-36.275	282	0	0
12	40	1193	7813	w	49	55	0	144.413	-36.076	289	0	0
12	22	1196	7808	w	35	43	0	144.378	-35.927	312	0	0
12	0	1199	0		0	41	1	144.483	-36.157	343	0	0
12	0	1205	0		0	43	1	144.451	-36.233	446	0	0
12	0	1212	0		0	46	1	144.41	-36.278	905	0	0
12	0	1213	0		0	43	1	144.417	-36.344	0	1732	0
12	0	1216	0		0	43	1	144.519	-36.034	0	1852	0
12	0	1221	0		0	41	1	144.511	-36.392	0	2520	0
12	29	1227	26667	w	0	43	1	144.39	-35.932	0	1673	0
12	64	1289	7834	w	72	72	0	144.955	-36.484	70	3160	0
12	62	1290	7834	w	70	70	0	144.957	-36.439	73	1803	0
12	0	1291	0		0	46	1	144.962	-36.508	93	3031	0
12	62	1303	7834	w	71	71	0	144.943	-36.512	229	3264	0
12	0	1304	0		0	49	1	144.975	-36.441	316	2958	0
12	49	1305	4704	i	56	56	0	145.071	-36.621	16	0	0
12	0	1308	0		0	49	1	144.658	-36.555	37	0	0
12	62	1313	7834	w	71	71	0	144.958	-36.449	117	0	0
12	0	1316	0		0	70	1	144.945	-36.531	138	0	0
12	0	1321	0		0	74	1	144.903	-36.544	166	0	0
12	0	1327	0		0	46	1	144.645	-36.608	228	0	0
12	64	1341	7834	w	75	75	0	144.922	-36.527	0	1908	0
12	62	1350	7834	w	71	71	0	144.948	-36.448	0	3144	0
12	64	1366	7834	w	73	73	0	144.927	-36.446	0	2401	0
12	0	1396	0		0	46	1	145.519	-36.48	93	3149	0
12	38	1409	1411	l	49	55	0	145.546	-36.39	93	3106	0
12	30	1411	4564	l	46	54	0	145.552	-36.379	47	2880	0
12	0	1420	0		0	46	1	145.612	-36.329	60	3160	0
12	0	1432	0		0	46	1	145.726	-36.445	132	1861	0
12	0	1433	0		0	50	1	145.739	-36.336	10	1798	0
12	26	1444	4564	l	37	52	0	145.58	-36.365	154	3305	0
12	0	1446	0		0	46	1	145.608	-36.284	73	1826	0
12	42	1463	2496	l	0	49	1	145.431	-36.548	40	0	0
12	48	1465	4613	l	56	56	0	145.607	-36.416	47	0	0
12	23	1470	4559	l	34	43	0	145.596	-36.388	92	0	0
12	0	1480	0		0	39	1	145.532	-36.467	191	0	0
12	27	1482	7863	w	36	52	0	145.623	-36.361	208	0	0
12	50	1518	1409	l	63	63	0	145.552	-36.378	490	0	0
12	0	1520	0		0	44	1	145.581	-36.219	504	0	0
12	0	1560	0		0	72	1	145.398	-36.24	0	1045	0
12	0	1572	0		0	72	1	145.279	-36.526	93	1853	0
12	63	1573	7834	w	69	69	0	145.134	-36.497	179	1900	0
12	65	1575	4803	l	81	81	0	145.189	-36.44	255	3322	0
12	69	1583	4831	l	77	77	0	145.046	-36.42	17	0	0
12	0	1593	0		0	50	1	145.153	-36.368	87	0	0
12	0	1598	0		0	35	1	145.175	-36.625	124	0	0
12	0	1617	0		0	44	1	145.292	-36.427	289	0	0
12	0	1621	0		0	39	1	145.218	-36.218	302	0	0
12	0	1628	0		0	41	1	145.158	-36.287	354	0	0
12	0	1631	0		0	46	1	145.174	-36.403	380	0	0
12	0	1636	0		0	46	1	145.202	-36.325	485	0	0
12	61	1647	7834	w	74	74	0	145.074	-36.44	93	3334	0
12	8	1691	7866	w	36	52	0	145.903	-36.238	93	1759	0
12	0	1706	0		0	47	1	145.937	-36.039	122	3449	0
12	0	1792	0		0	70	1	145.162	-36.04	21	3090	0
12	0	1878	0		0	74	1	145.192	-36.133	34	0	0
12	0	1888	0		0	50	1	145.138	-36.152	69	0	0
12	0	1954	0		0	47	1	145.39	-36.142	337	0	0
12	0	2115	0		0	43	1	146.068	-36.633	31	3295	0
12	0	2134	0		0	44	1	145.823	-36.409	90	3616	0
12	0	2222	0		0	47	1	145.996	-36.793	96	0	0
12	0	2414	0		0	47	1	145.448	-36.984	66	3240	0
12	0	2446	0		0	44	1	144.916	-36.811	267	1808	0
12	0	2452	0		0	47	1	145.097	-36.686	30	3537	0
12	0	2466	0		0	49	1	145.223	-36.695	279	1252	0
12	26	2496	1095	s	0	47	1	145.432	-36.559	211	3545	0
12	0	2502	0		0	50	1	145.452	-36.898	361	1981	0
12	0	2574	0		0	35	1	145.218	-36.72	10	0	0
12	0	2633	0		0	47	1	145.72	-36.893	185	0	0
12	0	2641	0		0	84	1	145.477	-36.648	226	0	0
12	35	2690	7843	w	48	55	0	145.106	-36.76	558	0	0
12	0	2730	0		0	50	1	145.562	-36.609	0	1941	0
12	0	2898	0		0	35	1	146.533	-36.035	413	3031	0
12	0	3005	0		0	39	1	146.457	-36.214	129	3067	0
12	0	3229	0		0	47	1	146.344	-36.569	35	0	0
12	0	3512	0		0	47	1	144.525	-36.455	377	0	0
12	0	3514	0		0	39	1	144.579	-36.935	412	0	0
12	0	3561	0		0	47	1	143.973	-36.331	126	0	0
12	0	3563	0		0	50	1	144.044	-36.087	81	0	0
12	52	3572	566	l	60	60	0	144.219	-35.979	350	0	0
12	0	3590	0		0	47	1	144.176	-36.015	320	0	0
12	0	3609	0		0	49	1	144.13	-36.51	253	0	0
12	0	3663	0		0	49	1	144.772	-36.135	267	0	0
12	0	3669	0		0	50	1	144.715	-36.118	301	0	0
12	52	3680	3967	l	60	60	0	144.967	-36.141	306	0	0
12	0	3687	0		0	35	1	144.829	-36.336	244	0	0
12	0	3695	0		0	49	1	144.964	-36.282	272	0	0
12	0	3705	0		0	44	1	144.944	-36.17	42	0	0
12	0	3738	0		0	43	1	144.797	-36.135	91	0	0
12	78	3739	3905	l	87	87	0	144.994	-36.415	222	0	0
12	0	3753	0		0	44	1	144.882	-36.358	180	0	0
12	0	3761	0		0	77	1	144.945	-36.206	197	0	0
12	0	3764	0		34	49	0	144.756	-36.217	424	0	0
12	46	3771	3845	l	57	57	0	144.987	-36.37	228	0	0
12	52	3775	3771	l	63	63	0	144.988	-36.379	246	0	0
12	0	3784	0		0	50	1	145.096	-36.251	230	0	0
12	0	3802	0		0	60	1	144.738	-36.27	282	0	0
12	0	3808	0		0	49	1	144.923	-36.13	99	0	0
12	55	3810	3771	l	65	65	0	145.001	-36.373	298	0	0
12	0	3824	0		0	47	1	144.81	-36.264	364	0	0
12	57	3833	3874	l	68	68	0	145.013	-36.169	320	0	0
12	35	3845	3967	i	47	54	0	145.011	-36.383	170	0	0
12	0	3848	0		0	77	1	144.772	-36.23	328	0	0
12	50	3874	3967	l	63	63	0	145.004	-36.164	327	0	0
12	0	3875	0		0	78	1	144.849	-36.371	293	0	0
12	0	3877	0		0	72	1	144.799	-36.213	155	0	0
12	62	3892	7834	w	75	75	0	144.963	-36.413	214	0	0
12	61	3899	7834	w	72	72	0	145.027	-36.422	107	0	0
12	69	3905	3968	l	79	79	0	144.98	-36.412	254	0	0
12	0	3906	0		0	49	1	144.82	-36.222	160	0	0
12	0	3920	0		0	47	1	144.866	-36.196	200	0	0
12	0	3921	0		0	47	1	144.933	-36.347	242	0	0
12	0	3922	0		0	43	1	144.783	-36.256	391	0	0
12	0	3931	0		0	47	1	144.861	-36.171	313	0	0
12	0	3940	0		0	41	1	145.05	-36.191	133	0	0
12	60	3941	3775	l	73	73	0	144.983	-36.391	175	0	0
12	0	3944	0		0	74	1	144.826	-36.366	357	0	0
12	0	3964	0		0	42	1	144.747	-36.181	175	0	0
12	32	3967	4302	i	40	53	0	144.99	-36.145	269	0	0
12	62	3968	7834	w	74	74	0	144.979	-36.402	270	0	0
12	0	4032	0		0	47	1	144.786	-36.257	328	0	0
12	63	4043	7834	w	72	72	0	145.029	-36.423	134	0	0
12	0	4073	0		0	47	1	144.49	-36.171	203	0	0
12	12	4075	7808	w	35	43	0	144.395	-36.018	115	0	0
12	0	4080	0		0	69	1	144.566	-36.235	160	0	0
12	21	4087	7808	w	35	43	0	144.406	-35.976	313	0	0
12	21	4095	7808	w	34	43	0	144.432	-36.07	238	0	0
12	39	4103	4367	i	47	54	0	144.383	-36.245	486	0	0
12	25	4105	4403	l	35	43	0	144.417	-36.38	328	0	0
12	11	4109	7808	w	29	29	0	144.401	-35.967	237	0	0
12	0	4111	0		0	44	1	144.537	-36.205	405	0	0
12	0	4115	0		0	72	1	144.507	-36.2	317	0	0
12	38	4118	7813	w	48	54	0	144.394	-36.058	172	0	0
12	11	4124	7808	w	0	0	0	144.371	-36.002	163	0	0
12	0	4139	0		0	47	1	144.416	-36.097	161	0	0
12	0	4141	0		0	44	1	144.601	-36.068	190	0	0
12	15	4148	7808	w	34	43	0	144.365	-36.019	324	0	0
12	23	4150	7808	w	35	43	0	144.447	-36.019	287	0	0
12	0	4153	0		0	43	1	144.37	-36.262	298	0	0
12	0	4156	0		0	47	1	144.576	-36.177	285	0	0
12	23	4159	7808	w	35	43	0	144.511	-36.061	358	0	0
12	49	4164	7813	w	61	61	0	144.378	-36.093	253	0	0
12	34	4166	4095	l	45	54	0	144.43	-36.079	241	0	0
12	0	4170	0		0	42	1	144.404	-36.179	85	0	0
12	0	4172	0		0	44	1	144.494	-36.128	258	0	0
12	13	4176	7808	w	36	52	0	144.369	-35.946	255	0	0
12	0	4190	0		0	44	1	144.583	-36.395	177	0	0
12	11	4191	7808	w	35	52	0	144.383	-36.018	332	0	0
12	0	4195	0		0	44	1	144.315	-36.327	490	0	0
12	0	4205	0		0	44	1	144.523	-36.256	353	0	0
12	35	4208	4191	l	44	54	0	144.372	-36.02	126	0	0
12	38	4210	7813	w	49	55	0	144.386	-36.05	162	0	0
12	24	4219	7808	w	37	53	0	144.354	-35.94	213	0	0
12	0	4240	0		0	49	1	144.425	-36.387	271	0	0
12	50	4248	7813	w	58	58	0	144.371	-36.052	304	0	0
12	0	4274	0		0	50	1	144.614	-36.181	176	0	0
12	30	4276	4367	l	41	54	0	144.404	-36.039	180	0	0
12	0	4279	0		0	42	1	144.46	-36.261	268	0	0
12	0	4291	0		0	42	1	144.389	-36.222	301	0	0
12	26	4297	4159	l	37	53	0	144.51	-36.055	233	0	0
12	25	4302	4403	l	35	52	0	144.394	-36.374	373	0	0
12	0	4305	0		0	42	1	144.454	-36.149	153	0	0
12	19	4307	7808	w	35	52	0	144.439	-36.011	258	0	0
12	37	4313	4105	l	45	54	0	144.428	-36.388	92	0	0
12	26	4314	4367	l	35	52	0	144.44	-36.021	168	0	0
12	0	4317	0		0	39	1	144.558	-36.269	275	0	0
12	0	4322	0		0	39	1	144.412	-36.144	207	0	0
12	0	4339	0		0	49	1	144.302	-36.164	278	0	0
12	19	4344	7808	w	35	52	0	144.466	-36.026	290	0	0
12	0	4349	0		0	42	1	144.745	-36.169	468	0	0
12	12	4351	7808	w	29	29	0	144.394	-35.968	311	0	0
12	43	4356	4419	l	0	47	1	144.437	-36.037	437	0	0
12	40	4361	7813	w	49	55	0	144.418	-36.08	231	0	0
12	37	4362	1190	l	47	54	0	144.456	-36.036	340	0	0
12	19	4367	7808	w	37	47	0	144.426	-36.037	239	0	0
12	29	4371	4367	l	0	47	1	144.427	-36.045	337	0	0
12	0	4372	0		0	42	1	144.531	-36.132	362	0	0
12	0	4382	0		0	44	1	144.348	-36.185	380	0	0
12	0	4383	0		0	49	1	144.679	-36.29	182	0	0
12	11	4390	7808	w	33	43	0	144.39	-36.009	309	0	0
12	0	4392	0		0	44	1	144.308	-36.018	228	0	0
12	16	4403	4191	d	37	53	0	144.416	-36.373	296	0	0
12	0	4404	0		0	47	1	144.448	-36.393	427	0	0
12	0	4406	0		0	44	1	144.633	-36.357	197	0	0
12	32	4409	4176	l	43	54	0	144.371	-35.962	217	0	0
12	0	4414	0		0	44	1	144.345	-36.332	214	0	0
12	23	4419	7808	w	36	52	0	144.435	-36.013	418	0	0
12	20	4420	4351	l	36	52	0	144.393	-35.96	251	0	0
12	0	4424	0		0	49	1	144.594	-36.345	227	0	0
12	0	4429	0		0	44	1	144.625	-36.229	444	0	0
12	62	4454	7834	w	71	71	0	144.963	-36.506	197	0	0
12	0	4462	0		0	42	1	144.784	-36.49	136	0	0
12	62	4475	7834	w	73	73	0	144.905	-36.489	249	0	0
12	0	4480	0		0	50	1	144.706	-36.547	291	0	0
12	64	4490	7834	w	72	72	0	144.933	-36.478	263	0	0
12	62	4515	7834	w	73	73	0	144.924	-36.498	199	0	0
12	62	4516	7834	w	70	70	0	144.938	-36.513	193	0	0
12	62	4520	7834	w	71	71	0	144.97	-36.461	284	0	0
12	0	4541	0		0	39	1	145.77	-36.406	256	0	0
12	18	4559	7863	w	35	52	0	145.611	-36.381	310	0	0
12	19	4564	7863	w	35	52	0	145.582	-36.377	199	0	0
12	48	4571	4602	l	58	58	0	145.553	-36.381	183	0	0
12	0	4582	0		0	50	1	145.54	-36.437	243	0	0
12	0	4590	0		0	44	1	145.64	-36.447	296	0	0
12	27	4594	1470	l	38	53	0	145.619	-36.387	193	0	0
12	28	4602	1444	l	40	53	0	145.561	-36.385	214	0	0
12	55	4605	1465	l	63	63	0	145.621	-36.407	320	0	0
12	27	4613	4559	l	37	53	0	145.613	-36.4	358	0	0
12	0	4614	0		0	49	1	145.395	-36.474	287	0	0
12	0	4636	0		0	49	1	145.715	-36.33	165	0	0
12	0	4641	0		0	49	1	145.425	-36.273	274	0	0
12	0	4643	0		0	44	1	145.587	-36.26	307	0	0
12	46	4646	4613	l	55	56	0	145.631	-36.399	307	0	0
12	55	4698	4704	l	63	63	0	145.541	-36.375	616	0	0
12	42	4704	1411	l	50	55	0	145.542	-36.387	240	0	0
12	63	4725	7834	w	76	76	0	145.096	-36.413	73	0	0
12	61	4737	7834	w	70	70	0	145.167	-36.452	381	0	0
12	61	4742	7834	w	72	72	0	145.111	-36.435	223	0	0
12	61	4744	7834	w	70	70	0	145.08	-36.45	254	0	0
12	70	4746	4831	l	81	81	0	145.063	-36.427	102	0	0
12	71	4752	5017	l	82	82	0	145.125	-36.44	223	0	0
12	63	4766	7834	w	71	71	0	145.128	-36.457	216	0	0
12	61	4768	7834	w	71	71	0	145.06	-36.453	128	0	0
12	0	4769	0		0	50	1	145.284	-36.496	364	0	0
12	61	4770	7834	w	70	70	0	145.071	-36.443	410	0	0
12	61	4779	7834	w	67	67	0	145.091	-36.487	118	0	0
12	63	4781	7834	w	72	72	0	145.13	-36.498	312	0	0
12	89	4784	4878	l	97	97	0	145.098	-36.405	279	0	0
12	73	4786	1575	l	82	82	0	145.197	-36.42	262	0	0
12	61	4788	7834	w	69	69	0	145.166	-36.442	396	0	0
12	74	4789	4892	l	82	82	0	145.06	-36.405	384	0	0
12	63	4796	7834	w	0	65	1	145.199	-36.429	201	0	0
12	0	4801	0		0	50	1	145.211	-36.428	185	0	0
12	61	4803	7834	w	70	70	0	145.162	-36.442	175	0	0
12	61	4809	7834	w	73	73	0	145.044	-36.448	333	0	0
12	0	4827	0		0	49	1	145.29	-36.553	250	0	0
12	63	4831	7834	w	71	71	0	145.052	-36.438	244	0	0
12	61	4838	7834	w	70	70	0	145.153	-36.452	181	0	0
12	63	4854	7834	w	72	72	0	145.129	-36.425	153	0	0
12	61	4874	7834	w	69	69	0	145.094	-36.446	167	0	0
12	80	4878	4789	l	90	90	0	145.087	-36.408	270	0	0
12	0	4886	0		0	45	1	145.231	-36.382	309	0	0
12	0	4888	0		0	47	1	145.12	-36.419	376	0	0
12	61	4891	7834	w	70	70	0	145.177	-36.474	350	0	0
12	68	4892	3899	l	78	78	0	145.033	-36.417	320	0	0
12	63	4893	7834	w	72	72	0	145.09	-36.463	397	0	0
12	61	4910	7834	w	71	71	0	145.066	-36.442	206	0	0
12	0	4923	0		0	49	1	145.227	-36.205	331	0	0
12	61	4927	7834	w	68	68	0	145.101	-36.462	301	0	0
12	78	4932	1575	l	88	88	0	145.193	-36.439	95	0	0
12	68	4942	4831	l	78	78	0	145.059	-36.436	286	0	0
12	63	4959	7834	w	70	70	0	145.141	-36.455	126	0	0
12	63	4967	7834	w	72	72	0	145.166	-36.435	92	0	0
12	61	4995	7834	w	71	71	0	145.039	-36.407	101	0	0
12	63	5017	7834	w	76	76	0	145.135	-36.455	76	0	0
12	61	5019	7834	w	71	71	0	145.048	-36.439	179	0	0
12	0	5022	0		0	91	1	145.219	-36.548	265	0	0
12	63	5034	7834	w	75	75	0	145.124	-36.418	308	0	0
12	61	5036	7834	w	69	69	0	145.169	-36.492	177	0	0
12	0	5040	0		0	47	1	145.101	-36.494	244	0	0
12	61	5056	7834	w	70	70	0	145.128	-36.489	385	0	0
12	61	5065	7834	w	71	71	0	145.034	-36.433	174	0	0
12	61	5069	7834	w	71	71	0	145.085	-36.447	221	0	0
12	0	5079	0		0	35	1	146.043	-36.087	266	0	0
12	0	5118	0		0	74	1	145.246	-36.151	211	0	0
12	0	5136	0		0	35	1	145.244	-36.01	438	0	0
12	0	5186	0		0	47	1	145.33	-36.112	49	0	0
12	28	5225	4390	i	0	42	1	145.522	-36.085	397	0	0
12	0	5260	0		0	47	1	145.541	-36.019	252	0	0
12	0	5280	0		0	45	1	145.731	-36.053	213	0	0
12	0	5306	0		0	36	1	144.984	-36.033	280	0	0
12	0	5377	0		0	74	1	144.936	-36.106	201	0	0
12	0	5382	0		0	45	1	145.05	-35.994	344	0	0
12	0	5425	0		0	45	1	145.129	-36.116	192	0	0
12	0	5457	0		0	45	1	144.87	-36.08	246	0	0
12	0	5465	0		0	47	1	145.215	-35.916	266	0	0
12	0	5663	0		0	58	1	145.418	-36.02	194	0	0
12	20	5679	7809	i	35	52	0	145.82	-36.372	322	0	0
12	0	5687	0		0	49	1	146.091	-36.723	337	0	0
12	0	5694	0		0	45	1	146.121	-36.759	201	0	0
12	0	5718	0		0	47	1	146.255	-36.405	323	0	0
12	0	5725	0		0	36	1	146.239	-36.095	328	0	0
12	0	5731	0		0	45	1	146.425	-36.689	302	0	0
12	0	5770	0		0	44	1	146.432	-36.415	284	0	0
12	73	5814	1341	l	80	80	0	144.936	-36.5431	0	0	0
12	8	5837	7866	l	0	0	0	145.906	-36.2417	0	0	0
12	0	6104	0		0	42	1	144.326	-35.9893	0	0	0
12	24	6110	4191	l	0	42	1	144.399	-36.0005	0	0	0
12	28	6310	4559	l	0	0	0	145.6	-36.3835	0	0	0
12	33	6311	1148	l	49	55	0	144.455	-36.0121	0	0	0
12	76	6581	4725	l	82	82	0	145.089	-36.4169	0	0	0
12	26	6585	4307	l	44	54	0	144.439	-35.9943	0	0	0
12	0	6632	0		0	40	1	144.381	-36.3189	0	0	0
12	0	6671	0		0	44	1	144.612	-36.0846	0	0	0
12	0	6679	0		0	47	1	142.821	-36.494	0	0	0
12	0	6730	0		0	45	1	145.322	-36.3954	0	0	0
12	0	6841	0		0	44	1	145.616	-36.7775	0	0	0
12	0	6905	0		0	43	1	144.876	-36.0933	0	0	0
12	40	6918	4594	l	53	55	0	145.641	-36.3888	0	0	0
12	0	6942	0		0	44	1	144.9	-36.168	0	0	0
12	0	7006	0		0	44	1	144.55	-36.1386	0	0	0
12	44	7217	4419	l	50	55	0	144.461	-36.0066	0	0	0
12	0	7237	0		0	45	1	144.494	-36.6562	0	0	0
12	0	7242	0		0	43	1	144.498	-36.0134	0	0	0
12	0	7312	0		0	45	1	144.684	-36.1811	0	0	0
12	0	7329	0		0	45	1	145.574	-35.8623	0	0	0
12	0	7338	0		0	45	1	144.856	-36.1726	0	0	0
12	47	7426	4613	l	55	56	0	145.633	-36.3857	0	0	0
12	0	7570	0		0	45	1	146.133	-36.3369	0	0	0
12	0	7582	0		0	43	1	144.85	-36.1779	0	0	0
12	0	7775	0		16	36	0	143.683	-36.9255	0	0	297
12	0	7781	0		0	29	1	143.839	-36.4128	0	0	18343
12	0	7782	0		0	49	1	143.902	-36.0861	0	0	4420
12	0	7787	0		0	36	1	144.154	-36.3993	0	0	2597
12	0	7788	0		0	29	1	144.176	-36.609	0	0	774
12	21	7790	7808	s	0	30	1	144.212	-36.6777	0	0	1934
12	0	7804	0		0	36	1	144.376	-36.557	0	0	1288
12	0	7805	0		20	40	0	144.322	-36.2735	0	0	276
12	0	7806	0		0	36	1	144.4	-36.2157	0	0	1268
12	9	7808	7809	w	28	29	0	144.404	-35.9497	0	0	6078
12	3	7809	7866	i	0	0	0	144.404	-35.9497	0	0	99
12	0	7811	0		0	30	1	144.319	-36.4244	0	0	2763
12	0	7812	0		0	50	1	144.408	-36.3253	0	0	1268
12	33	7813	4095	l	42	54	0	144.414	-36.0636	0	0	1268
12	0	7817	0		0	49	1	144.403	-36.5449	0	0	553
12	0	7818	0		0	36	1	144.424	-36.731	0	0	1480
12	0	7824	0		0	30	1	144.538	-36.38	0	0	1268
12	0	7828	0		0	44	1	144.726	-36.2874	0	0	1160
12	0	7829	0		0	30	1	144.731	-36.2767	0	0	17
12	0	7831	0		0	47	1	144.943	-36.1511	0	0	718
12	58	7834	3775	l	64	64	0	144.981	-36.3916	0	0	17680
12	0	7838	0		0	45	1	145.044	-36.4881	0	0	811
12	0	7840	0		0	36	1	145.048	-36.3002	0	0	718
12	25	7843	7863	i	36	47	0	145.065	-36.769	0	0	1132
12	0	7846	0		0	31	1	145.116	-36.0637	0	0	642
12	0	7847	0		0	47	1	145.137	-36.329	0	0	2210
12	0	7848	0		0	36	1	145.165	-36.4079	0	0	1492
12	0	7849	0		0	36	1	145.166	-36.9216	0	0	525
12	0	7853	0		0	71	1	145.428	-36.6322	0	0	829
12	0	7857	0		0	45	1	145.43	-36.1499	0	0	642
12	0	7859	0		0	31	1	145.229	-36.5166	0	0	4420
12	0	7861	0		0	47	1	145.564	-36.2322	0	0	59
12	0	7862	0		0	49	1	145.574	-36.828	0	0	1132
12	16	7863	7809	i	35	52	0	145.595	-36.36	0	0	853
12	0	7866	0		0	36	1	145.901	-36.2294	0	0	194
12	0	7903	0		0	47	1	144.545	-37.597	248	0	0
12	0	8007	0		0	31	1	145.013	-37.617	675	0	0
12	0	8153	0		0	47	1	144.226	-38.253	58	0	0
12	0	8250	0		0	37	1	143.933	-38.214	246	1989	0
12	0	8268	0		0	37	1	144	-38.155	21	0	0
12	0	8501	0		0	47	1	143.789	-38.084	348	0	0
12	0	8829	0		0	47	1	144.15	-37.833	238	1945	0
12	0	8924	0		0	45	1	143.923	-38.031	0	2022	0
12	0	9126	0		0	45	1	143.036	-38.185	51	2406	0
12	0	9192	0		0	45	1	143.59	-37.969	10	2487	0
12	54	9252	17494	l	63	63	0	143.221	-37.762	119	0	0
12	0	9255	0		0	50	1	143.414	-38.033	134	0	0
12	0	9293	0		0	45	1	143.391	-38.104	332	0	0
12	0	9350	0		0	31	1	143.174	-37.85	0	2123	0
12	0	9446	0		0	47	1	142.925	-38.613	23	0	0
12	0	9616	0		0	47	1	142.833	-38.086	233	2256	0
12	0	9768	0		0	45	1	141.842	-38.06	106	6415	0
12	46	9965	17494	i	52	55	0	142.464	-37.908	274	0	0
12	0	10185	0		0	45	1	142.11	-38.319	59	0	0
12	0	10404	0		0	45	1	141.493	-38.228	39	0	0
12	0	10426	0		0	45	1	141.815	-38.224	88	0	0
12	0	10733	0		0	45	1	141.461	-37.633	97	2153	0
12	0	10785	0		0	45	1	141.696	-37.709	267	2500	0
12	0	11499	0		0	47	1	142.12	-37.456	414	2544	0
12	0	11530	0		0	48	1	142.264	-37.8	80	2244	0
12	0	12081	0		0	37	1	143.846	-37.351	93	5153	0
12	0	12300	0		0	45	1	144.002	-37.338	162	0	0
12	0	12354	0		0	45	1	143.69	-37.27	0	2475	0
12	0	12423	0		0	45	1	144.18	-37.767	108	7454	0
12	0	12426	0		0	37	1	144.199	-37.72	313	2750	0
12	0	12436	0		0	45	1	144.247	-37.557	128	2301	0
12	0	12470	0		0	45	1	144.244	-37.793	376	0	0
12	41	12529	18919	l	54	55	0	144.065	-37.593	265	3322	0
12	0	12859	0		0	37	1	142.616	-37.165	268	2257	0
12	0	13123	0		0	45	1	143.121	-37.154	35	2370	0
12	0	13452	0		0	43	1	143.49	-37.543	0	2051	0
12	0	13660	0		0	45	1	142.065	-36.747	77	2466	0
12	0	13704	0		0	45	1	142.217	-36.65	110	2329	0
12	0	13771	0		0	40	1	142.515	-36.921	77	2455	0
12	0	14299	0		0	40	1	141.626	-36.946	93	1080	0
12	0	14664	0		0	45	1	141.903	-36.216	34	3106	0
12	0	15029	0		0	37	1	140.992	-35.283	99	2474	0
12	0	15185	0		0	52	1	143.85	-35.765	93	2401	0
12	0	15188	0		0	44	1	143.912	-35.835	93	3075	0
12	0	15198	0		0	48	1	144.127	-35.747	93	3480	0
12	0	15230	0		0	37	1	144.378	-35.879	20	0	0
12	0	15234	0		0	48	1	143.925	-35.911	26	0	0
12	0	15240	0		0	50	1	143.714	-35.931	69	0	0
12	0	15265	0		0	50	1	143.73	-35.743	216	0	0
12	0	15269	0		0	62	1	143.895	-35.763	230	0	0
12	0	15278	0		0	44	1	143.604	-35.947	280	0	0
12	0	15295	0		0	44	1	144.104	-35.829	339	0	0
12	25	15304	4148	i	35	52	0	143.64	-35.756	399	0	0
12	0	15330	0		0	40	1	144.097	-35.894	0	2114	0
12	0	15346	0		0	49	1	144.058	-35.872	0	3299	0
12	0	15383	0		0	45	1	143.595	-35.565	93	3218	0
12	0	15415	0		0	48	1	143.041	-35.068	131	0	0
12	0	15426	0		0	32	1	143.176	-35.472	220	0	0
12	0	15428	0		0	48	1	142.73	-34.991	231	0	0
12	0	15678	0		0	45	1	144.16	-36.979	604	2768	0
12	0	15716	0		0	48	1	144.081	-36.907	203	0	0
12	0	15798	0		0	40	1	144.363	-37.057	0	2368	0
12	0	16101	0		0	45	1	144.555	-37.318	23	0	0
12	0	16140	0		0	43	1	144.592	-37.256	400	0	0
12	0	16199	0		0	48	1	145.078	-37.118	62	0	0
12	0	16439	0		23	49	0	144.184	-35.928	340	0	0
12	0	16468	0		0	43	1	144.165	-35.718	367	0	0
12	36	16477	16610	d	0	48	1	144.087	-35.805	282	0	0
12	0	16499	0		0	48	1	144.268	-35.84	95	0	0
12	22	16610	7808	w	36	52	0	144.28	-35.863	348	0	0
12	48	16689	16727	l	59	59	0	143.657	-35.744	239	0	0
12	22	16719	7808	w	35	52	0	144.319	-35.915	243	0	0
12	38	16727	15304	l	51	55	0	143.667	-35.753	204	0	0
12	0	16802	0		0	45	1	143.33	-35.368	256	0	0
12	0	16806	0		0	48	1	143.354	-35.233	179	0	0
12	0	16844	0		0	45	1	145.02	-37.529	404	0	0
12	0	16907	0		0	48	1	143.801	-38.021	279	0	0
12	0	17332	0		0	50	1	143.388	-37.98	197	0	0
12	32	17364	26578	l	42	54	0	143.222	-37.798	311	0	0
12	0	17402	0		0	50	1	143.346	-37.85	198	0	0
12	32	17494	26578	w	44	54	0	143.202	-37.771	284	0	0
12	0	18855	0		0	45	1	141.31	-37.721	105	0	0
12	0	18871	0		0	48	1	141.906	-37.183	417	0	0
12	22	18873	26543	i	35	52	0	141.621	-37.396	444	0	0
12	0	18903	0		0	40	1	144.276	-37.356	206	0	0
12	22	18919	4191	i	35	52	0	144.065	-37.605	232	0	0
12	50	18924	12529	l	63	63	0	144.06	-37.582	168	0	0
12	0	18943	0		0	48	1	144.8	-37.25	290	0	0
12	0	18948	0		0	45	1	144.978	-37.418	183	0	0
12	0	19690	0		0	44	1	142.928	-36.3667	0	0	0
12	0	19981	0		0	48	1	143.677	-35.7383	0	0	0
12	12	20624	4124	i	33	43	0	144.829	-37.1044	0	0	0
12	0	22013	0		0	46	1	142	-38.1125	0	0	0
12	42	22340	18919	l	48	54	0	144.056	-37.597	0	0	0
12	0	24651	0		0	46	1	142.252	-37.1647	0	0	0
12	0	25626	0		0	37	1	141.751	-36.6684	0	0	0
12	0	26498	0		0	37	1	141.02	-35.641	0	0	33
12	0	26509	0		0	32	1	141.686	-35.1764	0	0	155
12	0	26516	0		0	37	1	141.968	-36.1101	0	0	122
12	0	26523	0		0	37	1	142.162	-37.87	0	0	1637
12	0	26537	0		0	38	1	142.477	-38.3825	0	0	1658
12	0	26539	0		26	48	0	142.515	-36.0707	0	0	553
12	19	26543	7808	i	0	32	1	142.595	-36.4257	0	0	575
12	0	26547	0		0	32	1	142.76	-35.974	0	0	392
12	0	26550	0		0	33	1	142.772	-35.4766	0	0	608
12	0	26557	0		0	33	1	142.843	-36.2023	0	0	616
12	0	26561	0		0	38	1	142.89	-35.9448	0	0	392
12	0	26563	0		0	33	1	142.89	-35.9448	0	0	392
12	0	26575	0		0	33	1	143.167	-35.6731	0	0	392
12	21	26578	7808	s	0	34	1	143.209	-37.8125	0	0	831
12	0	26583	0		0	34	1	143.258	-36.2182	0	0	392
12	0	26611	0		0	38	1	143.679	-37.7616	0	0	166
12	0	26616	0		0	43	1	143.812	-35.7092	0	0	11050
12	26	26624	1196	i	0	48	1	143.884	-37.6527	0	0	57
12	0	26633	0		0	46	1	144.052	-36.9367	0	0	83
12	0	26640	0		0	49	1	144.176	-35.8168	0	0	3315
12	0	26647	0		0	38	1	144.264	-35.7493	0	0	718
12	0	26649	0		0	46	1	144.304	-35.917	0	0	1365
12	42	26652	16719	l	0	48	1	144.308	-35.8939	0	0	1365
12	0	26657	0		0	34	1	144.308	-35.8939	0	0	1365
12	0	26659	0		0	38	1	144.308	-35.8939	0	0	718
12	0	26660	0		0	46	1	144.075	-35.8564	0	0	1658
12	0	26663	0		0	43	1	144.327	-36.0604	0	0	1365
12	0	26664	0		23	38	0	144.572	-37.7671	0	0	10
12	0	26666	0		0	44	1	144.389	-35.8777	0	0	1365
12	15	26667	7809	l	33	43	0	144.4	-35.9312	0	0	387
12	0	27325	0		0	38	1	145.011	-38.47	394	3380	0
12	0	27422	0		0	48	1	145.918	-37.031	219	3417	0
12	0	27605	0		0	48	1	145.24	-37.075	507	0	0
12	0	27653	0		0	48	1	145.738	-37.059	77	567	0
12	0	27682	0		0	38	1	145.758	-37.342	34	0	0
12	0	27703	0		0	44	1	145.857	-37.259	104	0	0
12	28	27737	32649	i	0	46	1	145.671	-37.531	275	0	0
12	0	27811	0		0	46	1	145.37	-37.373	93	33	0
12	0	27942	0		0	48	1	145.368	-37.422	379	0	0
12	0	27990	0		0	46	1	145.355	-37.392	0	2395	0
12	0	28329	0		0	48	1	147.104	-36.058	147	0	0
12	0	28372	0		0	48	1	147.141	-36.088	340	0	0
12	0	28382	0		0	46	1	147.189	-36.048	386	0	0
12	0	28388	0		0	48	1	147.14	-36.103	408	0	0
12	0	28768	0		0	46	1	147.814	-36.386	334	0	0
12	0	29518	0		0	38	1	147.584	-37.169	431	0	0
12	0	29748	0		0	46	1	147.085	-37.887	236	2528	0
12	0	29781	0		0	38	1	147.301	-37.461	403	3189	0
12	0	29894	0		0	46	1	147.09	-37.864	0	3046	0
12	0	29986	0		0	48	1	146.713	-37.862	176	0	0
12	0	29996	0		0	48	1	146.915	-38.007	214	0	0
12	0	30002	0		0	46	1	146.853	-37.885	238	0	0
12	0	30003	0		0	46	1	146.886	-37.935	245	0	0
12	0	30024	0		0	46	1	146.588	-37.604	346	0	0
12	0	30033	0		0	48	1	146.686	-37.884	382	0	0
12	0	30109	0		0	48	1	146.735	-38.194	29	0	0
12	0	30731	0		0	48	1	146.016	-38.1	68	0	0
12	0	30848	0		0	46	1	145.988	-37.91	420	0	0
12	0	30857	0		0	46	1	145.958	-38.049	453	0	0
12	0	31385	0		0	46	1	145.951	-38.884	701	0	0
12	0	31498	0		0	48	1	146.243	-38.846	278	0	0
12	0	31570	0		0	48	1	145.869	-38.371	13	0	0
12	0	31730	0		0	49	1	145.823	-38.331	517	0	0
12	0	31755	0		0	48	1	145.124	-37.583	252	0	0
12	0	31757	0		0	46	1	145.134	-37.515	261	0	0
12	0	31768	0		0	48	1	145.462	-37.829	258	0	0
12	0	31967	0		0	43	1	145.538	-36.997	282	0	0
12	28	31974	4302	i	35	52	0	145.285	-37.484	125	0	0
12	0	32475	0		0	48	1	146.696	-38.457	332	0	0
12	0	32587	0		0	46	1	147.256	-37.889	353	0	0
12	0	32613	0		0	48	1	146.671	-37.917	211	0	0
12	0	32615	0		0	46	1	147.004	-37.855	40	0	0
12	0	32641	0		0	46	1	147.081	-37.816	334	0	0
12	11	32649	7866	i	35	52	0	146.65	-37.705	236	0	0
12	0	32693	0		0	46	1	146.997	-37.81	94	0	0
12	0	32790	0		0	46	1	146.868	-37.965	190	0	0
12	0	32826	0		0	48	1	146.949	-38.05	107	0	0
12	0	32868	0		0	48	1	146.811	-38.063	67	0	0
12	0	32964	0		0	48	1	146.857	-38.095	224	0	0
12	0	32970	0		0	48	1	147.273	-38.224	262	0	0
12	0	33094	0		0	48	1	146.654	-38.156	470	0	0
12	0	33288	0		0	48	1	145.996	-38.16	341	0	0
12	0	33542	0		0	46	1	146.075	-37.877	238	0	0
12	0	33574	0		0	49	1	145.869	-38.054	161	0	0
12	0	34848	0		0	49	1	145.404	-37.0384	0	0	0
12	0	35327	0		0	49	1	146.586	-37.804	0	0	0
12	33	38143	27737	l	48	54	0	145.673	-37.5282	0	0	0
12	0	38209	0		0	46	1	145.627	-37.6168	0	0	0
12	0	41322	0		0	46	1	146.228	-37.9018	0	0	0
12	0	42240	0		0	49	1	145.153	-37.6595	0	0	1271
12	0	42243	0		0	34	1	145.389	-37.3184	0	0	100
12	0	42251	0		0	35	1	145.97	-37.8665	0	0	236
12	0	42252	0		0	38	1	146.152	-38.2344	0	0	2873
12	0	42255	0		0	39	1	146.297	-37.8967	0	0	1789
12	0	42256	0		0	35	1	146.507	-37.8894	0	0	1789
12	0	42277	0		23	35	0	147.849	-36.2343	0	0	9
13	0	153	0		0	73	1	144.342	-36.766	104	0	0
13	32	253	15679	l	40	41	0	144.156	-36.899	424	1842	0
13	0	295	0		0	35	1	144.537	-36.864	171	0	0
13	0	419	0		0	32	1	144.577	-36.428	0	1037	0
13	0	456	0		0	38	1	143.757	-36.022	87	1719	0
13	0	486	0		0	31	1	144.023	-36.025	162	1817	0
13	0	493	0		0	39	1	144.063	-36.066	93	3543	0
13	0	496	0		0	27	1	144.075	-35.968	133	3321	0
13	0	503	0		0	38	1	144.1	-35.984	51	3286	0
13	0	505	0		0	26	1	144.115	-36.068	107	3404	0
13	0	511	0		0	32	1	144.143	-36.341	47	3667	0
13	0	518	0		0	38	1	144.193	-36.23	88	2549	0
13	0	523	0		51	38	0	144.218	-35.983	173	1799	0
13	0	532	0		0	38	1	144.275	-35.97	93	2436	0
13	0	543	0		0	38	1	144.191	-36.043	181	3602	0
13	0	548	0		0	38	1	144.287	-36.06	184	1814	0
13	0	555	0		0	57	1	144.169	-35.97	35	0	0
13	0	558	0		0	29	1	144.022	-36.113	42	0	0
13	0	560	0		0	38	1	143.954	-36.039	47	0	0
13	0	578	0		0	38	1	144.211	-36.087	337	0	0
13	0	594	0		0	32	1	143.679	-36.138	0	1765	0
13	0	995	0		0	38	1	144.728	-36.136	334	0	0
13	0	997	0		0	37	1	144.77	-36.138	0	2353	0
13	0	1008	0		0	30	1	144.882	-36.36	20	0	0
13	0	1018	0		0	30	1	144.841	-36.176	42	0	0
13	0	1024	0		0	32	1	145.051	-36.273	115	0	0
13	35	1046	3888	l	44	44	0	145.038	-36.231	245	0	0
13	35	1051	3955	l	45	45	0	145.022	-36.248	273	0	0
13	50	1060	4039	l	57	57	0	144.798	-36.212	306	0	0
13	0	1086	0		0	61	1	144.925	-36.419	0	1934	0
13	26	1096	4133	i	40	30	0	144.399	-35.998	17	3598	0
13	0	1099	0		0	38	1	144.416	-36.172	108	3219	0
13	0	1104	0		37	38	0	144.451	-35.991	93	1733	0
13	0	1105	0		34	38	0	144.459	-36.053	31	3128	0
13	0	1108	0		0	38	1	144.505	-36.101	93	3144	0
13	0	1116	0		0	38	1	144.606	-36.139	69	1966	0
13	0	1121	0		0	39	1	144.671	-36.286	93	3422	0
13	0	1125	0		0	35	1	144.745	-36.369	93	3171	0
13	0	1130	0		0	38	1	144.414	-36.121	196	2902	0
13	19	1137	16452	i	27	37	0	144.757	-36.327	34	0	0
13	0	1144	0		33	39	0	144.461	-36.016	19	0	0
13	0	1159	0		0	39	1	144.631	-36.312	105	0	0
13	0	1161	0		0	37	1	144.589	-36.205	128	0	0
13	0	1165	0		0	44	1	144.498	-36.191	147	0	0
13	0	1166	0		0	38	1	144.527	-36.242	149	0	0
13	0	1170	0		0	37	1	144.606	-36.229	171	0	0
13	0	1171	0		0	35	1	144.427	-36.329	172	0	0
13	0	1188	0		0	38	1	144.621	-36.227	266	0	0
13	0	1210	0		0	38	1	144.36	-36.343	599	0	0
13	0	1224	0		0	32	1	144.445	-36.146	0	2049	0
13	0	1241	0		0	38	1	144.678	-36.597	61	3190	0
13	0	1266	0		0	50	1	144.812	-36.453	141	1829	0
13	0	1268	0		0	29	1	144.821	-36.685	33	3417	0
13	0	1309	0		0	38	1	144.931	-36.441	42	0	0
13	0	1311	0		0	35	1	144.96	-36.498	72	0	0
13	0	1313	0		71	39	0	144.958	-36.449	117	0	0
13	0	1344	0		0	35	1	144.835	-36.556	0	1937	0
13	0	1347	0		0	45	1	144.739	-36.572	0	1863	0
13	0	1361	0		0	41	1	144.758	-36.526	0	2475	0
13	0	1444	0		37	35	0	145.58	-36.365	154	3305	0
13	31	1599	4972	l	43	43	0	145.062	-36.375	131	0	0
13	0	1614	0		0	37	1	145.186	-36.314	274	0	0
13	0	1630	0		0	37	1	145.224	-36.625	373	0	0
13	0	1755	0		0	38	1	145.78	-36.004	37	0	0
13	0	1818	0		0	35	1	145.34	-35.938	132	3548	0
13	0	1848	0		0	53	1	145.698	-36.147	100	3300	0
13	0	1886	0		0	39	1	145.363	-35.995	51	0	0
13	0	1888	0		0	30	1	145.138	-36.152	69	0	0
13	37	1891	3888	i	0	39	1	145.371	-36.172	83	0	0
13	0	1939	0		0	35	1	145.017	-35.988	282	0	0
13	0	1994	0		0	38	1	145.043	-35.962	0	1900	0
13	0	2013	0		0	37	1	145.396	-36.117	0	2002	0
13	0	2228	0		0	37	1	145.834	-36.342	129	0	0
13	0	2457	0		0	32	1	145.171	-36.743	182	3492	0
13	0	2463	0		0	53	1	145.205	-36.722	400	3272	0
13	0	2505	0		0	37	1	145.459	-36.647	265	3609	0
13	0	2571	0		0	51	1	145.72	-36.636	35	0	0
13	0	2577	0		0	46	1	144.866	-36.79	11	0	0
13	0	2897	0		0	32	1	146.526	-36.101	95	4695	0
13	0	2995	0		0	26	1	146.291	-36.315	254	1857	0
13	22	3351	16452	i	0	30	1	146.397	-36.548	234	0	0
13	0	3550	0		0	38	1	143.901	-36.266	176	0	0
13	0	3579	0		0	38	1	144.222	-36.003	379	0	0
13	0	3649	0		0	41	1	145.302	-36.414	339	0	0
13	0	3682	0		0	29	1	144.945	-36.211	354	0	0
13	30	3693	3932	l	44	44	0	145.047	-36.222	236	0	0
13	34	3706	3956	l	47	47	0	145.05	-36.223	133	0	0
13	43	3755	3781	l	50	50	0	144.814	-36.399	165	0	0
13	0	3757	0		0	36	1	144.828	-36.394	329	0	0
13	0	3766	0		0	32	1	145.023	-36.189	299	0	0
13	36	3781	3821	l	46	46	0	144.81	-36.41	377	0	0
13	27	3788	3841	l	34	41	0	145.049	-36.244	110	0	0
13	19	3798	3932	l	29	37	0	145.019	-36.225	348	0	0
13	0	3810	0		65	38	0	145.001	-36.373	298	0	0
13	37	3813	3788	l	48	48	0	145.036	-36.225	305	0	0
13	41	3818	3946	l	52	52	0	144.998	-36.248	148	0	0
13	25	3821	3798	i	0	36	1	144.837	-36.418	149	0	0
13	39	3832	3693	l	50	50	0	145.055	-36.222	322	0	0
13	12	3841	3932	l	28	37	0	145.031	-36.239	279	0	0
13	28	3888	3932	l	37	41	0	145.038	-36.224	347	0	0
13	33	3894	3821	l	44	44	0	144.853	-36.406	279	0	0
13	20	3906	26652	i	29	37	0	144.82	-36.222	160	0	0
13	49	3917	4039	l	59	59	0	144.798	-36.229	247	0	0
13	57	3927	1060	l	71	71	0	144.789	-36.229	453	0	0
13	5	3932	26638	i	30	41	0	145.026	-36.241	342	0	0
13	21	3946	3955	l	33	41	0	145.004	-36.253	309	0	0
13	15	3955	3932	l	29	37	0	144.997	-36.238	269	0	0
13	24	3956	3798	l	36	41	0	145.036	-36.23	342	0	0
13	52	4018	4039	l	61	61	0	144.799	-36.214	303	0	0
13	0	4021	0		0	41	1	145.134	-36.325	238	0	0
13	37	4033	3906	l	47	47	0	144.817	-36.221	91	0	0
13	45	4038	3813	l	56	56	0	145.054	-36.238	203	0	0
13	47	4039	4033	l	56	56	0	144.794	-36.219	203	0	0
13	0	4044	0		0	36	1	144.875	-36.196	193	0	0
13	32	4081	1137	l	43	43	0	144.751	-36.337	192	0	0
13	0	4091	0		0	45	1	144.423	-36.273	137	0	0
13	0	4097	0		0	36	1	144.612	-36.344	66	0	0
13	16	4133	16452	i	27	37	0	144.654	-36.12	287	0	0
13	0	4134	0		0	37	1	144.286	-36.207	404	0	0
13	0	4139	0		0	38	1	144.416	-36.097	161	0	0
13	0	4161	0		0	30	1	144.679	-36.158	477	0	0
13	0	4189	0		0	29	1	144.672	-36.193	95	0	0
13	0	4190	0		0	32	1	144.583	-36.395	177	0	0
13	0	4231	0		0	30	1	144.534	-36.256	178	0	0
13	0	4243	0		0	30	1	144.652	-36.275	317	0	0
13	0	4272	0		0	46	1	144.716	-36.278	315	0	0
13	0	4316	0		0	32	1	144.466	-36.213	312	0	0
13	0	4327	0		0	36	1	144.652	-36.325	333	0	0
13	0	4350	0		0	36	1	144.47	-36.293	146	0	0
13	0	4368	0		39	38	0	144.603	-36.052	327	0	0
13	0	4370	0		0	66	1	144.4	-36.261	248	0	0
13	0	4376	0		0	37	1	144.372	-36.378	447	0	0
13	24	4396	4133	i	0	30	1	144.597	-36.069	206	0	0
13	0	4452	0		0	38	1	144.83	-36.509	163	0	0
13	0	4471	0		0	49	1	144.771	-36.744	346	0	0
13	0	4578	0		0	32	1	145.568	-36.454	377	0	0
13	0	4627	0		0	36	1	145.535	-36.42	290	0	0
13	0	4662	0		0	37	1	145.662	-36.377	288	0	0
13	0	4677	0		0	36	1	145.372	-36.258	343	0	0
13	0	4705	0		0	37	1	145.631	-36.43	135	0	0
13	0	4728	0		0	28	1	145.269	-36.637	165	0	0
13	0	4744	0		70	63	0	145.08	-36.45	254	0	0
13	0	4752	0		82	33	0	145.125	-36.44	223	0	0
13	51	4789	4864	l	60	60	0	145.06	-36.405	384	0	0
13	29	4820	4972	i	40	41	0	145.303	-36.631	150	0	0
13	42	4864	1599	l	53	53	0	145.075	-36.393	139	0	0
13	0	4867	0		0	53	1	145.271	-36.279	300	0	0
13	39	4868	4887	l	51	51	0	145.049	-36.364	160	0	0
13	0	4881	0		0	60	1	145.063	-36.346	513	0	0
13	0	4883	0		0	36	1	145.192	-36.225	252	0	0
13	33	4887	4972	l	44	44	0	145.064	-36.362	222	0	0
13	0	4899	0		0	33	1	145.218	-36.622	188	0	0
13	0	4953	0		0	30	1	145.231	-36.286	339	0	0
13	0	4965	0		0	37	1	145.141	-36.495	283	0	0
13	20	4972	16452	i	29	37	0	145.054	-36.379	165	0	0
13	30	4986	4972	l	43	43	0	145.056	-36.388	172	0	0
13	0	5000	0		0	48	1	145.232	-36.496	168	0	0
13	28	5003	4972	l	40	41	0	145.033	-36.384	308	0	0
13	53	5004	4864	l	65	65	0	145.065	-36.37	119	0	0
13	0	5013	0		0	30	1	145.229	-36.489	343	0	0
13	0	5070	0		0	39	1	145.17	-36.213	219	0	0
13	0	5078	0		0	38	1	145.965	-36.139	228	0	0
13	0	5147	0		0	46	1	145.322	-36.136	142	0	0
13	0	5235	0		0	36	1	145.012	-36.015	214	0	0
13	26	5274	3932	i	40	41	0	145.392	-36.009	262	0	0
13	28	5406	3932	i	0	36	1	145.349	-36.147	327	0	0
13	0	5412	0		0	52	1	145.311	-36.006	283	0	0
13	66	5456	3927	i	0	72	1	145.535	-35.985	268	0	0
13	0	5623	0		0	62	1	145.471	-35.909	249	0	0
13	0	5672	0		0	31	1	146.11	-36.419	401	0	0
13	49	6236	4039	l	57	57	0	144.789	-36.2202	0	0	0
13	0	6341	0		0	45	1	144.613	-36.0812	0	0	0
13	0	6369	0		0	33	1	145.279	-36.1095	0	0	0
13	0	6392	0		0	39	1	144.638	-36.2031	0	0	0
13	0	6990	0		0	37	1	145.295	-36.3614	0	0	0
13	0	7237	0		0	37	1	144.494	-36.6562	0	0	0
13	0	7572	0		0	38	1	144.509	-36.1047	0	0	0
13	14	7584	3932	i	29	37	0	145.686	-36.2471	0	0	0
13	0	7605	0		0	37	1	145.354	-36.4104	0	0	0
13	0	7784	0		0	26	1	144.041	-36.0565	0	0	2597
13	0	7787	0		0	37	1	144.154	-36.3993	0	0	2597
13	0	7790	0		0	33	1	144.212	-36.6777	0	0	1934
13	0	7797	0		0	45	1	144.279	-36.6654	0	0	111
13	0	7808	0		28	33	0	144.404	-35.9497	0	0	6078
13	0	7811	0		0	37	1	144.319	-36.4244	0	0	2763
13	0	7812	0		0	33	1	144.408	-36.3253	0	0	1268
13	0	7817	0		0	28	1	144.403	-36.5449	0	0	553
13	0	7820	0		0	33	1	144.517	-36.0095	0	0	1268
13	0	7822	0		0	37	1	144.532	-36.6672	0	0	2727
13	0	7823	0		0	33	1	144.537	-36.2727	0	0	1268
13	0	7824	0		0	37	1	144.538	-36.38	0	0	1268
13	0	7825	0		0	31	1	144.632	-36.1574	0	0	1268
13	0	7826	0		0	27	1	144.692	-36.1339	0	0	1105
13	0	7827	0		0	73	1	144.498	-36.3228	0	0	138
13	0	7835	0		0	37	1	144.854	-36.17	0	0	1105
13	0	7838	0		0	37	1	145.044	-36.4881	0	0	811
13	0	7839	0		0	45	1	144.857	-36.384	0	0	553
13	0	7843	0		36	42	0	145.065	-36.769	0	0	1132
13	0	7848	0		0	33	1	145.165	-36.4079	0	0	1492
13	0	7850	0		0	31	1	144.986	-35.9531	0	0	2210
13	0	7854	0		0	33	1	145.399	-36.3892	0	0	400
13	0	7856	0		0	37	1	145.43	-35.8715	0	0	642
13	0	7861	0		0	37	1	145.564	-36.2322	0	0	59
13	0	7864	0		0	38	1	145.633	-35.9022	0	0	2763
13	0	7888	0		0	31	1	144.651	-37.707	77	2375	0
13	15	8234	26638	i	0	23	1	143.903	-38.276	87	3571	0
13	0	8372	0		0	25	1	143.63	-38.33	520	2284	0
13	0	8378	0		0	33	1	143.798	-38.355	374	2449	0
13	0	9207	0		0	23	1	143.289	-38.129	363	4577	0
13	0	11473	0		0	34	1	141.98	-37.459	93	2558	0
13	0	12226	0		0	31	1	144.19	-37.383	274	0	0
13	0	12835	0		0	34	1	143.097	-37.246	174	2264	0
13	0	12924	0		0	34	1	143.157	-37.316	0	2008	0
13	0	13999	0		0	31	1	142.515	-36.977	81	0	0
13	0	15004	0		0	34	1	143.452	-36.189	26	3096	0
13	0	15189	0		0	38	1	143.929	-35.785	70	3526	0
13	0	15193	0		0	39	1	143.95	-35.688	90	4072	0
13	0	15196	0		0	39	1	144.051	-35.845	114	3682	0
13	0	15214	0		43	37	0	143.808	-35.583	93	2259	0
13	23	15223	26652	w	35	41	0	144.304	-35.834	37	0	0
13	0	15232	0		0	29	1	143.598	-35.813	23	0	0
13	0	15245	0		0	37	1	144.042	-35.916	101	0	0
13	0	15256	0		0	38	1	143.983	-35.545	177	0	0
13	0	15261	0		0	28	1	143.837	-35.587	206	0	0
13	0	15264	0		0	39	1	143.922	-35.642	214	0	0
13	30	15266	26625	l	41	41	0	143.972	-35.86	218	0	0
13	0	15270	0		0	39	1	144.187	-35.771	230	0	0
13	0	15271	0		0	39	1	143.984	-35.938	243	0	0
13	0	15281	0		0	39	1	144.041	-35.777	293	0	0
13	0	15293	0		0	45	1	144.093	-35.855	334	0	0
13	0	15306	0		0	38	1	143.942	-35.769	416	0	0
13	0	15309	0		0	37	1	143.792	-35.784	463	0	0
13	0	15313	0		0	34	1	143.928	-35.647	530	0	0
13	33	15317	16599	l	43	43	0	143.923	-35.838	584	0	0
13	0	15322	0		0	38	1	144.021	-35.702	0	2244	0
13	0	15336	0		0	28	1	144.065	-35.785	0	3866	0
13	0	15349	0		0	39	1	144.283	-35.91	0	3417	0
13	0	15550	0		0	29	1	143.647	-36.953	93	2819	0
13	31	15678	15821	l	43	43	0	144.16	-36.979	604	2768	0
13	12	15679	26638	w	31	41	0	144.161	-36.921	359	2609	0
13	0	15719	0		0	24	1	144.041	-36.903	238	0	0
13	5	15723	26638	l	23	23	0	144.185	-36.96	282	0	0
13	15	15744	26638	l	23	23	0	144.161	-36.96	0	1821	0
13	33	15771	15821	l	52	52	0	144.164	-36.977	0	2059	0
13	8	15821	15723	l	0	0	0	144.171	-36.961	0	1905	0
13	0	15850	0		0	26	1	144.538	-37.178	347	2172	0
13	0	15865	0		0	34	1	144.476	-37.309	31	0	0
13	0	15873	0		0	24	1	144.428	-37.343	126	0	0
13	0	15905	0		0	24	1	144.461	-37.311	0	2076	0
13	40	15939	26670	w	53	53	0	144.677	-37.318	93	2069	0
13	40	15941	26670	w	51	51	0	144.691	-37.317	179	1709	0
13	39	15943	26670	w	50	50	0	144.699	-37.316	42	2017	0
13	0	15955	0		0	24	1	144.765	-37.376	200	1924	0
13	40	15987	26670	w	54	54	0	144.688	-37.329	39	0	0
13	41	15991	26670	w	53	53	0	144.708	-37.326	44	0	0
13	40	15996	26670	w	50	50	0	144.702	-37.394	75	0	0
13	40	16064	26670	w	55	55	0	144.713	-37.347	0	1962	0
13	0	16221	0		0	34	1	144.848	-37.078	275	0	0
13	0	16450	0		0	39	1	143.409	-35.723	281	0	0
13	4	16452	26651	w	28	29	0	144.311	-35.864	118	0	0
13	18	16472	26625	w	27	37	0	143.941	-35.847	336	0	0
13	0	16478	0		0	38	1	143.965	-35.899	83	0	0
13	28	16493	16599	l	36	41	0	143.928	-35.856	157	0	0
13	0	16515	0		38	29	0	143.687	-35.836	108	0	0
13	0	16518	0		0	38	1	144.095	-35.662	174	0	0
13	25	16537	26625	w	39	41	0	143.946	-35.831	333	0	0
13	0	16547	0		0	37	1	143.499	-35.659	238	0	0
13	0	16586	0		0	38	1	144.133	-35.949	300	0	0
13	36	16591	16696	l	50	50	0	143.425	-35.578	315	0	0
13	21	16599	26625	w	29	37	0	143.941	-35.841	195	0	0
13	0	16628	0		0	39	1	144.159	-35.872	264	0	0
13	0	16667	0		0	31	1	143.594	-35.926	273	0	0
13	0	16670	0		0	39	1	144.039	-35.597	360	0	0
13	25	16696	26625	i	35	41	0	143.44	-35.577	261	0	0
13	0	16703	0		0	39	1	143.511	-35.735	397	0	0
13	19	16719	26652	l	30	37	0	144.319	-35.915	243	0	0
13	0	16725	0		0	37	1	143.982	-35.675	307	0	0
13	34	16735	15223	l	44	44	0	144.284	-35.847	110	0	0
13	11	18908	26638	i	28	37	0	144.252	-37.281	389	0	0
13	41	23114	15317	l	57	57	0	143.926	-35.8485	0	0	0
13	0	24434	0		0	38	1	143.923	-35.8303	0	0	0
13	0	24849	0		0	34	1	143.681	-35.6163	0	0	0
13	35	25990	16599	i	42	42	0	143.969	-35.5601	0	0	0
13	0	26539	0		26	34	0	142.515	-36.0707	0	0	553
13	0	26588	0		0	29	1	143.368	-36.0137	0	0	194
13	0	26609	0		0	29	1	143.661	-35.8028	0	0	3315
13	0	26617	0		0	25	1	143.812	-35.7092	0	0	1365
13	16	26625	26652	i	28	37	0	143.945	-35.8651	0	0	1365
13	0	26626	0		0	27	1	143.95	-35.8537	0	0	1365
13	0	26627	0		0	29	1	143.96	-35.7135	0	0	1768
13	0	26637	0		22	37	0	144.167	-35.9467	0	0	221
13	0	26638	0		22	23	0	144.171	-36.9477	0	0	442
13	0	26640	0		0	34	1	144.176	-35.8168	0	0	3315
13	0	26644	0		0	37	1	144.223	-35.9499	0	0	553
13	0	26646	0		0	27	1	144.262	-35.8186	0	0	1365
13	0	26650	0		0	34	1	144.307	-35.7762	0	0	1365
13	1	26651	26638	i	0	31	1	144.308	-35.8939	0	0	1365
13	7	26652	26651	l	29	35	0	144.308	-35.8939	0	0	1365
13	16	26656	26651	l	28	37	0	144.308	-35.8939	0	0	1658
13	12	26657	26651	l	25	37	0	144.308	-35.8939	0	0	1365
13	0	26658	0		0	38	1	144.15	-36.1354	0	0	221
13	26	26659	26656	l	32	41	0	144.308	-35.8939	0	0	718
13	0	26662	0		0	35	1	144.323	-35.9839	0	0	276
13	36	26670	26672	i	42	42	0	144.701	-37.3974	0	0	5194
13	18	26672	42255	i	0	44	1	144.91	-37.7285	0	0	100
13	0	26892	0		0	31	1	145.416	-37.88	243	0	0
13	0	27024	0		0	31	1	145.378	-38.04	54	0	0
13	0	27915	0		0	25	1	145.407	-37.084	240	0	0
13	0	28265	0		0	35	1	147.127	-36.114	17	2162	0
13	0	28950	0		0	37	1	148.47	-37.696	476	1436	0
13	18	29047	18908	d	30	41	0	148.713	-37.695	145	0	0
13	0	29105	0		0	37	1	148.486	-37.72	313	0	0
13	24	30052	42255	i	33	41	0	147.044	-38.005	578	0	0
13	0	30391	0		0	31	1	146.378	-38.329	135	0	0
13	14	37174	42255	l	25	29	0	146.312	-37.8956	0	0	0
13	9	42255	26638	i	0	25	1	146.297	-37.8967	0	0	1789
14	0	7421	0		0	25	1	145.635	-36.6903	0	0	0
14	0	7770	0		0	24	1	143.135	-36.7458	0	0	166
14	0	7774	0		29	20	0	143.534	-36.5579	0	0	194
14	0	7818	0		0	20	1	144.424	-36.731	0	0	1480
14	0	8019	0		0	20	1	144.433	-38.176	330	0	0
14	0	8059	0		0	27	1	144.535	-38.205	69	0	0
14	0	8313	0		0	21	1	144.028	-38.212	0	2081	0
14	0	8448	0		0	29	1	143.487	-38.332	162	0	0
14	0	8454	0		0	31	1	143.716	-38.107	179	0	0
14	0	8502	0		0	28	1	143.42	-38.418	350	0	0
14	0	8552	0		0	24	1	143.399	-38.59	181	2329	0
14	0	9090	0		0	27	1	142.571	-38.421	67	0	0
14	0	9101	0		0	21	1	142.479	-38.327	327	0	0
14	0	9162	0		0	21	1	143.271	-37.964	93	3384	0
14	0	9228	0		0	27	1	143.103	-37.945	20	0	0
14	0	9376	0		0	30	1	143.53	-38.072	0	2356	0
14	0	9431	0		0	27	1	143.016	-38.517	187	2374	0
14	0	9432	0		0	27	1	143.037	-38.516	502	2545	0
14	0	9456	0		0	21	1	143.099	-38.481	47	0	0
14	12	9462	18131	l	19	24	0	143.093	-38.365	70	0	0
14	0	9464	0		0	29	1	142.932	-38.406	77	0	0
14	0	9472	0		0	28	1	143.11	-38.625	128	0	0
14	14	9538	18100	l	26	32	0	143.1	-38.356	507	0	0
14	18	9553	26571	l	41	41	0	143.12	-38.361	0	3072	0
14	0	9584	0		0	28	1	142.951	-38.056	61	2093	0
14	0	9609	0		0	28	1	142.761	-38.146	410	2286	0
14	0	9641	0		0	22	1	142.947	-38.018	43	0	0
14	0	9657	0		0	25	1	142.657	-38.135	256	0	0
14	0	9722	0		0	28	1	142.842	-38.098	0	2271	0
14	0	9807	0		0	29	1	142.154	-37.966	27	2040	0
14	0	9841	0		0	24	1	142.362	-38.064	93	2636	0
14	17	9880	17960	i	30	32	0	142.549	-37.898	214	2279	0
14	0	9945	0		0	29	1	142.131	-38.111	218	0	0
14	0	10099	0		0	30	1	142.448	-38.16	0	2371	0
14	0	10123	0		0	29	1	142.243	-38.384	443	1442	0
14	0	10175	0		0	22	1	142.395	-38.212	35	0	0
14	0	10252	0		0	30	1	142.709	-38.503	359	0	0
14	0	10497	0		0	27	1	141.886	-37.888	280	0	0
14	0	10735	0		0	19	1	141.469	-37.419	306	1417	0
14	0	10947	0		0	22	1	141.077	-37.734	0	2549	0
14	0	11154	0		0	19	1	141.521	-37.447	42	0	0
14	0	11377	0		0	32	1	141.908	-37.857	16	2566	0
14	0	11511	0		0	22	1	142.169	-37.691	93	2672	0
14	0	11578	0		0	27	1	142.108	-37.86	20	0	0
14	14	11656	26571	i	0	19	1	142.075	-37.882	0	2000	0
14	0	11718	0		0	23	1	142.11	-37.426	0	1837	0
14	0	11740	0		0	24	1	141.953	-37.59	0	1970	0
14	0	13011	0		0	25	1	142.861	-37.233	0	2475	0
14	0	13505	0		0	26	1	143.211	-37.677	0	2377	0
14	0	13786	0		0	23	1	142.334	-36.971	35	0	0
14	0	14823	0		0	25	1	142.617	-36.614	93	2551	0
14	0	15902	0		0	29	1	144.423	-37.348	654	0	0
14	0	17008	0		0	25	1	143.741	-38.09	115	0	0
14	0	17063	0		0	23	1	143.611	-38.355	336	0	0
14	0	17139	0		0	25	1	143.553	-38.221	223	0	0
14	0	17153	0		0	29	1	143.533	-38.143	145	0	0
14	0	17198	0		0	28	1	143.644	-38.213	313	0	0
14	0	17240	0		0	26	1	143.325	-38.6	334	0	0
14	18	17255	18100	i	28	32	0	143.542	-38.533	126	0	0
14	0	17309	0		0	27	1	142.613	-38.399	187	0	0
14	5	17571	18131	l	18	18	0	143.089	-38.359	316	0	0
14	25	17604	18095	l	38	38	0	143.073	-38.353	339	0	0
14	0	17605	0		0	25	1	143.255	-38.298	312	0	0
14	0	17618	0		0	28	1	142.996	-38.337	315	0	0
14	15	17621	26571	l	25	32	0	143.117	-38.356	229	0	0
14	15	17659	26571	l	28	32	0	143.124	-38.348	126	0	0
14	16	17755	18095	l	29	32	0	143.078	-38.33	309	0	0
14	13	17768	17571	l	23	32	0	143.08	-38.353	412	0	0
14	0	17832	0		0	29	1	143.106	-38.576	374	0	0
14	32	17844	18095	l	43	43	0	143.059	-38.333	450	0	0
14	0	17865	0		0	26	1	143.229	-38.444	241	0	0
14	0	17956	0		0	28	1	143.195	-38.59	323	0	0
14	6	17960	18100	l	18	18	0	143.092	-38.343	197	0	0
14	10	18095	18100	l	24	32	0	143.083	-38.336	186	0	0
14	1	18100	26571	l	25	32	0	143.084	-38.346	353	0	0
14	3	18131	18100	l	23	32	0	143.081	-38.36	410	0	0
14	20	18137	18131	l	33	33	0	143.101	-38.359	265	0	0
14	13	18140	18131	l	22	24	0	143.07	-38.36	184	0	0
14	24	18145	18131	l	33	33	0	143.07	-38.368	278	0	0
14	0	18175	0		0	29	1	142.785	-38.189	162	0	0
14	0	18195	0		0	30	1	142.8	-38.15	269	0	0
14	0	18230	0		0	25	1	142.726	-38.057	419	0	0
14	0	18249	0		0	26	1	142.851	-37.811	383	0	0
14	0	18427	0		0	25	1	142.713	-38.263	312	0	0
14	0	18490	0		0	28	1	142.633	-38.279	221	0	0
14	0	18551	0		0	26	1	142.16	-38.387	335	0	0
14	0	18562	0		0	29	1	142.331	-38.268	269	0	0
14	0	18572	0		0	28	1	142.411	-38.351	101	0	0
14	15	18615	18100	i	26	28	0	142.011	-38.269	126	0	0
14	0	18619	0		0	25	1	142.088	-38.34	374	0	0
14	0	18778	0		0	27	1	141.526	-38.05	395	0	0
14	0	18779	0		0	19	1	141.837	-37.893	335	0	0
14	0	18820	0		0	26	1	141.364	-37.929	267	0	0
14	0	18839	0		0	26	1	141.523	-37.543	459	0	0
14	14	18874	18131	i	23	32	0	141.781	-37.646	183	0	0
14	0	18876	0		0	26	1	142.041	-37.466	371	0	0
14	0	18879	0		0	26	1	141.912	-37.677	173	0	0
14	0	18886	0		0	27	1	141.876	-37.681	266	0	0
14	10	18916	17571	d	0	23	1	144.474	-37.801	90	0	0
14	0	18935	0		0	27	1	144.037	-36.964	203	0	0
14	0	23452	0		0	29	1	142.977	-38.3996	0	0	0
14	0	25602	0		0	24	1	143.319	-37.9794	0	0	0
14	0	26497	0		0	26	1	141.081	-36.8475	0	0	66
14	0	26520	0		0	24	1	142.052	-37.2691	0	0	10
14	0	26571	0		17	18	0	143.106	-38.3502	0	0	44
14	0	26591	0		0	20	1	143.33	-37.216	0	0	133
14	0	26607	0		0	24	1	143.574	-38.3659	0	0	415
14	0	26623	0		0	24	1	143.881	-38.1367	0	0	235
14	0	26665	0		0	24	1	144.382	-37.6722	0	0	10
14	0	27135	0		0	30	1	145.55	-38.243	144	0	0
14	0	27391	0		0	25	1	144.846	-38.403	93	1769	0
14	0	28447	0		0	26	1	146.812	-36.16	219	0	0
14	0	30519	0		0	30	1	146.348	-38.428	55	930	0
14	0	31739	0		0	30	1	145.775	-38.28	0	2539	0
14	0	33676	0		0	30	1	145.666	-38.497	181	0	0
14	16	33831	18916	i	27	32	0	145.778	-38.592	352	0	0
14	0	34037	0		0	30	1	145.981	-38.41	347	0	0
14	0	42242	0		0	30	1	145.31	-38.1439	0	0	166
15	0	1281	0		0	24	1	144.873	-36.682	80	3597	0
15	0	2693	0		0	23	1	145.7	-36.814	0	1819	0
15	0	7843	0		36	23	0	145.065	-36.769	0	0	1132
15	0	13443	0		0	24	1	143.417	-37.518	0	2060	0
15	0	26585	0		0	22	1	143.28	-37.9904	0	0	2210
15	0	27724	0		0	46	1	145.768	-37.124	233	0	0
15	17	27891	42243	l	27	27	0	145.379	-37.332	150	0	0
15	9	27912	42243	l	22	22	0	145.378	-37.314	235	0	0
15	20	27914	27947	l	35	35	0	145.381	-37.321	239	0	0
15	12	27947	42243	l	22	22	0	145.38	-37.341	403	0	0
15	35	27989	27914	l	44	44	0	145.387	-37.315	0	2753	0
15	0	31611	0		0	22	1	145.896	-38.414	69	0	0
15	0	31895	0		0	23	1	145.624	-38.21	205	0	0
15	0	32762	0		0	23	1	146.964	-37.877	277	0	0
15	0	33277	0		0	24	1	145.968	-37.962	123	0	0
15	0	39388	0		0	24	1	145.531	-37.1219	0	0	0
15	0	42243	0		21	22	0	145.389	-37.3184	0	0	100
16	0	263	0		0	31	1	144.387	-36.465	400	1972	0
16	0	423	0		0	29	1	144.635	-36.443	0	2392	0
16	0	563	0		0	35	1	143.888	-36.37	95	0	0
16	0	613	0		0	35	1	143.777	-36.136	0	3149	0
16	0	877	0		0	34	1	144.096	-36.552	17	0	0
16	0	932	0		0	35	1	144.173	-36.497	0	2281	0
16	0	981	0		0	34	1	145.341	-36.34	388	0	0
16	0	1008	0		0	32	1	144.882	-36.36	20	0	0
16	0	1009	0		0	41	1	145.121	-36.339	21	0	0
16	0	1025	0		0	32	1	144.981	-36.32	144	0	0
16	0	1033	0		0	29	1	144.754	-36.208	171	0	0
16	0	1034	0		0	29	1	144.914	-36.107	176	0	0
16	14	1063	7830	l	25	35	0	144.934	-36.189	319	0	0
16	34	1065	4027	l	46	46	0	144.903	-36.201	340	0	0
16	0	1071	0		0	29	1	145.054	-36.334	404	0	0
16	0	1076	0		0	32	1	144.781	-36.133	460	0	0
16	0	1090	0		0	32	1	144.811	-36.256	0	3106	0
16	0	1150	0		0	32	1	144.499	-36.027	37	0	0
16	0	1181	0		54	30	0	144.544	-36.085	226	0	0
[truncated: 6,641 more rows]

## Sheet: BMT daily test
Run	Day_infected	Source	Day_diagnosed	Day_culled	Is DC	Cattle	Sheep	Pigs
1	0	0	0	32	1	114	2818	0
1	30	262	40	40	0	108	1891	0
1	10	26545	31	32	0	300	3256	0
1	20	262	32	32	0	0	1824	0
1	0	0	0	28	1	158	0	0
1	0	0	0	33	1	114	3577	0
1	0	0	0	30	1	154	0	0
1	0	0	0	26	1	161	0	0
1	0	0	0	28	1	257	0	0
1	0	0	0	26	1	238	0	0
1	0	0	0	26	1	93	3225	0
1	0	0	0	27	1	224	3151	0
1	0	0	0	28	1	47	2360	0
1	7	26545	31	32	0	0	2092	0
1	29	262	0	33	1	26	0	0
1	0	0	0	32	1	0	1434	0
1	0	0	0	29	1	302	0	0
1	0	0	0	29	1	326	0	0
1	16	26545	25	26	0	108	0	0
1	0	0	0	29	1	204	0	0
1	0	0	0	27	1	0	0	166
1	0	0	0	27	1	0	0	608
1	0	0	0	29	1	321	0	0
1	0	0	0	27	1	184	0	0
1	0	0	0	28	1	44	0	0
2	0	0	0	0	0	0	0	276
3	0	0	0	21	1	82	1796	0
3	6	26579	0	21	1	279	0	0
3	0	0	0	20	1	155	0	0
3	0	0	0	21	1	93	2903	0
3	0	0	19	20	0	0	0	359
4	0	0	0	35	1	315	0	0
4	0	0	0	35	1	0	1852	0
4	0	0	0	34	1	93	1745	0
4	17	42272	33	33	0	233	0	0
4	0	0	0	35	1	62	1797	0
4	0	0	0	36	1	318	0	0
4	23	2920	34	34	0	424	0	0
4	0	0	0	35	1	266	0	0
4	0	0	0	27	1	362	0	0
4	0	0	0	32	1	0	1317	0
4	0	0	0	34	1	315	0	0
4	0	0	0	27	1	353	0	0
4	0	0	0	34	1	212	1567	0
4	0	0	0	33	1	46	0	0
4	15	42272	32	32	0	131	0	0
4	24	28772	30	30	0	222	0	0
4	1	42272	32	32	0	347	0	0
4	0	0	0	31	1	540	0	0
4	0	0	0	32	1	0	1853	0
4	0	0	0	27	1	0	1427	0
4	0	0	0	33	1	0	0	0
4	9	42272	0	0	0	0	0	0
4	31	28772	43	43	0	0	0	0
4	17	42272	31	31	0	0	0	0
4	7	42272	25	26	0	0	0	26
4	0	0	0	0	0	0	0	22
5	0	0	0	32	1	196	2928	0
5	0	0	0	38	1	93	3336	0
5	0	0	0	37	1	0	3391	0
5	0	0	0	33	1	0	2625	0
5	0	0	0	34	1	93	2636	0
5	0	0	0	35	1	71	0	0
5	0	0	0	37	1	158	3003	0
5	0	0	0	35	1	78	0	0
5	0	0	0	37	1	165	0	0
5	20	26564	30	38	0	256	0	0
5	0	0	0	37	1	343	0	0
5	0	0	0	38	1	0	1863	0
5	0	0	0	33	1	0	3461	0
5	0	0	0	33	1	0	3259	0
5	22	7774	29	38	0	75	3316	0
5	0	0	0	38	1	66	3517	0
5	21	7774	30	38	0	74	3683	0
5	0	0	0	38	1	37	3413	0
5	0	0	0	38	1	93	3580	0
5	0	0	0	38	1	211	2003	0
5	0	0	0	35	1	87	1964	0
5	0	0	0	35	1	272	1812	0
5	0	0	0	35	1	28	0	0
5	0	0	0	38	1	42	0	0
5	0	0	0	38	1	47	0	0
5	0	0	0	35	1	216	0	0
5	0	0	0	38	1	217	0	0
5	0	0	0	38	1	361	0	0
5	0	0	0	38	1	0	2991	0
5	0	0	0	35	1	0	2720	0
5	0	0	0	35	1	0	3022	0
5	0	0	0	38	1	0	2468	0
5	0	0	0	35	1	0	1602	0
5	0	0	0	32	1	28	1843	0
5	0	0	0	33	1	35	0	0
5	0	0	0	33	1	338	0	0
5	0	0	0	38	1	391	0	0
5	0	0	0	38	1	0	0	0
5	0	0	0	35	1	0	0	0
5	0	0	0	38	1	0	0	0
5	0	0	0	38	1	0	0	0
5	0	0	0	38	1	0	0	3939
5	0	0	0	35	1	0	0	3939
5	0	0	0	31	1	0	0	3939
5	12	26564	29	38	0	0	0	194
5	0	0	0	36	1	0	0	83
5	0	0	0	31	1	0	0	2597
5	0	0	0	36	1	0	0	18343
5	0	0	0	30	1	0	0	630
5	0	0	0	30	1	0	0	1934
5	0	0	0	30	1	0	0	111
5	0	0	0	29	1	0	0	1934
5	0	0	0	36	1	0	0	1288
5	0	0	0	24	1	0	0	276
5	0	0	0	30	1	0	0	1268
5	0	0	0	24	1	0	0	1268
5	0	0	0	30	1	0	0	1105
5	0	0	0	30	1	0	0	718
5	0	0	0	30	1	0	0	1492
5	0	0	0	30	1	0	0	17
5	0	0	0	24	1	0	0	44
5	0	0	0	39	1	93	2347	0
5	0	0	0	38	1	66	627	0
5	0	0	0	40	1	17	0	0
5	0	0	0	38	1	288	0	0
5	0	0	0	39	1	521	0	0
5	0	0	0	39	1	178	0	0
5	0	0	0	39	1	241	0	0
5	0	0	0	39	1	297	0	0
5	0	0	0	39	1	93	2659	0
5	0	0	0	39	1	114	2324	0
5	0	0	0	39	1	17	0	0
5	0	0	0	39	1	141	0	0
5	0	0	0	39	1	238	0	0
5	23	26629	35	38	0	529	0	0
5	0	0	0	39	1	93	2140	0
5	0	0	0	39	1	16	1979	0
5	0	0	0	39	1	34	2313	0
5	0	0	0	39	1	370	2358	0
5	0	0	0	39	1	15	0	0
5	0	0	0	39	1	47	0	0
5	0	0	0	39	1	239	0	0
5	0	0	0	39	1	315	0	0
5	0	0	0	39	1	348	0	0
5	0	0	0	39	1	491	0	0
5	0	0	0	39	1	104	2469	0
5	0	0	0	39	1	93	1920	0
5	0	0	0	39	1	93	2084	0
5	0	0	0	39	1	101	2319	0
5	0	0	0	39	1	93	307	0
5	0	0	0	39	1	125	2116	0
5	0	0	0	39	1	268	0	0
5	0	0	0	39	1	279	0	0
5	0	0	0	39	1	0	2214	0
5	0	0	0	40	1	93	2454	0
5	0	0	0	39	1	33	2173	0
5	0	0	0	39	1	67	16	0
5	0	0	0	40	1	57	0	0
5	0	0	0	39	1	163	0	0
5	31	13432	43	43	0	292	0	0
5	0	0	0	32	1	21	0	0
5	0	0	0	32	1	93	2700	0
5	0	0	0	33	1	335	3524	0
5	0	0	0	24	1	93	3522	0
5	0	0	0	38	1	0	2017	0
5	0	0	0	39	1	67	2416	0
5	0	0	0	40	1	319	0	0
5	0	0	0	40	1	565	0	0
5	0	0	0	36	1	93	2550	0
5	0	0	0	34	1	82	2606	0
5	17	7774	0	34	1	0	2161	0
5	0	0	0	30	1	51	2442	0
5	0	0	0	38	1	93	1866	0
5	0	0	0	38	1	111	2341	0
5	0	0	0	38	1	93	7851	0
5	0	0	0	38	1	260	2253	0
5	0	0	0	32	1	126	0	0
5	0	0	0	25	1	93	2598	0
5	0	0	0	32	1	0	2052	0
5	15	26553	28	38	0	93	2673	0
5	0	0	0	36	1	115	2162	0
5	0	0	0	32	1	29	2557	0
5	0	0	0	36	1	297	0	0
5	0	0	0	34	1	126	0	0
5	0	0	0	36	1	95	2351	0
5	0	0	0	36	1	148	0	0
5	0	0	0	38	1	171	0	0
5	0	0	0	38	1	306	0	0
5	0	0	0	36	1	376	0	0
5	0	0	0	38	1	593	0	0
5	0	0	0	38	1	0	2174	0
5	0	0	0	38	1	0	2296	0
5	0	0	0	38	1	0	2200	0
5	0	0	0	34	1	38	2487	0
5	0	0	0	32	1	276	2846	0
5	0	0	0	32	1	0	2104	0
5	0	0	0	34	1	378	0	0
5	0	0	0	39	1	319	0	0
5	0	0	0	39	1	216	0	0
5	0	0	0	40	1	149	0	0
5	0	0	0	40	1	325	0	0
5	0	0	0	40	1	87	0	0
5	0	0	0	39	1	213	0	0
5	0	0	0	39	1	360	0	0
5	0	0	0	39	1	277	0	0
5	0	0	0	36	1	114	0	0
5	0	0	0	40	1	143	0	0
5	0	0	0	38	1	0	0	0
5	0	0	0	39	1	0	0	0
5	0	0	0	36	1	0	0	0
5	0	0	0	38	1	0	0	0
5	0	0	0	39	1	0	0	0
5	0	0	23	24	0	0	0	206
5	0	0	0	30	1	0	0	13813
5	0	0	0	25	1	0	0	1658
5	0	0	0	37	1	0	0	420
5	0	0	0	30	1	0	0	420
5	0	0	0	37	1	0	0	392
5	5	26502	29	38	0	0	0	616
5	0	0	0	32	1	0	0	616
5	0	0	0	37	1	0	0	138
5	9	26502	27	38	0	0	0	332
5	0	0	0	25	1	0	0	392
5	0	0	0	25	1	0	0	831
5	0	0	0	26	1	0	0	392
5	0	0	0	31	1	0	0	392
5	0	0	0	37	1	0	0	83
5	0	0	0	31	1	0	0	1326
5	0	0	0	26	1	0	0	120
5	0	0	0	37	1	0	0	83
5	0	0	0	26	1	0	0	3315
5	0	0	0	39	1	0	0	166
5	0	0	0	26	1	0	0	1365
5	0	0	0	34	1	0	0	1365
5	0	0	0	27	1	0	0	3591
5	10	26502	0	27	1	0	0	235
5	0	0	0	31	1	0	0	553
5	0	0	0	27	1	0	0	311
5	0	0	0	31	1	0	0	1365
5	0	0	0	27	1	0	0	1365
5	0	0	0	31	1	0	0	249
5	0	0	0	31	1	0	0	470
5	0	0	0	28	1	0	0	2984
5	0	0	0	28	1	0	0	1365
5	0	0	0	31	1	0	0	1365
5	36	26821	46	46	0	11	0	0
5	19	26830	29	38	0	13	0	0
5	22	26795	31	38	0	46	0	0
5	30	26816	41	42	0	101	0	0
5	20	26830	0	0	0	270	0	0
5	25	26795	39	42	0	329	0	0
5	45	26794	53	53	0	335	0	0
5	32	26816	44	44	0	491	0	0
5	12	42259	0	32	1	37	0	0
5	0	0	0	33	1	320	0	0
5	0	0	0	34	1	21	0	0
5	0	0	0	34	1	422	0	0
5	0	0	0	33	1	205	1358	0
5	0	0	0	34	1	260	0	0
5	0	0	0	34	1	14	617	0
5	19	26830	27	38	0	520	0	0
5	0	0	0	33	1	573	1576	0
5	0	0	0	33	1	26	0	0
5	0	0	0	33	1	329	2386	0
5	0	0	0	38	1	653	0	0
5	0	0	0	54	1	393	0	0
5	0	0	0	37	1	188	0	0
5	0	0	0	37	1	0	0	0
5	0	0	0	28	1	0	0	1057
5	0	0	0	31	1	0	0	11
5	0	0	0	28	1	0	0	1789
5	10	26502	0	29	1	0	0	17
5	0	0	25	31	0	0	0	26
5	0	0	0	29	1	0	0	525
5	0	0	0	29	1	0	0	22
6	14	34301	0	19	1	34	1396	0
6	0	0	0	17	1	46	3223	0
6	0	0	0	24	1	0	0	1381
6	0	0	0	24	1	203	0	0
6	14	34301	22	23	0	305	0	0
6	14	34301	0	17	1	259	2572	0
6	0	0	0	18	1	17	0	0
6	0	0	0	18	1	458	3097	0
6	0	0	0	21	1	15	0	0
6	0	0	0	18	1	377	0	0
6	0	0	0	22	1	0	0	100
6	0	0	0	18	1	209	0	0
6	0	0	0	19	1	39	2336	0
6	0	0	0	19	1	14	0	0
6	0	0	0	20	1	370	0	0
6	0	0	0	26	1	208	0	0
6	0	0	0	28	1	383	0	0
6	0	0	0	28	1	445	0	0
6	0	0	0	23	1	0	1998	0
6	0	0	0	25	1	0	1027	0
6	0	0	0	21	1	0	2203	0
6	0	0	0	20	1	278	0	0
6	0	0	0	26	1	381	0	0
6	0	0	0	22	1	0	1795	0
6	18	42250	0	25	1	0	802	0
6	32	30882	46	46	0	44	0	0
6	0	0	0	25	1	87	0	0
6	21	42250	32	32	0	554	0	0
6	0	0	0	24	1	93	1535	0
6	0	0	0	22	1	314	0	0
6	0	0	0	25	1	275	0	0
6	5	42258	17	17	0	175	1517	0
6	13	42258	24	28	0	80	0	0
6	14	42258	25	28	0	354	0	0
6	0	0	0	20	1	0	1358	0
6	0	0	0	26	1	543	0	0
6	0	0	0	25	1	359	0	0
6	0	0	0	26	1	196	0	0
6	0	0	0	20	1	155	0	0
6	0	0	0	26	1	230	0	0
6	0	0	0	25	1	79	0	0
6	0	0	0	24	1	363	0	0
6	0	0	0	25	1	250	0	0
6	0	0	0	25	1	363	0	0
6	0	0	0	25	1	312	0	0
6	0	0	0	26	1	187	0	0
6	0	0	0	26	1	379	0	0
6	0	0	0	21	1	245	0	0
6	0	0	0	28	1	260	0	0
6	0	0	0	26	1	228	0	0
6	0	0	0	25	1	225	0	0
6	12	34301	24	24	0	118	0	0
6	16	34301	26	28	0	221	0	0
6	10	42258	16	17	0	326	0	0
6	0	0	0	19	1	350	0	0
6	0	0	0	21	1	21	0	0
6	8	42258	24	24	0	0	0	0
6	0	0	0	26	1	0	0	0
6	0	0	0	25	1	0	0	12
6	0	0	0	26	1	0	0	20890
6	12	42258	23	23	0	0	0	111
6	0	0	0	22	1	0	0	1789
6	0	0	19	23	0	0	0	11
7	23	4153	0	28	1	217	0	0
7	0	0	0	27	1	21	0	0
7	0	0	0	21	1	397	0	0
7	0	0	0	25	1	0	2211	0
7	0	0	0	24	1	94	3041	0
7	0	0	0	24	1	44	1783	0
7	0	0	0	27	1	0	2704	0
7	0	0	0	18	1	478	0	0
7	0	0	0	22	1	34	0	0
7	0	0	0	27	1	172	0	0
7	0	0	0	22	1	238	0	0
7	0	0	0	25	1	599	0	0
7	0	0	0	22	1	0	3179	0
7	0	0	0	27	1	11	3319	0
7	0	0	0	22	1	238	0	0
7	0	0	0	27	1	173	0	0
7	0	0	0	27	1	337	0	0
7	0	0	0	18	1	158	0	0
7	0	0	0	23	1	189	0	0
7	0	0	0	27	1	203	0	0
7	0	0	0	18	1	232	0	0
7	15	4236	25	30	0	298	0	0
7	9	7805	17	18	0	396	0	0
7	11	7805	24	30	0	378	0	0
7	29	4236	37	37	0	162	0	0
7	21	4153	0	28	1	255	0	0
7	0	0	0	19	1	151	0	0
7	0	0	0	23	1	368	0	0
7	0	0	0	19	1	209	0	0
7	0	0	0	23	1	259	0	0
7	0	0	0	19	1	110	0	0
7	0	0	0	19	1	267	0	0
7	0	0	0	23	1	0	0	0
7	23	4153	0	0	0	0	0	0
7	0	0	0	25	1	0	0	111
7	0	0	0	25	1	0	0	476
7	0	0	18	18	0	0	0	276
7	0	0	0	25	1	0	0	1268
7	0	0	0	26	1	0	0	1268
7	0	0	0	28	1	192	0	0
7	0	0	0	28	1	93	2476	0
7	0	0	0	24	1	0	2391	0
7	0	0	0	28	1	93	2230	0
7	0	0	0	44	1	31	2052	0
7	17	26614	35	35	0	93	2259	0
7	0	0	0	20	1	0	1480	0
7	0	0	0	20	1	69	0	0
7	0	0	0	24	1	114	0	0
7	0	0	0	20	1	398	0	0
7	29	15214	42	42	0	213	0	0
7	0	0	0	43	1	188	0	0
7	0	0	0	20	1	334	0	0
7	0	0	0	24	1	0	0	0
7	0	0	0	27	1	0	0	0
7	0	0	0	25	1	0	0	392
7	0	0	0	25	1	0	0	392
7	0	0	0	21	1	0	0	392
7	12	7805	0	25	1	0	0	1365
7	0	0	0	25	1	0	0	1365
7	0	0	0	21	1	316	0	0
7	5	7805	0	24	1	172	636	0
7	0	0	0	21	1	342	1020	0
7	0	0	0	27	1	274	0	0
7	0	0	0	26	1	0	1843	0
7	0	0	0	25	1	303	1727	0
7	0	0	0	26	1	179	0	0
7	14	42277	24	30	0	312	0	0
7	10	42277	21	24	0	330	0	0
7	0	0	0	26	1	354	0	0
7	0	0	0	28	1	124	1382	0
7	0	0	0	26	1	272	2491	0
7	12	42277	21	24	0	461	2128	0
7	28	30276	37	37	0	209	0	0
7	17	30265	31	31	0	378	0	0
7	0	0	0	27	1	424	0	0
7	0	0	0	27	1	53	1103	0
7	0	0	0	24	1	166	0	0
7	13	42277	0	26	1	335	0	0
7	0	0	0	26	1	320	0	0
7	0	0	0	26	1	226	0	0
7	0	0	0	26	1	165	0	0
7	0	0	0	25	1	325	0	0
7	0	0	0	26	1	289	0	0
7	0	0	0	33	1	340	0	0
7	0	0	0	24	1	290	0	0
7	14	27643	26	30	0	0	0	0
7	18	32100	0	0	0	0	0	0
7	17	28765	30	31	0	0	0	0
7	14	28765	0	0	0	0	0	0
7	0	0	0	24	1	0	0	0
7	0	0	0	26	1	0	0	22
7	3	7805	22	30	0	0	0	9
8	0	0	0	16	1	0	2438	0
8	0	0	0	16	1	344	0	0
8	0	0	0	15	1	0	0	831
8	0	0	0	16	1	0	0	1381
8	0	0	0	16	1	0	0	1365
8	4	42249	14	14	0	0	0	10
8	0	0	0	15	1	0	0	5194
8	0	0	0	11	1	0	3199	0
8	0	0	0	12	1	263	0	0
8	1	42249	9	10	0	356	0	0
8	0	0	0	10	1	388	0	0
8	0	0	0	11	1	214	0	0
8	0	0	0	11	1	0	0	0
8	0	0	0	10	1	0	0	0
8	0	0	0	12	1	0	0	0
8	0	0	0	16	1	0	0	100
8	0	0	0	10	1	0	0	387
8	0	0	0	11	1	0	0	236
9	0	0	16	17	0	0	0	297
9	0	0	0	18	1	0	0	630
9	8	7775	0	18	1	224	0	0
9	0	0	0	18	1	72	0	0
9	0	0	0	18	1	0	0	831
10	0	0	0	23	1	11	0	0
10	0	0	0	21	1	415	0	0
10	0	0	0	21	1	86	1827	0
10	0	0	0	21	1	367	0	0
10	0	0	0	21	1	216	0	0
10	0	0	0	22	1	315	0	0
10	0	0	0	22	1	0	0	630
10	0	0	0	22	1	0	0	138
10	0	0	0	24	1	0	0	2486
10	0	0	0	22	1	155	0	0
10	11	26637	19	20	0	340	0	0
10	0	0	0	23	1	196	0	0
10	0	0	0	23	1	240	0	0
10	0	0	0	23	1	0	0	553
10	0	0	20	20	0	0	0	221
11	0	0	0	35	1	0	3256	0
11	17	962	0	35	1	88	2549	0
11	11	7860	27	27	0	14	0	0
11	35	1800	43	43	0	43	3051	0
11	10	7871	36	38	0	84	2228	0
11	0	0	0	38	1	193	3307	0
11	40	7367	48	48	0	289	0	0
11	0	0	0	38	1	0	1845	0
11	0	0	0	32	1	44	0	0
11	0	0	0	38	1	92	1774	0
11	0	0	0	41	1	117	3294	0
11	0	0	0	33	1	246	0	0
11	0	0	0	38	1	0	1780	0
11	0	0	0	35	1	0	3370	0
11	27	962	40	40	0	251	0	0
11	25	962	33	38	0	364	0	0
11	0	0	0	33	1	214	0	0
11	0	0	0	36	1	229	0	0
11	0	0	0	36	1	158	0	0
11	0	0	0	36	1	257	0	0
11	17	1800	32	35	0	99	0	0
11	0	0	0	36	1	304	0	0
11	0	0	0	27	1	0	0	0
11	0	0	0	36	1	0	0	0
11	28	5180	42	42	0	0	0	0
11	0	0	0	27	1	0	0	2597
11	0	0	0	27	1	0	0	630
11	0	0	18	33	0	0	0	276
11	0	0	0	28	1	0	0	857
11	0	0	0	33	1	0	0	276
11	0	0	0	28	1	0	0	138
11	0	0	0	36	1	0	0	718
11	0	0	0	33	1	0	0	811
11	0	0	0	28	1	0	0	3205
11	0	0	0	28	1	0	0	1132
11	0	0	0	29	1	0	0	1132
11	0	0	0	33	1	0	0	55
11	0	0	0	29	1	0	0	2486
11	2	7871	26	27	0	0	0	17
11	0	0	0	36	1	0	0	59
11	0	0	0	29	1	0	0	1381
11	0	0	0	0	0	0	0	55
11	25	1800	33	38	0	126	0	0
11	0	0	0	35	1	62	0	0
11	0	0	0	35	1	404	0	0
11	0	0	0	33	1	0	2026	0
11	22	5180	31	38	0	337	0	0
11	0	0	0	35	1	234	0	0
11	0	0	0	35	1	198	0	0
11	0	0	0	33	1	155	0	0
11	0	0	0	36	1	0	0	0
11	0	0	0	33	1	0	0	13813
11	0	0	0	33	1	0	0	155
11	0	0	0	29	1	0	0	55
11	0	0	0	30	1	0	0	1637
11	0	0	0	33	1	0	0	155
11	0	0	0	30	1	0	0	155
11	0	0	0	34	1	0	0	1658
11	0	0	0	30	1	0	0	392
11	0	0	0	34	1	0	0	138
11	0	0	0	34	1	0	0	392
11	0	0	0	34	1	0	0	616
11	0	0	0	34	1	0	0	392
11	0	0	0	30	1	0	0	392
11	0	0	0	31	1	0	0	83
11	0	0	0	34	1	0	0	392
11	0	0	0	31	1	0	0	120
11	0	0	0	31	1	0	0	293
11	0	0	0	31	1	0	0	235
11	0	0	0	32	1	0	0	3315
11	0	0	0	34	1	0	0	4420
11	0	0	0	34	1	0	0	1365
11	0	0	0	34	1	0	0	718
11	0	0	0	34	1	0	0	470
11	0	0	0	32	1	0	0	995
11	0	0	0	34	1	448	0	0
11	0	0	0	36	1	424	0	0
11	0	0	0	32	1	0	0	387
11	0	0	0	35	1	0	0	236
11	0	0	0	35	1	0	0	11
11	0	0	25	35	0	0	0	26
12	0	0	0	23	1	37	2023	0
12	30	16610	43	43	0	47	1824	0
12	0	0	0	25	1	121	0	0
12	0	0	0	33	1	0	1862	0
12	0	0	0	25	1	0	1910	0
12	0	0	0	31	1	0	2244	0
12	0	0	0	25	1	29	0	0
12	0	0	0	27	1	165	0	0
12	0	0	0	27	1	270	0	0
12	25	4109	36	36	0	78	1901	0
12	20	7808	31	31	0	17	3598	0
12	16	7808	27	31	0	93	1733	0
12	18	7808	35	35	0	332	3247	0
12	20	4150	37	37	0	34	0	0
12	14	7808	23	30	0	41	0	0
12	0	0	0	24	1	179	0	0
12	0	0	0	25	1	188	0	0
12	0	0	0	38	1	287	0	0
12	20	7808	31	31	0	289	0	0
12	19	7808	30	31	0	312	0	0
12	15	7808	30	31	0	332	0	0
12	19	7808	42	42	0	0	1673	0
12	0	0	0	37	1	159	3212	0
12	0	0	0	32	1	235	0	0
12	42	525	0	44	1	0	3173	0
12	0	0	0	27	1	86	1711	0
12	0	0	0	28	1	23	0	0
12	21	4927	27	28	0	274	0	0
12	8	7866	24	31	0	93	1759	0
12	0	0	0	39	1	193	3307	0
12	0	0	0	24	1	244	0	0
12	0	0	0	29	1	443	0	0
12	0	0	0	24	1	413	0	0
12	0	0	0	28	1	265	3609	0
12	0	0	0	28	1	276	0	0
12	0	0	0	17	1	267	0	0
12	0	0	0	26	1	233	0	0
12	0	0	0	38	1	304	0	0
12	12	7808	26	31	0	115	0	0
12	14	7808	23	28	0	313	0	0
12	11	7808	25	31	0	237	0	0
12	20	7808	28	31	0	172	0	0
12	11	7808	16	17	0	163	0	0
12	16	7808	24	31	0	287	0	0
12	0	0	0	35	1	255	0	0
12	11	7808	24	31	0	332	0	0
12	20	4390	31	31	0	126	0	0
12	20	7808	33	33	0	162	0	0
12	0	0	0	24	1	287	0	0
12	0	0	0	21	1	309	0	0
12	0	0	0	27	1	146	0	0
12	14	7808	23	30	0	180	0	0
12	0	0	0	33	1	424	0	0
12	25	1104	36	36	0	258	0	0
12	21	4150	29	31	0	168	0	0
12	12	7808	37	37	0	311	0	0
12	0	0	0	23	1	490	0	0
12	31	4314	40	40	0	437	0	0
12	29	4276	36	36	0	239	0	0
12	20	7808	28	31	0	133	0	0
12	0	0	0	25	1	283	0	0
12	11	7808	23	30	0	309	0	0
12	0	0	0	30	1	349	0	0
12	0	0	0	24	1	296	0	0
12	27	4150	37	37	0	418	0	0
12	15	7808	25	31	0	251	0	0
12	0	0	0	38	1	325	0	0
12	0	0	0	28	1	348	0	0
12	0	0	0	28	1	210	0	0
12	0	0	0	27	1	298	0	0
12	35	4893	42	42	0	304	0	0
12	25	4927	36	36	0	397	0	0
12	16	4124	26	31	0	301	0	0
12	0	0	0	25	1	286	0	0
12	26	4927	37	37	0	221	0	0
12	0	0	0	28	1	282	0	0
12	0	0	0	24	1	389	0	0
12	8	7866	21	28	0	0	0	0
12	25	4210	31	31	0	0	0	0
12	16	7808	25	31	0	0	0	0
12	0	0	0	27	1	0	0	0
12	0	0	0	36	1	0	0	0
12	0	0	0	21	1	0	0	2252
12	9	7809	19	20	0	0	0	6078
12	3	7866	20	28	0	0	0	99
12	0	0	0	21	1	0	0	1268
12	0	0	0	22	1	0	0	166
12	0	0	0	22	1	0	0	1268
12	0	0	0	22	1	0	0	1105
12	0	0	0	22	1	0	0	829
12	0	0	0	24	1	0	0	194
12	0	0	0	18	1	0	2117	0
12	0	0	0	24	1	491	0	0
12	0	0	0	17	1	0	2535	0
12	0	0	0	29	1	107	0	0
12	0	0	0	33	1	270	0	0
12	0	0	0	21	1	280	0	0
12	0	0	0	20	1	0	2158	0
12	0	0	0	18	1	0	2053	0
12	19	7808	29	31	0	399	0	0
12	19	7808	32	32	0	118	0	0
12	0	0	0	26	1	277	0	0
12	19	7808	30	31	0	348	0	0
12	0	0	0	24	1	435	0	0
12	0	0	0	18	1	219	0	0
12	12	4124	0	17	1	0	0	0
12	0	0	0	26	1	0	0	0
12	23	16420	30	31	0	0	0	0
12	28	16610	40	40	0	0	0	0
12	0	0	0	23	1	0	0	608
12	0	0	0	23	1	0	0	3315
12	0	0	0	20	1	0	0	663
12	0	0	0	20	1	0	0	1365
12	0	0	0	23	1	0	0	2984
12	0	0	0	24	1	48	0	0
12	0	0	0	25	1	34	0	0
12	0	0	0	25	1	320	0	0
12	0	0	0	25	1	138	0	0
12	0	0	0	25	1	14	0	0
12	0	0	0	23	1	0	1160	0
12	0	0	0	23	1	276	3299	0
12	0	0	0	23	1	388	0	0
12	11	7866	21	28	0	236	0	0
12	0	0	0	23	1	126	0	0
12	0	0	0	23	1	293	0	0
12	0	0	0	23	1	264	0	0
12	0	0	0	24	1	0	0	0
13	0	0	0	21	1	0	2605	0
13	0	0	0	25	1	173	1799	0
13	0	0	0	13	1	93	2105	0
13	0	0	0	22	1	148	0	0
13	14	3946	0	22	1	216	0	0
13	0	0	0	13	1	620	0	0
13	0	0	0	13	1	63	0	0
13	5	26638	0	18	1	342	0	0
13	11	3932	20	21	0	309	0	0
13	15	3946	25	25	0	286	0	0
13	0	0	0	17	1	390	0	0
13	0	0	0	22	1	332	0	0
13	0	0	0	22	1	278	0	0
13	0	0	0	22	1	0	0	0
13	0	0	0	17	1	0	0	774
13	0	0	0	17	1	0	0	55018
13	0	0	0	18	1	0	0	857
13	0	0	0	22	1	0	0	553
13	0	0	0	13	1	0	0	22
13	13	26638	0	16	1	394	2464	0
13	0	0	0	18	1	93	2609	0
13	0	0	0	18	1	0	2587	0
13	11	26651	23	23	0	37	0	0
13	0	0	0	16	1	93	2132	0
13	12	26638	20	20	0	359	2609	0
13	5	26638	18	18	0	282	0	0
13	11	26638	20	21	0	0	2006	0
13	8	15723	16	16	0	0	1905	0
13	4	26651	11	12	0	118	0	0
13	0	0	0	12	1	299	0	0
13	0	0	0	19	1	0	0	0
13	0	0	15	16	0	0	0	442
13	0	0	0	17	1	0	0	144
13	1	26638	0	18	1	0	0	1365
13	7	26651	0	27	1	0	0	1365
14	0	0	0	13	1	0	0	0
14	0	0	0	20	1	133	2034	0
14	0	0	0	19	1	239	0	0
14	0	0	0	19	1	556	0	0
14	0	0	0	18	1	314	2771	0
14	0	0	0	19	1	428	0	0
14	0	0	0	18	1	0	2143	0
14	0	0	0	13	1	0	2091	0
14	0	0	0	12	1	0	2058	0
14	0	0	0	29	1	176	0	0
14	0	0	0	18	1	195	0	0
14	0	0	0	18	1	206	0	0
14	0	0	0	18	1	216	0	0
14	0	0	0	18	1	423	0	0
14	0	0	0	18	1	615	0	0
14	0	0	0	18	1	93	0	0
14	0	0	0	19	1	0	1958	0
14	0	0	0	18	1	186	0	0
14	0	0	0	12	1	184	2273	0
14	0	0	0	18	1	0	2367	0
14	0	0	0	21	1	34	0	0
14	0	0	0	17	1	491	2157	0
14	0	0	0	16	1	111	1995	0
14	0	0	0	12	1	0	2247	0
14	0	0	0	20	1	215	0	0
14	0	0	0	18	1	159	0	0
14	0	0	0	20	1	243	0	0
14	0	0	0	20	1	37	0	0
14	0	0	0	17	1	284	0	0
14	0	0	0	19	1	446	0	0
14	0	0	0	19	1	223	0	0
14	0	0	0	19	1	468	0	0
14	0	0	0	20	1	412	0	0
14	14	17604	23	23	0	316	0	0
14	8	18100	17	17	0	339	0	0
14	7	26571	17	17	0	229	0	0
14	0	0	0	19	1	132	0	0
14	5	18100	16	16	0	412	0	0
14	0	0	0	20	1	249	0	0
14	0	0	0	20	1	256	0	0
14	23	18137	36	36	0	197	0	0
14	0	0	0	17	1	375	0	0
14	0	0	0	19	1	249	0	0
14	1	26571	7	8	0	353	0	0
14	3	18100	17	17	0	410	0	0
14	14	18131	23	23	0	265	0	0
14	14	17768	24	24	0	184	0	0
14	16	17768	27	27	0	278	0	0
14	0	0	0	9	1	211	0	0
14	0	0	0	19	1	434	0	0
14	0	0	0	17	1	218	0	0
14	0	0	0	8	1	395	0	0
14	7	18131	15	15	0	298	0	0
14	0	0	0	8	1	202	0	0
14	10	18819	19	22	0	282	0	0
14	0	0	0	8	1	308	0	0
14	0	0	0	19	1	0	0	0
14	0	0	0	20	1	0	0	0
14	0	0	0	20	1	0	0	0
14	0	0	0	17	1	0	0	0
14	0	0	0	16	1	0	0	0
14	0	0	0	17	1	0	0	0
14	0	0	0	25	1	0	0	0
14	0	0	0	20	1	0	0	0
14	0	0	11	11	0	0	0	44
14	0	0	0	13	1	0	0	1105
14	0	0	0	12	1	0	0	235
14	0	0	0	13	1	510	0	0
15	0	0	0	24	1	80	3597	0
15	0	0	0	23	1	0	1819	0
15	0	0	0	23	1	0	0	1132
15	0	0	0	24	1	0	2060	0
15	0	0	0	22	1	0	0	2210
15	0	0	0	46	1	233	0	0
15	17	42243	27	27	0	150	0	0
15	9	42243	22	22	0	235	0	0
15	20	27947	35	35	0	239	0	0
15	12	42243	22	22	0	403	0	0
15	35	27914	44	44	0	0	2753	0
15	0	0	0	22	1	69	0	0
15	0	0	0	23	1	205	0	0
15	0	0	0	23	1	277	0	0
15	0	0	0	24	1	123	0	0
15	0	0	0	24	1	0	0	0
15	0	0	21	22	0	0	0	100
16	0	0	0	31	1	400	1972	0
16	0	0	0	29	1	0	2392	0
16	0	0	0	35	1	95	0	0
16	0	0	0	35	1	0	3149	0
16	0	0	0	34	1	17	0	0
16	0	0	0	35	1	0	2281	0
16	0	0	0	34	1	388	0	0
16	0	0	0	32	1	20	0	0
16	0	0	0	41	1	21	0	0
16	0	0	0	32	1	144	0	0
16	0	0	0	29	1	171	0	0
16	0	0	0	29	1	176	0	0
16	14	7830	25	35	0	319	0	0
16	34	4027	46	46	0	340	0	0
16	0	0	0	29	1	404	0	0
16	0	0	0	32	1	460	0	0
16	0	0	0	32	1	0	3106	0
16	0	0	0	32	1	37	0	0
16	0	0	0	30	1	226	0	0
16	0	0	0	30	1	266	0	0
16	0	0	0	32	1	287	0	0
16	0	0	31	32	0	289	0	0
16	0	0	0	32	1	284	0	0
16	0	0	0	32	1	40	0	0
16	0	0	0	30	1	475	0	0
16	27	4027	41	41	0	68	1834	0
16	0	0	0	32	1	194	0	0
16	0	0	0	32	1	265	0	0
16	0	0	0	33	1	311	0	0
16	0	0	0	42	1	380	0	0
16	0	0	0	48	1	468	0	0
16	0	0	0	33	1	560	0	0
16	0	0	0	33	1	625	0	0
16	0	0	0	33	1	160	1840	0
16	0	0	0	33	1	38	1994	0
16	0	0	0	30	1	61	3361	0
16	0	0	36	33	0	84	2228	0
16	0	0	0	30	1	313	3215	0
16	0	0	0	30	1	10	0	0
16	0	0	0	30	1	47	0	0
16	0	0	0	30	1	126	0	0
16	0	0	0	42	1	167	0	0
16	0	0	0	33	1	244	0	0
16	0	0	48	33	0	289	0	0
16	0	0	0	33	1	370	0	0
16	0	0	0	33	1	488	0	0
16	0	0	0	36	1	0	1290	0
16	0	0	0	33	1	122	0	0
16	0	0	0	43	1	205	0	0
16	33	1063	41	41	0	42	0	0
16	16	7830	27	35	0	299	0	0
16	30	3816	38	38	0	391	0	0
16	22	7830	33	35	0	351	0	0
16	31	3750	41	41	0	197	0	0
16	24	7830	31	35	0	382	0	0
16	28	3934	34	35	0	321	0	0
16	22	7830	31	35	0	280	0	0
16	37	3883	48	48	0	270	0	0
16	34	3816	42	42	0	373	0	0
16	30	3951	39	39	0	136	0	0
16	0	0	0	34	1	417	0	0
16	25	7830	34	35	0	114	0	0
16	27	7830	36	37	0	216	0	0
16	28	3934	41	41	0	304	0	0
16	18	7830	26	35	0	180	0	0
16	27	7830	37	38	0	273	0	0
16	0	0	0	41	1	214	0	0
16	0	0	0	38	1	290	0	0
16	0	0	0	36	1	203	0	0
16	0	0	0	36	1	345	0	0
16	0	0	0	34	1	207	0	0
16	0	0	0	34	1	188	0	0
16	0	0	0	30	1	285	0	0
16	22	4027	0	34	1	225	0	0
16	0	0	0	34	1	338	0	0
16	0	0	0	35	1	392	0	0
16	0	0	0	43	1	134	0	0
16	0	0	0	35	1	0	0	0
16	0	0	0	34	1	0	0	0
16	0	0	0	30	1	0	0	0
16	0	0	0	34	1	0	0	0
16	0	0	0	30	1	0	0	0
16	0	0	0	35	1	0	0	0
16	0	0	0	31	1	0	0	0
16	0	0	0	31	1	0	0	0
16	0	0	0	31	1	0	0	0
16	22	4027	35	35	0	0	0	0
16	0	0	0	31	1	0	0	0
16	0	0	0	29	1	0	0	3939
16	0	0	16	27	0	0	0	297
16	20	26551	27	35	0	0	0	83
16	0	0	0	27	1	0	0	2597
16	0	0	0	27	1	0	0	630
16	0	0	0	35	1	0	0	630
16	0	0	0	35	1	0	0	1685
16	0	0	0	35	1	0	0	10
16	0	0	0	36	1	0	0	1268
16	0	0	0	35	1	0	0	360
16	0	0	0	21	1	0	0	829
16	0	0	0	21	1	0	0	1268
16	0	0	0	21	1	0	0	55018
16	0	0	19	27	0	0	0	6078
16	0	0	0	31	1	0	0	2763
16	0	0	0	22	1	0	0	1268
16	0	0	0	35	1	0	0	857
16	0	0	0	27	1	0	0	553
16	0	0	0	22	1	0	0	1268
16	0	0	0	34	1	0	0	138
16	11	26502	0	27	1	0	0	718
16	0	0	0	31	1	0	0	17680
16	0	0	0	35	1	0	0	718
16	0	0	0	31	1	0	0	718
16	0	0	0	31	1	0	0	3205
16	0	0	0	22	1	0	0	1132
16	0	0	0	34	1	0	0	55
16	0	0	0	31	1	0	0	1492
16	0	0	0	22	1	0	0	525
16	0	0	0	31	1	0	0	2210
16	0	0	0	35	1	0	0	6078
16	0	0	0	35	1	0	0	400
16	0	0	0	42	1	0	0	642
16	0	0	0	35	1	0	0	1132
16	0	0	0	36	1	0	0	853
16	0	0	0	35	1	0	0	22
16	0	0	0	35	1	0	0	1381
16	0	0	0	29	1	12	2026	0
16	0	0	0	27	1	93	2614	0
16	0	0	0	27	1	93	2404	0
16	0	0	0	29	1	0	2605	0
16	32	26597	41	41	0	386	0	0
16	0	0	0	27	1	310	0	0
16	11	26502	21	21	0	0	0	206
16	0	0	20	21	0	0	0	206
16	0	0	0	35	1	0	0	5
16	0	0	0	28	1	0	0	13813
16	0	0	0	29	1	0	0	206
16	0	0	0	28	1	0	0	39
16	0	0	0	28	1	0	0	55
16	0	0	0	23	1	0	0	122
16	0	0	0	28	1	0	0	138
16	0	0	0	23	1	0	0	144
16	0	0	0	28	1	0	0	155
16	0	0	0	29	1	0	0	553
16	0	0	0	23	1	0	0	575
16	0	0	0	35	1	0	0	663
16	11	26502	0	23	1	0	0	442
16	0	0	0	24	1	0	0	829
16	0	0	0	28	1	0	0	221
16	0	0	0	28	1	0	0	616
16	0	0	0	35	1	0	0	166
16	0	0	0	28	1	0	0	138
16	0	0	0	24	1	0	0	77
16	0	0	0	24	1	0	0	276
16	0	0	0	35	1	0	0	392
16	0	0	0	28	1	0	0	133
16	11	26502	0	28	1	0	0	120
16	7	26502	0	24	1	0	0	28
16	0	0	0	28	1	0	0	120
16	20	26551	0	35	1	0	0	392
16	0	0	0	25	1	0	0	392
16	0	0	0	25	1	0	0	120
16	0	0	0	35	1	0	0	88
16	0	0	0	35	1	0	0	415
16	0	0	0	35	1	0	0	324
16	0	0	0	25	1	0	0	235
16	0	0	0	25	1	0	0	311
16	0	0	20	35	0	0	0	221
16	0	0	0	35	1	0	0	1365
16	0	0	0	35	1	0	0	1365
16	0	0	0	26	1	0	0	1365
16	0	0	0	26	1	0	0	718
16	0	0	0	29	1	0	0	525
16	0	0	0	26	1	0	0	995
16	0	0	0	26	1	0	0	20890
16	0	0	23	35	0	0	0	111
16	0	0	0	29	1	0	0	11
16	0	0	19	35	0	0	0	11
16	0	0	0	35	1	0	0	166
16	0	0	25	27	0	0	0	26
16	0	0	0	27	1	0	0	26
16	0	0	0	35	1	0	0	11
17	0	0	0	30	1	354	0	0
17	13	26515	36	36	0	28	2253	0
17	0	0	0	32	1	0	2508	0
17	7	26515	38	38	0	114	2439	0
17	0	0	0	33	1	86	2413	0
17	7	26515	30	30	0	78	2482	0
17	24	14646	32	35	0	11	3336	0
17	0	0	0	38	1	93	2397	0
17	0	0	0	32	1	29	0	0
17	0	0	0	30	1	93	4029	0
17	0	0	0	31	1	0	2533	0
17	0	0	0	34	1	0	0	0
17	0	0	29	30	0	0	0	55
18	0	0	40	40	0	108	1891	0
18	0	0	0	38	1	35	3120	0
18	0	0	0	38	1	25	0	0
18	0	0	0	38	1	218	0	0
18	0	0	0	39	1	494	0	0
18	0	0	0	39	1	55	2265	0
18	0	0	0	39	1	93	2417	0
18	0	0	0	39	1	141	1998	0
18	0	0	0	38	1	34	2781	0
18	26	12130	0	40	1	93	2607	0
18	0	0	0	34	1	44	0	0
18	0	0	0	34	1	466	0	0
18	0	0	0	35	1	29	2433	0
18	32	18890	0	40	1	162	0	0
18	29	12130	45	45	0	110	4942	0
18	8	26597	34	34	0	0	2107	0
18	0	0	0	47	1	0	2130	0
18	27	12130	43	43	0	0	2252	0
18	0	0	0	40	1	0	2191	0
18	0	0	0	35	1	147	2512	0
18	0	0	0	35	1	61	2006	0
18	0	0	0	40	1	77	1962	0
18	0	0	0	40	1	415	0	0
18	0	0	0	35	1	93	4554	0
18	0	0	0	40	1	198	0	0
18	0	0	0	36	1	405	0	0
18	0	0	0	36	1	228	0	0
18	0	0	0	40	1	306	0	0
18	0	0	17	36	0	339	0	0
18	0	0	0	36	1	268	0	0
18	23	12130	33	34	0	100	0	0
18	0	0	0	37	1	0	0	0
18	0	0	0	35	1	0	0	392
18	0	0	0	37	1	129	0	0
18	31	18890	42	42	0	631	0	0
18	0	0	0	43	1	41	0	0
18	0	0	0	37	1	32	0	0
18	32	18890	0	37	1	410	2463	0
18	0	0	0	40	1	377	0	0
18	0	0	0	43	1	109	0	0
19	0	0	0	23	1	25	0	0
19	0	0	0	22	1	74	0	0
19	0	0	0	24	1	436	3039	0
19	0	0	0	18	1	121	0	0
19	0	0	0	25	1	457	0	0
19	0	0	0	19	1	477	0	0
19	0	0	0	18	1	328	0	0
19	0	0	0	22	1	364	0	0
19	12	7819	21	22	0	335	0	0
19	0	0	0	17	1	275	0	0
19	0	0	0	24	1	222	0	0
19	8	7819	23	23	0	397	0	0
19	0	0	0	17	1	157	0	0
19	0	0	0	23	1	0	0	0
19	0	0	0	22	1	0	0	0
19	0	0	0	17	1	0	0	3939
19	0	0	16	17	0	0	0	138
19	0	0	0	24	1	0	0	138
19	0	0	0	23	1	359	0	0
19	0	0	0	18	1	263	0	0
19	0	0	0	18	1	0	0	442
19	0	0	0	19	1	0	0	392
19	0	0	0	25	1	0	0	1365
19	0	0	0	17	1	225	0	0
19	0	0	0	24	1	323	0	0
19	0	0	0	19	1	0	0	12
20	0	0	0	30	1	177	0	0
20	0	0	0	28	1	78	3019	0
20	0	0	0	22	1	373	0	0
20	0	0	0	18	1	361	0	0
20	0	0	0	23	1	0	0	829
20	0	0	0	18	1	0	0	1268
20	0	0	0	17	1	0	0	276
20	0	0	0	22	1	0	0	1268
20	0	0	0	18	1	0	0	3161
20	0	0	0	19	1	0	0	718
20	0	0	0	26	1	175	0	0
20	10	26586	21	25	0	26	1814	0
20	0	0	0	23	1	0	2152	0
20	0	0	0	26	1	182	1939	0
20	0	0	0	28	1	119	2205	0
20	0	0	0	28	1	65	2129	0
20	0	0	0	26	1	75	2228	0
20	0	0	0	28	1	69	1985	0
20	0	0	0	28	1	93	1821	0
20	0	0	0	26	1	90	2349	0
20	0	0	0	26	1	93	2367	0
20	0	0	0	28	1	93	2489	0
20	0	0	0	26	1	52	1877	0
20	0	0	0	28	1	35	0	0
20	0	0	0	26	1	37	0	0
20	0	0	0	28	1	41	0	0
20	0	0	0	26	1	145	0	0
20	0	0	0	26	1	231	0	0
20	25	13801	37	37	0	263	0	0
20	0	0	0	26	1	354	0	0
20	0	0	0	29	1	426	0	0
20	0	0	0	26	1	464	0	0
20	8	26586	25	25	0	558	0	0
20	0	0	0	27	1	0	2355	0
20	0	0	0	29	1	0	1772	0
20	0	0	0	27	1	0	2609	0
20	0	0	0	27	1	85	2466	0
20	0	0	0	27	1	93	2009	0
20	0	0	0	29	1	123	0	0
20	0	0	0	19	1	236	0	0
20	0	0	0	27	1	466	0	0
20	0	0	0	27	1	0	3430	0
20	0	0	0	29	1	0	2338	0
20	0	0	0	29	1	93	2431	0
20	0	0	0	29	1	101	5924	0
20	0	0	0	29	1	95	8283	0
20	0	0	0	29	1	29	0	0
20	0	0	0	27	1	14	2535	0
20	0	0	0	29	1	94	2441	0
20	0	0	0	29	1	93	2886	0
20	0	0	0	27	1	83	2856	0
20	0	0	0	29	1	128	2371	0
20	0	0	0	30	1	93	2309	0
20	0	0	0	19	1	87	2689	0
20	0	0	0	19	1	0	2348	0
20	0	0	0	20	1	340	0	0
20	0	0	0	20	1	309	0	0
20	0	0	0	27	1	198	0	0
20	0	0	0	30	1	406	0	0
20	0	0	0	30	1	218	0	0
20	0	0	0	30	1	0	0	0
20	0	0	0	27	1	0	0	0
20	0	0	0	27	1	0	0	0
20	0	0	0	30	1	0	0	0
20	0	0	0	28	1	0	0	0
20	0	0	0	30	1	0	0	0
20	0	0	0	20	1	0	0	28
20	0	0	0	28	1	0	0	122
20	0	0	0	20	1	0	0	138
20	0	0	0	30	1	0	0	420
20	0	0	0	21	1	0	0	322
20	0	0	0	17	1	0	0	111
20	0	0	0	21	1	0	0	442
20	0	0	0	28	1	0	0	221
20	0	0	0	21	1	0	0	392
20	0	0	0	22	1	0	0	392
20	0	0	16	17	0	0	0	392
20	10	26586	17	17	0	0	0	166
20	0	0	0	22	1	0	0	1326
20	0	0	0	21	1	0	0	1365
20	0	0	0	18	1	0	0	311
21	0	0	21	22	0	0	0	10
21	0	0	0	22	1	0	0	442
21	0	0	0	23	1	341	420	0
21	15	7795	0	22	1	275	0	0
21	0	0	0	23	1	105	0	0
21	0	0	0	23	1	0	0	1934
22	0	0	0	19	1	93	2446	0
22	0	0	0	18	1	0	2457	0
22	25	14371	0	29	1	150	2064	0
22	0	0	0	29	1	151	0	0
22	0	0	0	17	1	41	0	0
22	14	26500	28	28	0	100	0	0
22	0	0	0	17	1	0	2579	0
22	7	26500	0	18	1	266	0	0
22	0	0	0	18	1	215	0	0
22	0	0	16	17	0	0	0	337
22	0	0	0	19	1	0	0	39
22	0	0	0	17	1	0	0	138
22	0	0	0	19	1	0	0	33
22	0	0	0	17	1	0	0	392
22	0	0	0	19	1	0	0	1105
22	0	0	0	18	1	0	0	616
23	0	0	0	18	1	379	0	0
23	0	0	0	17	1	0	0	360
23	0	0	0	21	1	0	1984	0
23	0	0	0	21	1	87	2353	0
23	0	0	0	17	1	0	2302	0
23	0	0	0	20	1	162	0	0
23	0	0	0	18	1	292	0	0
23	0	0	0	17	1	0	3417	0
23	0	0	0	27	1	166	2286	0
23	0	0	0	18	1	93	4029	0
23	0	0	0	19	1	128	0	0
23	2	26572	17	17	0	0	0	0
23	15	26572	25	25	0	0	0	0
23	0	0	0	22	1	0	0	55
23	0	0	0	19	1	0	0	55
23	0	0	0	18	1	0	0	55
23	10	26572	18	19	0	0	0	6
23	0	0	0	19	1	0	0	420
23	0	0	0	20	1	0	0	553
23	0	0	29	21	0	0	0	616
23	0	0	0	20	1	0	0	392
23	0	0	0	21	1	0	0	392
23	0	0	16	17	0	0	0	138
23	0	0	0	20	1	0	0	3315
24	0	0	0	45	1	283	0	0
24	0	0	0	43	1	93	3130	0
24	0	0	0	49	1	279	0	0
24	40	29452	0	43	1	93	3130	0
24	0	0	0	45	1	163	0	0
24	0	0	0	46	1	93	1743	0
24	0	0	0	46	1	93	2522	0
24	0	0	0	46	1	28	2351	0
24	0	0	0	46	1	185	2278	0
24	0	0	0	44	1	85	2501	0
24	0	0	0	44	1	93	2378	0
24	0	0	0	44	1	93	2517	0
24	41	29452	0	47	1	93	2398	0
24	0	0	0	47	1	447	4248	0
24	0	0	0	47	1	55	0	0
24	0	0	0	47	1	214	0	0
24	0	0	0	48	1	215	0	0
24	41	29452	0	44	1	16	0	0
24	0	0	0	48	1	243	0	0
24	0	0	0	45	1	32	0	0
24	0	0	0	48	1	34	0	0
24	14	42270	42	43	0	44	0	0
24	37	29549	0	48	1	0	1433	0
24	31	29452	43	43	0	0	6197	0
24	0	0	0	49	1	0	1897	0
24	0	0	0	49	1	397	0	0
24	0	0	0	45	1	108	0	0
24	0	0	0	49	1	204	1757	0
24	6	42270	0	0	0	0	0	0
24	0	0	0	27	1	0	0	26
25	0	0	0	21	1	46	3057	0
25	0	0	0	29	1	107	0	0
25	0	0	0	21	1	0	1668	0
25	0	0	0	20	1	0	1471	0
25	0	0	0	15	1	261	0	0
25	0	0	0	29	1	190	0	0
25	0	0	0	25	1	0	4551	0
25	16	26636	0	25	1	313	2750	0
25	0	0	0	22	1	155	0	0
25	0	0	0	26	1	0	2480	0
25	0	0	0	29	1	82	3419	0
25	0	0	0	29	1	12	2097	0
25	21	16048	32	32	0	34	0	0
25	10	34042	25	29	0	446	0	0
25	0	0	0	15	1	352	0	0
25	0	0	0	26	1	358	0	0
25	27	16048	37	37	0	0	0	0
25	0	0	0	22	1	0	0	254
25	0	0	0	26	1	0	0	235
25	12	42249	21	21	0	0	0	254
25	0	0	0	26	1	16	0	0
25	0	0	0	22	1	315	0	0
25	0	0	0	26	1	37	1324	0
25	0	0	0	26	1	288	0	0
25	0	0	0	22	1	582	0	0
25	0	0	0	22	1	16	0	0
25	0	0	0	26	1	97	0	0
25	0	0	0	22	1	466	3042	0
25	0	0	0	26	1	433	0	0
25	0	0	0	20	1	231	0	0
25	0	0	0	29	1	247	0	0
25	0	0	0	26	1	61	1880	0
25	0	0	0	29	1	93	3417	0
25	17	29813	25	29	0	289	958	0
25	0	0	0	22	1	34	0	0
25	0	0	0	26	1	0	2061	0
25	0	0	0	26	1	93	1586	0
25	7	42249	21	21	0	87	0	0
25	0	0	0	21	1	38	0	0
25	0	0	0	17	1	437	0	0
25	0	0	0	27	1	539	0	0
25	0	0	0	22	1	685	2401	0
25	0	0	0	27	1	35	0	0
25	0	0	0	22	1	392	0	0
25	0	0	0	27	1	34	1933	0
25	0	0	0	29	1	0	1519	0
25	0	0	0	27	1	0	1897	0
25	0	0	0	22	1	38	0	0
25	0	0	0	22	1	87	0	0
25	0	0	0	27	1	108	0	0
25	0	0	0	27	1	293	0	0
25	0	0	0	27	1	0	1795	0
25	0	0	0	23	1	0	3315	0
25	0	0	0	27	1	0	1622	0
25	0	0	0	27	1	0	802	0
25	0	0	0	27	1	25	0	0
25	0	0	0	27	1	44	0	0
25	0	0	0	23	1	189	0	0
25	0	0	0	23	1	259	0	0
25	0	0	0	23	1	470	0	0
25	0	0	0	23	1	541	0	0
25	0	0	0	28	1	0	2446	0
25	0	0	0	28	1	0	2528	0
25	0	0	0	23	1	0	915	0
25	0	0	0	28	1	93	2733	0
25	0	0	0	23	1	20	0	0
25	0	0	0	28	1	33	0	0
25	0	0	0	23	1	51	0	0
25	0	0	0	28	1	144	0	0
25	0	0	0	28	1	0	1669	0
25	0	0	0	23	1	427	1597	0
25	0	0	0	23	1	171	1635	0
25	0	0	0	30	1	366	1971	0
25	0	0	0	28	1	133	2077	0
25	0	0	0	28	1	176	1848	0
25	0	0	0	23	1	93	3516	0
25	10	42249	21	21	0	74	2318	0
25	0	0	0	24	1	105	1562	0
25	0	0	0	24	1	178	1920	0
25	0	0	0	24	1	235	1467	0
25	0	0	0	28	1	17	1788	0
25	0	0	0	24	1	11	0	0
25	0	0	0	28	1	26	0	0
25	0	0	0	28	1	31	0	0
25	0	0	0	24	1	46	0	0
25	0	0	0	24	1	137	0	0
25	0	0	0	24	1	275	0	0
25	0	0	0	24	1	308	0	0
25	0	0	0	29	1	368	0	0
25	8	42249	18	18	0	511	0	0
25	0	0	0	29	1	0	2188	0
25	0	0	0	29	1	0	887	0
25	0	0	0	24	1	443	1548	0
25	0	0	0	29	1	93	1993	0
25	0	0	0	24	1	472	2375	0
25	0	0	0	24	1	352	3271	0
25	0	0	0	29	1	151	1615	0
25	0	0	0	25	1	461	1911	0
25	0	0	0	29	1	299	2193	0
25	0	0	0	25	1	60	0	0
25	0	0	0	29	1	141	0	0
25	0	0	0	29	1	222	0	0
25	0	0	0	29	1	0	1358	0
25	0	0	0	29	1	0	1984	0
25	0	0	0	29	1	0	1235	0
25	0	0	0	29	1	0	2520	0
25	0	0	0	29	1	83	3488	0
25	0	0	0	29	1	33	0	0
25	0	0	0	25	1	410	0	0
25	0	0	0	25	1	0	2539	0
25	0	0	0	25	1	0	1799	0
25	0	0	0	29	1	335	0	0
25	0	0	0	29	1	281	0	0
25	0	0	0	29	1	404	0	0
25	0	0	0	20	1	207	0	0
25	0	0	0	20	1	440	0	0
25	0	0	0	16	1	229	0	0
25	0	0	0	16	1	312	0	0
25	10	34042	0	16	1	358	0	0
25	0	0	0	16	1	312	0	0
25	25	33829	0	29	1	327	0	0
25	0	0	0	29	1	294	0	0
25	13	42249	27	29	0	352	0	0
25	0	0	0	29	1	359	0	0
25	15	31128	26	29	0	351	0	0
25	0	0	0	29	1	254	0	0
25	12	34042	21	21	0	366	0	0
25	7	42249	14	15	0	228	0	0
25	0	0	0	25	1	0	0	0
25	0	0	0	25	1	0	0	0
25	0	0	0	29	1	0	0	0
25	0	0	0	29	1	0	0	0
25	0	0	0	29	1	0	0	0
25	0	0	0	29	1	0	0	0
25	0	0	0	29	1	0	0	0
25	0	0	0	29	1	0	0	0
25	0	0	0	29	1	0	0	0
25	0	0	0	25	1	0	0	0
25	0	0	0	25	1	0	0	0
25	0	0	0	29	1	0	0	50
25	0	0	23	29	0	0	0	387
25	12	42249	19	19	0	0	0	11
25	0	0	0	29	1	0	0	376
26	14	26518	0	0	0	0	0	0
26	0	0	0	18	1	0	0	55
27	0	0	0	25	1	158	0	0
27	0	0	0	22	1	104	2160	0
27	0	0	0	17	1	0	2360	0
27	0	0	0	25	1	266	0	0
27	0	0	0	25	1	0	0	0
27	0	0	29	25	0	0	0	194
27	0	0	16	22	0	0	0	297
27	0	0	0	22	1	0	0	630
27	0	0	0	17	1	0	0	1685
27	0	0	0	22	1	0	0	1288
27	0	0	20	23	0	0	0	99
27	0	0	0	17	1	0	0	1268
27	0	0	0	17	1	0	0	857
27	0	0	0	23	1	0	0	811
27	0	0	0	18	1	0	0	17680
27	0	0	0	23	1	0	0	811
27	0	0	0	23	1	0	0	811
27	0	0	0	18	1	0	0	1492
27	0	0	0	23	1	0	0	44
27	0	0	0	23	1	141	0	0
27	0	0	0	18	1	0	2072	0
27	18	16776	27	28	0	136	0	0
27	10	26547	22	28	0	355	0	0
27	0	0	0	18	1	281	0	0
27	28	16456	35	35	0	0	0	0
27	0	0	0	23	1	0	0	5
27	0	0	0	23	1	0	0	13813
27	0	0	0	23	1	0	0	55
27	0	0	0	23	1	0	0	138
27	0	0	0	23	1	0	0	144
27	0	0	0	24	1	0	0	1155
27	0	0	0	24	1	0	0	420
27	0	0	16	17	0	0	0	392
27	0	0	0	24	1	0	0	616
27	0	0	0	24	1	0	0	166
27	0	0	0	19	1	0	0	83
27	0	0	16	19	0	0	0	392
27	0	0	0	19	1	0	0	1381
27	0	0	0	24	1	0	0	1381
27	0	0	0	24	1	0	0	11188
27	0	0	0	24	1	0	0	553
27	0	0	21	24	0	0	0	254
27	0	0	0	19	1	0	0	663
27	0	0	0	20	1	0	0	249
27	0	0	0	20	1	0	0	221
27	0	0	0	20	1	0	0	276
27	0	0	0	24	1	0	0	10
27	0	0	0	24	1	0	0	1365
27	0	0	0	20	1	0	0	1381
27	0	0	0	24	1	0	0	1934
27	0	0	0	21	1	0	0	236
27	0	0	19	25	0	0	0	11
27	0	0	0	21	1	0	0	22
27	0	0	0	21	1	0	0	525
27	0	0	22	21	0	0	0	9
28	0	0	0	22	1	0	2042	0
28	12	26623	20	20	0	92	1915	0
28	0	0	0	21	1	0	2310	0
28	7	26623	0	21	1	405	2392	0
28	0	0	0	20	1	145	2069	0
28	0	0	0	21	1	93	2319	0
28	0	0	0	22	1	430	0	0
28	0	0	0	20	1	0	0	387
28	0	0	19	20	0	0	0	235
28	0	0	0	22	1	0	0	311
28	0	0	0	22	1	0	0	5194
28	0	0	0	20	1	374	0	0
28	0	0	0	21	1	281	0	0
29	0	0	0	29	1	0	0	50
30	25	26586	0	36	1	259	0	0
30	30	26586	0	34	1	216	0	0
30	0	0	0	34	1	173	0	0
30	0	0	0	33	1	109	0	0
30	0	0	0	35	1	0	0	476
30	0	0	0	33	1	0	0	811
30	0	0	0	33	1	0	0	2763
30	0	0	0	33	1	47	0	0
30	0	0	0	35	1	340	0	0
30	0	0	0	34	1	0	0	0
30	0	0	0	35	1	0	0	608
30	0	0	29	34	0	0	0	616
30	14	26596	32	33	0	0	0	392
30	0	0	0	28	1	0	0	120
30	0	0	0	35	1	0	0	4420
30	0	0	0	36	1	0	0	1365
31	0	0	0	25	1	38	1997	0
31	0	0	23	18	0	41	0	0
31	0	0	0	22	1	315	0	0
31	0	0	0	26	1	143	0	0
31	0	0	0	25	1	0	0	166
31	0	0	27	22	0	0	0	83
31	0	0	0	22	1	0	0	297
31	0	0	0	22	1	0	0	1934
31	0	0	0	23	1	0	0	630
31	0	0	0	23	1	0	0	1685
31	0	0	0	21	1	0	0	2763
31	0	0	0	23	1	0	0	1480
31	0	0	0	18	1	0	0	2727
31	0	0	0	23	1	0	0	1268
31	0	0	0	23	1	0	0	642
31	0	0	0	18	1	0	0	1492
31	0	0	0	25	1	0	0	400
31	0	0	0	23	1	0	0	642
31	0	0	0	23	1	0	0	853
31	0	0	0	23	1	0	0	1381
31	0	0	0	23	1	0	0	221
31	0	0	0	31	1	293	0	0
31	0	0	0	28	1	235	2512	0
31	0	0	0	31	1	67	0	0
31	0	0	0	26	1	93	2084	0
31	0	0	0	29	1	328	2370	0
31	0	0	0	26	1	334	0	0
31	0	0	0	31	1	0	136	0
31	0	0	0	26	1	0	5066	0
31	0	0	0	26	1	196	2113	0
31	0	0	0	31	1	29	0	0
31	0	0	0	29	1	339	0	0
31	0	0	0	26	1	313	1874	0
31	0	0	0	26	1	274	2374	0
31	10	26613	23	31	0	252	0	0
31	30	12051	41	41	0	275	0	0
31	10	26613	20	31	0	364	0	0
31	10	26613	22	31	0	437	0	0
31	0	0	0	31	1	591	0	0
31	10	26613	31	34	0	0	2303	0
31	10	26613	30	34	0	0	2642	0
31	0	0	0	31	1	111	2291	0
31	26	12117	37	37	0	138	2059	0
31	12	26613	27	34	0	59	2491	0
31	10	26613	25	31	0	78	2487	0
31	19	26613	34	34	0	52	1924	0
31	24	12098	38	38	0	102	2346	0
31	13	26613	23	31	0	204	2221	0
31	15	26613	26	31	0	209	2402	0
31	18	26613	31	34	0	235	2433	0
31	12	26613	19	31	0	141	2633	0
31	20	12098	33	34	0	93	2079	0
31	15	12098	26	31	0	283	2360	0
31	0	0	0	31	1	131	2594	0
31	16	18893	28	34	0	99	0	0
31	18	26613	29	34	0	111	0	0
31	15	18893	25	31	0	155	0	0
31	17	26613	31	34	0	255	0	0
31	15	26613	24	31	0	266	0	0
31	14	26613	24	31	0	276	0	0
31	15	26613	29	34	0	346	0	0
31	21	26613	0	29	1	359	0	0
31	15	26613	29	34	0	369	0	0
31	19	26613	29	34	0	434	0	0
31	17	26613	27	31	0	514	0	0
31	20	26613	44	44	0	0	2150	0
31	17	26613	39	39	0	0	2147	0
31	18	26613	36	36	0	0	1948	0
31	19	26613	37	37	0	0	1878	0
31	17	26613	27	31	0	0	2021	0
31	18	26613	33	34	0	0	2238	0
31	12	26613	38	38	0	0	2261	0
31	17	26613	35	35	0	0	2416	0
31	12	26613	25	31	0	0	2329	0
31	10	26613	27	31	0	0	2491	0
31	11	26613	38	38	0	0	1686	0
31	20	26613	39	39	0	0	3047	0
31	0	0	0	32	1	259	0	0
31	0	0	0	26	1	271	4638	0
31	0	0	0	27	1	39	0	0
31	20	26613	0	29	1	93	2615	0
31	0	0	0	31	1	95	2357	0
31	0	0	0	29	1	385	2381	0
31	0	0	0	27	1	282	2051	0
31	0	0	0	27	1	448	3583	0
31	17	26613	31	34	0	338	7015	0
31	0	0	0	29	1	321	2157	0
31	0	0	0	29	1	311	1918	0
31	0	0	0	29	1	62	0	0
31	19	26613	38	38	0	0	1938	0
31	0	0	0	27	1	0	2562	0
31	0	0	0	29	1	0	1344	0
31	0	0	0	36	1	305	1198	0
31	0	0	0	27	1	262	2360	0
31	0	0	0	31	1	150	2409	0
31	0	0	0	29	1	67	2416	0
31	0	0	0	29	1	41	0	0
31	0	0	0	31	1	278	0	0
31	0	0	0	30	1	44	2406	0
31	0	0	0	30	1	93	2159	0
31	0	0	0	30	1	15	0	0
31	0	0	0	27	1	44	0	0
31	0	0	0	33	1	60	0	0
31	0	0	0	31	1	88	0	0
31	0	0	0	27	1	185	0	0
31	0	0	0	27	1	218	0	0
31	0	0	0	31	1	236	0	0
31	0	0	0	27	1	294	0	0
31	0	0	0	30	1	105	1931	0
31	0	0	0	30	1	17	0	0
31	0	0	0	27	1	0	1972	0
31	0	0	0	25	1	0	2498	0
31	0	0	0	30	1	93	2328	0
31	0	0	0	31	1	25	1069	0
31	0	0	0	30	1	93	2141	0
31	0	0	0	30	1	64	0	0
31	0	0	0	31	1	0	2536	0
31	0	0	0	34	1	0	2522	0
31	0	0	0	27	1	171	2509	0
31	0	0	0	30	1	20	3035	0
31	0	0	0	31	1	153	0	0
31	0	0	0	32	1	0	2003	0
31	0	0	0	28	1	0	2060	0
31	0	0	0	32	1	0	2161	0
31	0	0	0	32	1	0	2452	0
31	0	0	0	26	1	0	2004	0
31	0	0	0	23	1	565	0	0
31	0	0	0	17	1	219	0	0
31	0	0	0	28	1	66	2085	0
31	0	0	0	30	1	144	2077	0
31	0	0	0	31	1	33	0	0
31	0	0	0	28	1	416	0	0
31	11	26620	21	31	0	146	0	0
31	0	0	0	28	1	153	0	0
31	0	0	0	17	1	248	0	0
31	11	26620	16	17	0	224	0	0
31	0	0	0	28	1	143	0	0
31	0	0	0	32	1	456	0	0
31	0	0	0	28	1	376	0	0
31	14	26613	26	31	0	117	0	0
31	27	12095	36	36	0	299	0	0
31	10	26613	0	28	1	172	0	0
31	17	26613	27	33	0	260	0	0
31	17	26613	32	34	0	190	0	0
31	0	0	0	33	1	359	0	0
31	0	0	0	30	1	372	0	0
31	0	0	0	32	1	200	0	0
31	0	0	0	31	1	273	0	0
31	0	0	0	25	1	311	0	0
31	0	0	0	31	1	138	0	0
31	0	0	0	31	1	291	0	0
31	18	18893	30	34	0	376	0	0
31	0	0	0	26	1	0	0	0
31	0	0	0	18	1	0	0	0
31	0	0	0	31	1	0	0	0
31	0	0	0	28	1	0	0	0
31	0	0	0	31	1	0	0	0
31	23	17400	33	34	0	0	0	0
31	0	0	0	28	1	0	0	0
31	0	0	0	32	1	0	0	0
31	0	0	0	31	1	0	0	0
31	0	0	0	31	1	0	0	0
31	0	0	0	31	1	0	0	0
31	27	12136	36	36	0	0	0	0
31	0	0	0	28	1	0	0	0
31	34	12275	40	40	0	0	0	0
31	0	0	0	23	1	0	0	7183
31	0	0	0	25	1	0	0	28
31	0	0	0	19	1	0	0	138
31	0	0	18	25	0	0	0	6
31	0	0	0	25	1	0	0	138
31	0	0	0	19	1	0	0	553
31	0	0	0	24	1	0	0	553
31	10	26513	20	31	0	0	0	553
31	0	0	0	24	1	0	0	392
31	0	0	0	26	1	0	0	1105
31	0	0	0	19	1	0	0	392
31	0	0	0	19	1	0	0	831
31	0	0	32	20	0	0	0	392
31	0	0	0	25	1	0	0	133
31	0	0	0	24	1	0	0	28
31	0	0	0	20	1	0	0	120
31	9	26513	0	24	1	0	0	11188
31	9	26513	17	17	0	0	0	1365
31	0	0	0	20	1	0	0	494
31	0	0	0	24	1	0	0	324
31	0	0	0	24	1	0	0	1365
31	0	0	0	24	1	0	0	4420
31	0	0	0	24	1	0	0	249
31	0	0	0	20	1	0	0	2984
31	0	0	0	21	1	0	0	1365
31	0	0	0	24	1	0	0	100
31	0	0	0	24	1	0	0	1152
31	0	0	23	24	0	0	0	111
31	0	0	0	25	1	0	0	11
31	0	0	25	25	0	0	0	26
31	0	0	0	21	1	0	0	525
31	0	0	0	21	1	0	0	22
32	0	0	0	30	1	141	0	0
32	0	0	0	30	1	273	0	0
32	0	0	0	30	1	187	2362	0
32	0	0	0	29	1	439	3421	0
32	3	42244	28	28	0	57	1778	0
32	0	0	0	29	1	206	0	0
32	0	0	0	29	1	27	2479	0
32	0	0	0	29	1	410	1004	0
32	0	0	0	30	1	93	8892	0
32	0	0	0	29	1	100	2307	0
32	0	0	0	30	1	92	6174	0
32	0	0	0	23	1	93	3482	0
32	0	0	0	22	1	0	2473	0
32	0	0	0	23	1	168	4274	0
32	0	0	0	22	1	38	0	0
32	0	0	0	22	1	0	0	1381
32	0	0	0	22	1	0	3144	0
32	0	0	0	30	1	201	0	0
32	0	0	0	29	1	654	2754	0
32	0	0	0	30	1	320	0	0
32	0	0	0	29	1	168	0	0
32	0	0	0	30	1	373	0	0
32	0	0	21	22	0	0	0	12
33	32	12131	40	40	0	346	0	0
33	1	26507	34	34	0	0	2186	0
33	32	12131	41	41	0	0	430	0
33	0	0	0	19	1	20	0	0
33	0	0	19	17	0	282	0	0
33	23	12131	33	33	0	0	0	0
33	0	0	0	18	1	0	0	746
33	0	0	16	17	0	0	0	206
33	0	0	0	18	1	0	0	1658
33	0	0	0	17	1	0	0	322
33	0	0	0	17	1	0	0	553
33	0	0	29	17	0	0	0	616
33	0	0	0	18	1	0	0	392
33	0	0	0	18	1	0	0	138
34	0	0	0	0	0	0	0	122
35	0	0	0	38	1	206	1906	0
35	0	0	0	38	1	93	1962	0
35	21	7774	34	38	0	75	3316	0
35	0	0	0	34	1	233	0	0
35	0	0	0	38	1	0	0	0
35	0	0	0	31	1	0	0	3939
35	0	0	0	31	1	0	0	3939
35	15	7780	29	31	0	0	0	194
35	4	26560	23	24	0	0	0	297
35	0	0	0	31	1	0	0	111
35	0	0	0	31	1	0	0	774
35	0	0	0	24	1	0	0	630
35	0	0	0	31	1	0	0	630
35	0	0	0	24	1	0	0	476
35	0	0	0	31	1	0	0	1288
35	0	0	18	31	0	0	0	276
35	0	0	0	31	1	0	0	55018
35	0	0	0	31	1	0	0	2763
35	0	0	0	24	1	0	0	166
35	0	0	0	24	1	0	0	276
35	0	0	0	31	1	0	0	2727
35	0	0	0	32	1	0	0	1268
35	0	0	0	32	1	0	0	718
35	0	0	0	25	1	0	0	811
35	0	0	0	32	1	0	0	811
35	0	0	0	32	1	0	0	6078
35	0	0	0	32	1	0	0	853
35	0	0	0	32	1	0	0	642
35	0	0	0	25	1	0	0	642
35	0	0	0	32	1	0	0	2763
35	0	0	0	25	1	91	2494	0
35	0	0	0	37	1	42	0	0
35	0	0	0	37	1	346	0	0
35	0	0	0	37	1	537	0	0
35	0	0	0	34	1	604	0	0
35	0	0	0	37	1	0	3693	0
35	0	0	0	37	1	93	1661	0
35	0	0	0	37	1	31	973	0
35	0	0	0	32	1	0	3496	0
35	17	12116	32	38	0	252	0	0
35	0	0	0	34	1	591	0	0
35	0	0	0	34	1	0	2449	0
35	25	12116	34	38	0	78	2487	0
35	0	0	0	38	1	193	0	0
35	4	26560	32	38	0	266	0	0
35	0	0	40	38	0	346	0	0
35	0	0	0	35	1	639	0	0
35	0	0	0	35	1	323	2806	0
35	0	0	0	35	1	293	2249	0
35	0	0	31	35	0	338	7015	0
35	0	0	0	35	1	246	3405	0
35	0	0	0	38	1	394	2464	0
35	0	0	0	38	1	104	0	0
35	0	0	0	35	1	90	2596	0
35	0	0	0	35	1	35	2353	0
35	0	0	0	35	1	27	5550	0
35	0	0	0	35	1	430	0	0
35	0	0	0	35	1	602	0	0
35	0	0	0	38	1	653	0	0
35	0	0	0	35	1	93	2300	0
35	0	0	0	36	1	131	1632	0
35	0	0	0	36	1	83	0	0
35	0	0	0	38	1	91	0	0
35	0	0	0	38	1	138	0	0
35	0	0	0	36	1	229	0	0
35	0	0	0	36	1	249	0	0
35	0	0	0	38	1	372	0	0
35	0	0	0	36	1	0	2824	0
35	0	0	0	38	1	29	2519	0
35	0	0	0	38	1	332	2288	0
35	0	0	0	36	1	282	2420	0
35	0	0	0	38	1	146	0	0
35	0	0	0	36	1	35	2196	0
35	0	0	0	38	1	190	2466	0
35	0	0	0	38	1	163	2409	0
35	30	12116	0	38	1	0	2355	0
35	0	0	0	38	1	144	2077	0
35	0	0	0	38	1	33	0	0
35	0	0	0	36	1	24	0	0
35	0	0	0	36	1	372	0	0
35	0	0	0	38	1	356	0	0
35	0	0	0	38	1	400	0	0
35	0	0	0	36	1	321	0	0
35	0	0	0	36	1	187	0	0
35	0	0	32	37	0	190	0	0
35	0	0	0	37	1	378	0	0
35	0	0	0	38	1	175	0	0
35	0	0	0	37	1	334	0	0
35	0	0	0	38	1	291	0	0
35	0	0	0	38	1	0	0	0
35	0	0	0	38	1	0	0	0
35	0	0	0	38	1	0	0	0
35	0	0	0	38	1	0	0	0
35	0	0	0	37	1	0	0	0
35	0	0	0	25	1	0	0	746
35	0	0	0	32	1	0	0	66
35	0	0	0	32	1	0	0	55
35	0	0	29	32	0	0	0	55
35	0	0	0	26	1	0	0	122
35	0	0	0	26	1	0	0	144
35	0	0	0	26	1	0	0	1658
35	0	0	0	33	1	0	0	420
35	0	0	0	33	1	0	0	553
35	0	0	0	26	1	0	0	1823
35	0	0	0	27	1	0	0	575
35	0	0	0	27	1	0	0	663
35	0	0	0	27	1	0	0	608
35	0	0	0	27	1	0	0	616
35	0	0	0	30	1	0	0	392
35	0	0	27	28	0	0	0	332
35	20	7780	0	28	1	0	0	221
35	0	0	0	28	1	0	0	392
35	0	0	11	28	0	0	0	44
35	0	0	0	33	1	0	0	55
35	0	0	0	33	1	0	0	276
35	0	0	19	29	0	0	0	359
35	0	0	0	33	1	0	0	392
35	0	0	0	33	1	0	0	392
35	0	0	0	33	1	0	0	392
35	0	0	0	29	1	0	0	392
35	0	0	0	33	1	0	0	332
35	0	0	0	33	1	0	0	293
35	0	0	0	33	1	0	0	1381
35	0	0	0	29	1	0	0	3591
35	0	0	0	29	1	0	0	324
35	0	0	0	30	1	0	0	2210
35	0	0	0	30	1	0	0	3868
35	0	0	0	30	1	0	0	553
35	0	0	15	30	0	0	0	442
35	0	0	0	37	1	0	0	28
35	0	0	0	33	1	0	0	2984
35	0	0	0	34	1	0	0	1658
35	0	0	0	30	1	0	0	1365
35	0	0	0	34	1	0	0	525
35	0	0	0	34	1	0	0	995
35	0	0	21	34	0	0	0	100
35	0	0	0	30	1	0	0	50
35	0	0	0	30	1	0	0	1934
35	0	0	0	30	1	0	0	1789
35	0	0	0	34	1	0	0	6078
35	0	0	0	34	1	0	0	166
35	0	0	0	30	1	0	0	26
35	0	0	0	30	1	0	0	608
35	0	0	0	34	1	0	0	22
35	0	0	22	30	0	0	0	9
36	11	26623	0	18	1	377	1825	0
36	0	0	0	24	1	395	0	0
36	7	26623	0	17	1	93	2401	0
36	0	0	0	19	1	389	2580	0
36	0	0	0	18	1	0	2623	0
36	1	26623	32	32	0	0	2468	0
36	0	0	0	25	1	211	0	0
36	20	17247	29	29	0	308	0	0
36	8	26623	23	23	0	353	0	0
36	0	0	0	25	1	204	0	0
36	0	0	0	17	1	204	0	0
36	0	0	0	25	1	0	0	0
36	22	17247	35	35	0	0	0	0
36	0	0	16	17	0	0	0	235
36	0	0	0	31	1	0	0	13813
36	0	0	0	17	1	0	0	83
36	0	0	0	18	1	392	0	0
36	0	0	0	18	1	248	0	0
36	0	0	0	17	1	415	0	0
37	0	0	0	17	1	31	1929	0
37	0	0	0	34	1	625	0	0
37	0	0	0	32	1	0	2105	0
37	0	0	0	28	1	0	2127	0
37	0	0	0	30	1	37	0	0
37	0	0	0	32	1	171	0	0
37	0	0	0	34	1	219	0	0
37	0	0	0	27	1	65	0	0
37	0	0	0	24	1	246	2984	0
37	0	0	0	23	1	114	0	0
37	0	0	0	23	1	0	1045	0
37	0	0	0	20	1	155	3640	0
37	0	0	0	39	1	23	0	0
37	16	7851	26	26	0	94	1856	0
37	0	0	0	28	1	180	2144	0
37	0	0	0	22	1	38	1785	0
37	0	0	0	26	1	26	0	0
37	0	0	0	30	1	83	0	0
37	0	0	0	23	1	160	0	0
37	0	0	0	22	1	189	0	0
37	19	7851	26	26	0	201	0	0
37	0	0	0	32	1	312	0	0
37	0	0	0	22	1	379	0	0
37	0	0	0	23	1	0	1900	0
37	0	0	0	15	1	0	3285	0
37	19	7853	34	34	0	55	2480	0
37	19	7853	31	31	0	171	3287	0
37	0	0	0	19	1	82	3413	0
37	30	2494	38	38	0	341	2502	0
37	14	7853	31	31	0	93	1708	0
37	20	7853	27	27	0	77	0	0
37	20	7853	33	33	0	160	0	0
37	0	0	0	19	1	0	1889	0
37	0	0	0	18	1	0	1877	0
37	0	0	0	22	1	55	2288	0
37	0	0	0	23	1	703	0	0
37	0	0	0	23	1	242	0	0
37	0	0	0	33	1	320	0	0
37	0	0	0	24	1	184	0	0
37	0	0	0	23	1	467	0	0
37	0	0	0	24	1	241	0	0
37	19	7851	37	23	0	221	0	0
37	21	5228	32	32	0	347	0	0
37	12	7851	22	22	0	231	0	0
37	13	7851	21	22	0	242	0	0
37	0	0	0	24	1	289	0	0
37	21	7851	30	30	0	336	0	0
37	30	5606	37	37	0	195	0	0
37	30	5434	37	37	0	220	0	0
37	0	0	0	33	1	210	0	0
37	15	7851	26	26	0	102	0	0
37	20	7851	32	32	0	469	0	0
37	18	7851	29	29	0	177	0	0
37	21	7851	31	31	0	248	0	0
37	0	0	0	26	1	252	0	0
37	16	7851	24	26	0	380	0	0
37	15	7851	25	26	0	406	0	0
37	0	0	0	23	1	378	0	0
37	16	7851	26	26	0	510	0	0
37	15	7851	28	28	0	237	0	0
37	21	7851	32	32	0	266	0	0
37	0	0	0	23	1	211	0	0
37	0	0	16	22	0	0	0	138
37	0	0	0	30	1	0	0	1105
37	0	0	0	26	1	0	0	55
37	0	0	0	18	1	0	0	1492
37	10	42267	21	21	0	0	0	2486
37	10	42267	17	20	0	0	0	829
37	0	0	0	18	1	0	0	4420
37	0	0	26	18	0	0	0	17
37	0	0	0	19	1	0	0	1132
37	0	0	0	19	1	0	0	853
37	0	0	0	23	1	0	0	55
37	0	0	0	14	1	24	2636	0
37	0	0	0	16	1	231	2501	0
37	0	0	0	14	1	119	2328	0
37	0	0	0	16	1	110	2629	0
37	0	0	0	14	1	218	445	0
37	0	0	0	16	1	369	0	0
37	0	0	0	22	1	104	0	0
37	0	0	0	22	1	196	0	0
37	0	0	0	15	1	0	976	0
37	0	0	0	22	1	93	2333	0
37	0	0	0	15	1	129	0	0
37	0	0	0	16	1	208	0	0
37	2	42267	13	14	0	303	0	0
37	0	0	0	17	1	0	0	0
37	0	0	0	15	1	0	0	0
37	0	0	21	22	0	0	0	55
38	0	0	0	23	1	0	2292	0
38	0	0	0	21	1	0	1204	0
38	0	0	0	21	1	0	0	2597
38	0	0	0	22	1	0	0	1268
38	0	0	0	22	1	182	2272	0
38	2	26534	20	20	0	48	3615	0
38	0	0	0	22	1	0	0	0
38	0	0	16	22	0	0	0	206
38	0	0	0	21	1	0	0	28
38	0	0	19	20	0	0	0	322
38	0	0	0	23	1	0	0	221
38	18	26534	0	20	1	0	0	608
38	0	0	0	20	1	0	0	442
38	0	0	0	20	1	0	0	138
38	17	26534	0	35	1	0	0	392
38	0	0	0	23	1	0	0	293
38	14	26534	0	23	1	0	0	144
38	0	0	0	21	1	0	0	276
39	0	0	19	29	0	0	0	359
40	0	0	0	27	1	29	2828	0
40	0	0	0	32	1	71	0	0
40	0	0	0	31	1	0	3148	0
40	19	26632	26	32	0	21	3337	0
40	11	26632	24	32	0	128	1098	0
40	12	26632	24	32	0	51	3132	0
40	14	26632	25	32	0	51	1961	0
40	0	0	0	31	1	10	3161	0
40	0	0	0	28	1	93	3248	0
40	0	0	0	28	1	93	3049	0
40	0	0	0	31	1	93	3232	0
40	20	26632	29	32	0	20	0	0
40	0	0	0	31	1	32	0	0
40	0	0	0	31	1	198	0	0
40	0	0	0	31	1	306	0	0
40	19	26632	40	40	0	0	1865	0
40	22	26632	40	40	0	0	1337	0
40	0	0	0	28	1	0	2407	0
40	0	0	0	31	1	0	1317	0
40	21	26632	36	36	0	35	3308	0
40	0	0	0	28	1	93	3196	0
40	0	0	0	31	1	30	1806	0
40	0	0	0	34	1	29	0	0
40	0	0	0	28	1	0	3461	0
40	0	0	0	34	1	0	2408	0
40	0	0	0	28	1	40	2975	0
40	0	0	0	31	1	83	3219	0
40	0	0	0	31	1	131	3320	0
40	0	0	0	28	1	75	3113	0
40	0	0	0	32	1	181	2488	0
40	0	0	0	32	1	0	1819	0
40	0	0	0	28	1	0	3646	0
40	0	0	0	29	1	0	2281	0
40	17	5314	24	32	0	208	0	0
40	0	0	0	24	1	291	4786	0
40	0	0	0	32	1	439	0	0
40	0	0	0	26	1	175	0	0
40	0	0	0	18	1	279	0	0
40	22	7838	32	32	0	253	0	0
40	14	26598	0	24	1	269	0	0
40	7	26598	17	18	0	355	0	0
40	0	0	0	32	1	0	0	0
40	0	0	0	26	1	0	0	166
40	0	0	27	20	0	0	0	83
40	0	0	0	20	1	0	0	4420
40	0	0	0	20	1	0	0	630
40	0	0	0	29	1	0	0	2252
40	0	0	0	20	1	0	0	873
40	0	0	0	21	1	0	0	476
40	0	0	19	21	0	0	0	6078
40	0	0	20	24	0	0	0	99
[truncated: 3,490 more rows]
