# Supplementary material for: Optimal surveillance against foot-and-mouth disease: A sample average approximation approach
Source: PLoS One. 2020 Jul 9;15(7):e0235969. doi: 10.1371/journal.pone.0235969 (PMC7347195; doi:10.1371/journal.pone.0235969)
Supplement: S1 Data — (ZIP) [file pone.0235969.s001.zip › vic_farm_pop.csv]

ID	state	Region_id	LGA	F_type	cattle	sheep	pig	All_stock
1	2	9	10050	7	433	0	0	433
2	2	9	25810	5	117	2983	0	3100
3	2	9	25810	5	46	1265	0	1311
4	2	9	25810	5	126	1929	0	2055
5	2	9	25810	5	46	2877	0	2923
6	2	9	25810	5	15	3111	0	3126
7	2	9	25810	5	196	2928	0	3124
8	2	9	25810	5	93	1841	0	1934
9	2	9	25810	5	153	1132	0	1285
10	2	9	25810	5	131	1775	0	1906
11	2	9	25810	5	40	2337	0	2377
12	2	9	25810	5	93	2459	0	2552
13	2	9	25810	5	158	3355	0	3513
14	2	9	25810	5	74	3351	0	3425
15	2	9	25810	5	93	3228	0	3321
16	2	9	25810	5	50	3283	0	3333
17	2	9	25810	5	53	1915	0	1968
18	2	9	25810	5	93	2390	0	2483
19	2	9	25810	5	93	1958	0	2051
20	2	9	25810	5	86	2025	0	2111
21	2	9	25810	5	93	3372	0	3465
22	2	9	25810	5	93	1873	0	1966
23	2	9	25810	5	208	2890	0	3098
24	2	9	25810	5	10	3727	0	3737
25	2	9	25810	5	106	1836	0	1942
26	2	9	25810	5	43	2450	0	2493
27	2	9	25810	5	63	3398	0	3461
28	2	9	25810	5	93	2169	0	2262
29	2	9	25810	5	93	1634	0	1727
30	2	9	25810	5	93	3226	0	3319
31	2	9	25810	5	93	3307	0	3400
32	2	9	25810	5	44	3202	0	3246
33	2	9	25810	5	93	3338	0	3431
34	2	9	25810	5	93	1737	0	1830
35	2	9	25810	5	120	1722	0	1842
36	2	9	25810	5	206	1799	0	2005
37	2	9	25810	5	44	1858	0	1902
38	2	9	25810	5	53	3089	0	3142
39	2	9	25810	5	93	1891	0	1984
40	2	9	25810	5	64	1826	0	1890
41	2	9	25810	5	93	3544	0	3637
42	2	9	25810	5	90	1911	0	2001
43	2	9	25810	5	51	1808	0	1859
44	2	9	25810	5	93	3182	0	3275
45	2	9	25810	5	93	2090	0	2183
46	2	9	25810	5	29	2828	0	2857
47	2	9	25810	5	42	1777	0	1819
48	2	9	25810	5	27	3391	0	3418
49	2	9	25810	5	93	2025	0	2118
50	2	9	25810	5	61	3431	0	3492
51	2	9	25810	5	106	1748	0	1854
52	2	9	25810	5	93	3254	0	3347
53	2	9	25810	5	93	3226	0	3319
54	2	9	25810	5	47	3028	0	3075
55	2	9	25810	5	37	3518	0	3555
56	2	9	25810	5	93	3393	0	3486
57	2	9	25810	5	93	1984	0	2077
58	2	9	25810	5	54	2789	0	2843
59	2	9	25810	5	114	1838	0	1952
60	2	9	25810	5	39	3166	0	3205
61	2	9	25810	5	12	1855	0	1867
62	2	9	25810	5	93	1833	0	1926
63	2	9	25810	5	32	2290	0	2322
64	2	9	25810	5	144	2181	0	2325
65	2	9	25810	5	26	3299	0	3325
66	2	9	25810	5	93	1850	0	1943
67	2	9	25810	5	73	2808	0	2881
68	2	9	25810	5	30	3367	0	3397
69	2	9	25810	5	93	2289	0	2382
70	2	9	25810	5	93	3336	0	3429
71	2	9	25810	5	144	3284	0	3428
72	2	9	25810	5	93	2528	0	2621
73	2	9	25810	5	47	3222	0	3269
74	2	9	25810	5	93	3097	0	3190
75	2	9	25810	5	115	1885	0	2000
76	2	9	25810	5	87	2559	0	2646
77	2	9	25810	5	93	3003	0	3096
78	2	9	25810	5	77	3260	0	3337
79	2	9	25810	5	37	3169	0	3206
80	2	9	25810	5	59	1895	0	1954
81	2	9	25810	5	102	1777	0	1879
82	2	9	25810	5	319	3146	0	3465
83	2	9	25810	5	206	1906	0	2112
84	2	9	25810	1	177	0	0	177
85	2	9	25810	1	544	0	0	544
86	2	9	25810	3	0	1856	0	1856
87	2	9	25810	3	0	1893	0	1893
88	2	9	25810	3	0	1839	0	1839
89	2	9	25810	3	0	1786	0	1786
90	2	9	25810	3	0	1867	0	1867
91	2	9	25810	3	0	1767	0	1767
92	2	9	25810	3	0	1791	0	1791
93	2	9	25810	3	0	1824	0	1824
94	2	9	25810	3	0	1804	0	1804
95	2	9	25810	3	0	1846	0	1846
96	2	9	25810	3	0	3075	0	3075
97	2	9	25810	3	0	3391	0	3391
98	2	9	25810	3	0	3463	0	3463
99	2	9	25810	3	0	3065	0	3065
100	2	9	25810	3	0	3083	0	3083
101	2	9	25810	3	0	3307	0	3307
102	2	9	25810	3	0	3112	0	3112
103	2	9	25810	3	0	3264	0	3264
104	2	9	25810	3	0	2931	0	2931
105	2	9	25810	3	0	3563	0	3563
106	2	9	25810	3	0	3266	0	3266
107	2	9	25810	3	0	2393	0	2393
108	2	9	25810	3	0	2101	0	2101
109	2	9	25810	3	0	2619	0	2619
110	2	9	25810	3	0	2112	0	2112
111	2	9	25810	3	0	2625	0	2625
112	2	9	25810	3	0	2364	0	2364
113	2	9	25810	3	0	2393	0	2393
114	2	9	25810	3	0	2205	0	2205
115	2	9	25810	3	0	2271	0	2271
116	2	9	25810	3	0	1817	0	1817
117	2	9	25810	3	0	2292	0	2292
118	2	9	25810	3	0	3361	0	3361
119	2	9	25810	3	0	1808	0	1808
120	2	9	25810	3	0	1560	0	1560
121	2	9	25810	3	0	1234	0	1234
122	2	9	25810	3	0	1372	0	1372
123	2	9	25810	3	0	1872	0	1872
124	2	9	25810	3	0	1257	0	1257
125	2	9	25810	5	78	3019	0	3097
126	2	9	25810	5	93	3240	0	3333
127	2	9	21270	5	14	3641	0	3655
128	2	9	22620	5	248	1770	0	2018
129	2	9	22620	5	64	1839	0	1903
130	2	9	22620	1	27	0	0	27
131	2	9	22620	3	0	1788	0	1788
132	2	9	22620	3	0	1499	0	1499
133	2	9	22620	5	20	3217	0	3237
134	2	9	22620	5	29	1816	0	1845
135	2	9	22620	5	31	1789	0	1820
136	2	9	22620	5	299	1959	0	2258
137	2	9	22620	1	217	0	0	217
138	2	9	22620	7	242	0	0	242
139	2	9	22620	5	11	3446	0	3457
140	2	9	22620	5	34	3216	0	3250
141	2	9	22620	5	78	1983	0	2061
142	2	9	22620	5	343	2957	0	3300
143	2	9	22620	1	26	0	0	26
144	2	9	22620	1	71	0	0	71
145	2	9	22620	1	255	0	0	255
146	2	9	22620	1	308	0	0	308
147	2	9	22620	1	334	0	0	334
148	2	9	22620	1	679	0	0	679
149	2	9	22620	3	0	3338	0	3338
150	2	9	22620	3	0	2469	0	2469
151	2	9	22620	5	110	2724	0	2834
152	2	9	22620	1	69	0	0	69
153	2	9	22620	1	104	0	0	104
154	2	9	22620	1	114	0	0	114
155	2	9	22620	1	409	0	0	409
156	2	9	22620	7	414	0	0	414
157	2	9	22620	7	443	0	0	443
158	2	9	22620	3	0	1971	0	1971
159	2	9	22620	3	0	3122	0	3122
160	2	9	22620	3	0	3148	0	3148
161	2	9	22620	3	0	1660	0	1660
162	2	9	22620	5	425	2625	0	3050
163	2	9	22620	5	21	3337	0	3358
164	2	9	22620	5	128	1098	0	1226
165	2	9	22620	5	51	3132	0	3183
166	2	9	22620	5	93	1862	0	1955
167	2	9	22620	5	51	1961	0	2012
168	2	9	22620	5	93	1856	0	1949
169	2	9	22620	5	93	3264	0	3357
170	2	9	22620	5	93	1591	0	1684
171	2	9	22620	5	96	2922	0	3018
172	2	9	22620	5	73	3489	0	3562
173	2	9	22620	5	94	1737	0	1831
174	2	9	22620	5	30	3345	0	3375
175	2	9	22620	5	93	3162	0	3255
176	2	9	22620	5	111	2308	0	2419
177	2	9	22620	5	23	1923	0	1946
178	2	9	22620	5	93	3283	0	3376
179	2	9	22620	5	184	1340	0	1524
180	2	9	22620	5	93	1910	0	2003
181	2	9	22620	5	107	2090	0	2197
182	2	9	22620	5	138	3383	0	3521
183	2	9	22620	5	144	3153	0	3297
184	2	9	22620	5	93	1741	0	1834
185	2	9	22620	5	93	3352	0	3445
186	2	9	22620	5	93	2871	0	2964
187	2	9	22620	5	93	1801	0	1894
188	2	9	22620	5	114	2818	0	2932
189	2	9	22620	5	172	3221	0	3393
190	2	9	22620	5	93	1767	0	1860
191	2	9	22620	5	43	3039	0	3082
192	2	9	21370	5	144	1367	0	1511
193	2	9	22620	5	108	1891	0	1999
194	2	9	22620	5	93	1838	0	1931
195	2	9	22620	5	59	3001	0	3060
196	2	9	22620	5	40	3020	0	3060
197	2	9	22620	5	10	3161	0	3171
198	2	9	22620	5	77	3281	0	3358
199	2	9	22620	5	93	3201	0	3294
200	2	9	22620	5	93	3248	0	3341
201	2	9	22620	5	53	1849	0	1902
202	2	9	22620	5	93	3248	0	3341
203	2	9	22620	5	78	1914	0	1992
204	2	9	22620	5	115	1813	0	1928
205	2	9	22620	5	93	1972	0	2065
206	2	9	22620	5	74	2223	0	2297
207	2	9	22620	5	93	1828	0	1921
208	2	9	22620	5	115	1892	0	2007
209	2	9	22620	5	56	1953	0	2009
210	2	9	22620	5	93	1766	0	1859
211	2	9	22620	5	93	3193	0	3286
212	2	9	22620	5	93	1846	0	1939
213	2	9	22620	5	93	3095	0	3188
214	2	9	22620	5	168	1950	0	2118
215	2	9	22620	5	114	3152	0	3266
216	2	9	22620	5	66	1771	0	1837
217	2	9	22620	5	24	1716	0	1740
218	2	9	22620	5	93	1872	0	1965
219	2	9	22620	5	61	1264	0	1325
220	2	9	22620	5	46	1725	0	1771
221	2	9	22620	5	93	1830	0	1923
222	2	9	22620	5	41	3039	0	3080
223	2	9	22620	5	93	1727	0	1820
224	2	9	22620	5	93	2845	0	2938
225	2	9	22620	5	93	3065	0	3158
226	2	9	22620	5	32	3318	0	3350
227	2	9	22620	5	57	2376	0	2433
228	2	9	22620	5	93	2375	0	2468
229	2	9	22620	5	85	3028	0	3113
230	2	9	22620	5	12	3677	0	3689
231	2	9	22620	5	23	3160	0	3183
232	2	9	22620	5	93	1876	0	1969
233	2	9	22620	5	81	2549	0	2630
234	2	9	22620	5	40	2245	0	2285
235	2	9	22620	5	58	2285	0	2343
236	2	9	22620	5	93	3155	0	3248
237	2	9	22620	5	180	1898	0	2078
238	2	9	22620	5	55	2953	0	3008
239	2	9	22620	5	93	1553	0	1646
240	2	9	22620	5	93	3142	0	3235
241	2	9	22620	5	59	1876	0	1935
242	2	9	22620	5	96	1821	0	1917
243	2	9	22620	5	93	3246	0	3339
244	2	9	22620	5	93	2362	0	2455
245	2	9	22620	5	93	3407	0	3500
246	2	9	22620	5	42	1926	0	1968
247	2	9	22620	5	80	3298	0	3378
248	2	9	22620	5	93	2966	0	3059
249	2	9	22620	5	93	2636	0	2729
250	2	9	22620	5	110	3072	0	3182
251	2	9	22620	5	93	2663	0	2756
252	2	9	22620	5	276	2904	0	3180
253	2	9	22620	5	424	1842	0	2266
254	2	9	22620	5	395	2468	0	2863
255	2	9	22620	5	370	2714	0	3084
256	2	9	22620	5	377	1857	0	2234
257	2	9	22620	5	195	3197	0	3392
258	2	9	22620	5	93	1458	0	1551
259	2	9	22620	5	100	3006	0	3106
260	2	9	22620	5	108	1796	0	1904
261	2	9	22620	5	65	2990	0	3055
262	2	9	22620	5	300	3256	0	3556
263	2	9	22620	5	400	1972	0	2372
264	2	9	22620	5	249	2881	0	3130
265	2	9	22620	5	93	1816	0	1909
266	2	9	22620	5	310	2924	0	3234
267	2	9	22620	5	93	3592	0	3685
268	2	9	22620	5	93	3049	0	3142
269	2	9	22620	5	224	3320	0	3544
270	2	9	22620	5	59	2952	0	3011
271	2	9	22620	5	195	1997	0	2192
272	2	9	22620	5	662	1911	0	2573
273	2	9	22620	5	93	3330	0	3423
274	2	9	22620	5	93	3232	0	3325
275	2	9	22620	5	23	1855	0	1878
276	2	9	22620	5	159	5190	0	5349
277	2	9	22620	5	540	3213	0	3753
278	2	9	22620	5	268	3399	0	3667
279	2	9	22620	5	207	3428	0	3635
280	2	9	22620	5	322	3222	0	3544
281	2	9	22620	5	81	1923	0	2004
282	2	9	22620	1	20	0	0	20
283	2	9	22620	1	24	0	0	24
284	2	9	22620	1	24	0	0	24
285	2	9	22620	1	31	0	0	31
286	2	9	22620	1	32	0	0	32
287	2	9	22620	1	71	0	0	71
288	2	9	22620	1	72	0	0	72
289	2	9	22620	1	87	0	0	87
290	2	9	22620	1	102	0	0	102
291	2	9	22620	1	136	0	0	136
292	2	9	22620	1	142	0	0	142
293	2	9	22620	1	146	0	0	146
294	2	9	22620	1	151	0	0	151
295	2	9	22620	1	171	0	0	171
296	2	9	22620	1	171	0	0	171
297	2	9	22620	1	198	0	0	198
298	2	9	22620	1	200	0	0	200
299	2	9	22620	1	208	0	0	208
300	2	9	22620	1	221	0	0	221
301	2	9	22620	7	251	0	0	251
302	2	9	22620	7	253	0	0	253
303	2	9	22620	1	284	0	0	284
304	2	9	22620	7	286	0	0	286
305	2	9	22620	1	286	0	0	286
306	2	9	22620	1	306	0	0	306
307	2	9	22620	1	306	0	0	306
308	2	9	22620	7	336	0	0	336
309	2	9	22620	1	339	0	0	339
310	2	9	22620	7	340	0	0	340
311	2	9	22620	1	373	0	0	373
312	2	9	22620	1	377	0	0	377
313	2	9	22620	1	407	0	0	407
314	2	9	22620	1	413	0	0	413
315	2	9	22620	7	437	0	0	437
316	2	9	22620	1	552	0	0	552
317	2	9	22620	1	615	0	0	615
318	2	9	22620	3	0	1926	0	1926
319	2	9	22620	3	0	1869	0	1869
320	2	9	22620	3	0	1807	0	1807
321	2	9	22620	3	0	2023	0	2023
322	2	9	22620	3	0	1902	0	1902
323	2	9	22620	3	0	1875	0	1875
324	2	9	22620	3	0	1938	0	1938
325	2	9	22620	3	0	1865	0	1865
326	2	9	22620	3	0	2030	0	2030
327	2	9	22620	3	0	1923	0	1923
328	2	9	22620	3	0	1740	0	1740
329	2	9	22620	3	0	1939	0	1939
330	2	9	22620	3	0	1908	0	1908
331	2	9	22620	3	0	1909	0	1909
332	2	9	22620	3	0	1852	0	1852
333	2	9	22620	3	0	1824	0	1824
334	2	9	22620	3	0	1933	0	1933
335	2	9	22620	3	0	1816	0	1816
336	2	9	22620	3	0	1792	0	1792
337	2	9	22620	3	0	1912	0	1912
338	2	9	22620	3	0	1840	0	1840
339	2	9	22620	3	0	1749	0	1749
340	2	9	22620	3	0	1804	0	1804
341	2	9	22620	3	0	1840	0	1840
342	2	9	22620	3	0	1867	0	1867
343	2	9	22620	3	0	1885	0	1885
344	2	9	22620	3	0	1812	0	1812
345	2	9	22620	3	0	1759	0	1759
346	2	9	22620	3	0	1796	0	1796
347	2	9	22620	3	0	1696	0	1696
348	2	9	22620	3	0	1955	0	1955
349	2	9	22620	3	0	1874	0	1874
350	2	9	22620	3	0	1825	0	1825
351	2	9	22620	3	0	1704	0	1704
352	2	9	22620	3	0	1895	0	1895
353	2	9	22620	3	0	3277	0	3277
354	2	9	22620	3	0	3389	0	3389
355	2	9	22620	3	0	3281	0	3281
356	2	9	22620	3	0	3097	0	3097
357	2	9	22620	3	0	3378	0	3378
358	2	9	22620	3	0	2940	0	2940
359	2	9	22620	3	0	3254	0	3254
360	2	9	22620	3	0	3298	0	3298
361	2	9	22620	3	0	3734	0	3734
362	2	9	22620	3	0	3432	0	3432
363	2	9	22620	3	0	3307	0	3307
364	2	9	22620	3	0	3615	0	3615
365	2	9	22620	3	0	3315	0	3315
366	2	9	22620	3	0	3074	0	3074
367	2	9	22620	3	0	2944	0	2944
368	2	9	22620	3	0	3256	0	3256
369	2	9	22620	3	0	3121	0	3121
370	2	9	22620	3	0	3015	0	3015
371	2	9	22620	3	0	2979	0	2979
372	2	9	22620	3	0	2993	0	2993
373	2	9	22620	3	0	3460	0	3460
374	2	9	22620	3	0	2550	0	2550
375	2	9	22620	3	0	2605	0	2605
376	2	9	22620	3	0	2730	0	2730
377	2	9	22620	3	0	2535	0	2535
378	2	9	22620	3	0	2130	0	2130
379	2	9	22620	3	0	2631	0	2631
380	2	9	22620	3	0	2424	0	2424
381	2	9	22620	3	0	2407	0	2407
382	2	9	22620	3	0	2227	0	2227
383	2	9	22620	3	0	2177	0	2177
384	2	9	22620	3	0	2116	0	2116
385	2	9	22620	3	0	2234	0	2234
386	2	9	22620	3	0	2336	0	2336
387	2	9	22620	3	0	2308	0	2308
388	2	9	22620	3	0	2375	0	2375
389	2	9	22620	3	0	2598	0	2598
390	2	9	22620	3	0	2890	0	2890
391	2	9	22620	3	0	2543	0	2543
392	2	9	22620	3	0	2512	0	2512
393	2	9	22620	3	0	2289	0	2289
394	2	9	22620	3	0	2116	0	2116
395	2	9	22620	3	0	2105	0	2105
396	2	9	22620	3	0	2286	0	2286
397	2	9	22620	3	0	2370	0	2370
398	2	9	22620	3	0	2502	0	2502
399	2	9	22620	3	0	2393	0	2393
400	2	9	22620	3	0	2637	0	2637
401	2	9	22620	3	0	2299	0	2299
402	2	9	22620	3	0	2337	0	2337
403	2	9	22620	3	0	1907	0	1907
404	2	9	22620	3	0	2176	0	2176
405	2	9	22620	3	0	2506	0	2506
406	2	9	22620	3	0	2429	0	2429
407	2	9	22620	3	0	3567	0	3567
408	2	9	22620	3	0	4089	0	4089
409	2	9	22620	3	0	3499	0	3499
410	2	9	22620	3	0	4246	0	4246
411	2	9	22620	3	0	1884	0	1884
412	2	9	22620	3	0	3208	0	3208
413	2	9	22620	3	0	3707	0	3707
414	2	9	22620	3	0	3585	0	3585
415	2	9	22620	3	0	3894	0	3894
416	2	9	22620	3	0	3215	0	3215
417	2	9	22620	3	0	1545	0	1545
418	2	9	22620	3	0	1168	0	1168
419	2	9	22620	3	0	1037	0	1037
420	2	9	22620	3	0	1694	0	1694
421	2	9	22620	3	0	1779	0	1779
422	2	9	22620	3	0	1337	0	1337
423	2	9	22620	3	0	2392	0	2392
424	2	9	22620	3	0	2407	0	2407
425	2	9	22620	3	0	1317	0	1317
426	2	9	22620	3	0	1263	0	1263
427	2	9	22620	3	0	958	0	958
428	2	9	22620	3	0	1438	0	1438
429	2	9	22620	3	0	872	0	872
430	2	9	22620	3	0	1984	0	1984
431	2	9	22620	3	0	949	0	949
432	2	9	22620	5	35	3308	0	3343
433	2	9	23940	5	74	1822	0	1896
434	2	9	23940	5	61	3193	0	3254
435	2	9	23940	5	35	1907	0	1942
436	2	9	23940	5	61	1784	0	1845
437	2	9	23940	5	93	2345	0	2438
438	2	9	23940	5	93	2908	0	3001
439	2	9	23940	5	93	1721	0	1814
440	2	9	23940	5	93	3212	0	3305
441	2	9	23940	5	51	1946	0	1997
442	2	9	23940	5	120	2401	0	2521
443	2	9	23940	5	77	3106	0	3183
444	2	9	23940	5	144	1689	0	1833
445	2	9	23940	5	93	1798	0	1891
446	2	9	23940	5	56	2698	0	2754
447	2	9	23940	5	150	3370	0	3520
448	2	9	23940	5	20	3108	0	3128
449	2	9	23940	5	141	2143	0	2284
450	2	9	23940	5	114	1906	0	2020
451	2	9	23940	5	154	3427	0	3581
452	2	9	23940	5	93	3286	0	3379
453	2	9	23940	5	32	3593	0	3625
454	2	9	23940	5	93	3115	0	3208
455	2	9	23940	5	93	3224	0	3317
456	2	9	23940	5	87	1719	0	1806
457	2	9	23940	5	64	4945	0	5009
458	2	9	23940	5	186	3153	0	3339
459	2	9	23940	5	10	3220	0	3230
460	2	9	23940	5	10	3415	0	3425
461	2	9	23940	5	93	2262	0	2355
462	2	9	23940	5	274	3410	0	3684
463	2	9	23940	5	93	3196	0	3289
464	2	9	23940	5	93	3603	0	3696
465	2	9	23940	5	71	2945	0	3016
466	2	9	23940	5	26	3661	0	3687
467	2	9	23940	5	93	1943	0	2036
468	2	9	23940	5	93	1980	0	2073
469	2	9	23940	5	158	3252	0	3410
470	2	9	23940	5	47	1636	0	1683
471	2	9	23940	5	97	2989	0	3086
472	2	9	23940	5	142	2541	0	2683
473	2	9	23940	5	117	2707	0	2824
474	2	9	23940	5	144	1919	0	2063
475	2	9	23940	5	93	2819	0	2912
476	2	9	23940	5	152	2887	0	3039
477	2	9	23940	5	78	3096	0	3174
478	2	9	23940	5	37	2987	0	3024
479	2	9	23940	5	93	2920	0	3013
480	2	9	23940	5	31	3227	0	3258
481	2	9	23940	5	43	1566	0	1609
482	2	9	23940	5	93	3242	0	3335
483	2	9	23940	5	10	1442	0	1452
484	2	9	23940	5	93	3018	0	3111
485	2	9	23940	5	37	3309	0	3346
486	2	9	23940	5	162	1817	0	1979
487	2	9	23940	5	93	1856	0	1949
488	2	9	23940	5	93	1922	0	2015
489	2	9	23940	5	93	1829	0	1922
490	2	9	23940	5	104	2982	0	3086
491	2	9	23940	5	93	3505	0	3598
492	2	9	23940	5	51	1919	0	1970
493	2	9	23940	5	93	3543	0	3636
494	2	9	23940	5	44	3117	0	3161
495	2	9	23940	5	93	3720	0	3813
496	2	9	23940	5	133	3321	0	3454
497	2	9	23940	5	205	3330	0	3535
498	2	9	23940	5	240	2908	0	3148
499	2	9	23940	5	93	3198	0	3291
500	2	9	23940	5	93	2095	0	2188
501	2	9	23940	5	37	1963	0	2000
502	2	9	23940	5	93	3479	0	3572
503	2	9	23940	5	51	3286	0	3337
504	2	9	23940	5	158	3003	0	3161
505	2	9	23940	5	107	3404	0	3511
506	2	9	23940	5	74	3422	0	3496
507	2	9	23940	5	43	1807	0	1850
508	2	9	23940	5	46	2289	0	2335
509	2	9	23940	5	74	3408	0	3482
510	2	9	23940	5	141	3084	0	3225
511	2	9	23940	5	47	3667	0	3714
512	2	9	23940	5	37	2023	0	2060
513	2	9	23940	5	13	3154	0	3167
514	2	9	23940	5	184	2243	0	2427
515	2	9	23940	5	93	1984	0	2077
516	2	9	23940	5	134	2585	0	2719
517	2	9	23940	5	10	1823	0	1833
518	2	9	23940	5	88	2549	0	2637
519	2	9	23940	5	29	3335	0	3364
520	2	9	23940	5	93	3323	0	3416
521	2	9	23940	5	26	3298	0	3324
522	2	9	23940	5	65	3117	0	3182
523	2	9	23940	5	173	1799	0	1972
524	2	9	23940	5	224	2863	0	3087
525	2	9	23940	5	47	1824	0	1871
526	2	9	23940	5	30	1806	0	1836
527	2	9	23940	5	93	2076	0	2169
528	2	9	23940	5	174	1882	0	2056
529	2	9	23940	5	43	3585	0	3628
530	2	9	23940	5	30	3100	0	3130
531	2	9	23940	5	93	1785	0	1878
532	2	9	23940	5	93	2436	0	2529
533	2	9	23940	5	50	3031	0	3081
534	2	9	23940	5	141	3348	0	3489
535	2	9	23940	5	118	1762	0	1880
536	2	9	23940	5	11	1820	0	1831
537	2	9	21370	5	93	1926	0	2019
538	2	9	23940	5	93	1897	0	1990
539	2	9	23940	5	110	2003	0	2113
540	2	9	23940	5	64	3356	0	3420
541	2	9	23940	5	424	1909	0	2333
542	2	9	23940	5	370	1846	0	2216
543	2	9	23940	5	181	3602	0	3783
544	2	9	23940	5	214	1805	0	2019
545	2	9	23940	5	311	2784	0	3095
546	2	9	23940	5	104	3189	0	3293
547	2	9	23940	5	426	1164	0	1590
548	2	9	23940	5	184	1814	0	1998
549	2	9	23940	1	26	0	0	26
550	2	9	23940	1	10	0	0	10
551	2	9	23940	1	11	0	0	11
552	2	9	23940	1	14	0	0	14
553	2	9	23940	1	21	0	0	21
554	2	9	23940	1	29	0	0	29
555	2	9	23940	1	35	0	0	35
556	2	9	23940	1	37	0	0	37
557	2	9	23940	1	40	0	0	40
558	2	9	23940	1	42	0	0	42
559	2	9	23940	1	47	0	0	47
560	2	9	23940	1	47	0	0	47
561	2	9	23940	1	78	0	0	78
562	2	9	23940	1	80	0	0	80
563	2	9	23940	1	95	0	0	95
564	2	9	23940	1	107	0	0	107
565	2	9	23940	1	117	0	0	117
566	2	9	23940	1	121	0	0	121
567	2	9	23940	1	147	0	0	147
568	2	9	23940	1	155	0	0	155
569	2	9	23940	1	158	0	0	158
570	2	9	23940	1	161	0	0	161
571	2	9	23940	1	165	0	0	165
572	2	9	23940	1	212	0	0	212
573	2	9	23940	1	214	0	0	214
574	2	9	23940	1	231	0	0	231
575	2	9	23940	1	256	0	0	256
576	2	9	23940	7	284	0	0	284
577	2	9	23940	7	303	0	0	303
578	2	9	23940	1	337	0	0	337
579	2	9	23940	1	343	0	0	343
580	2	9	23940	1	352	0	0	352
581	2	9	23940	1	353	0	0	353
582	2	9	23940	1	353	0	0	353
583	2	9	23940	7	367	0	0	367
584	2	9	23940	7	373	0	0	373
585	2	9	23940	1	386	0	0	386
586	2	9	23940	1	397	0	0	397
587	2	9	23940	1	437	0	0	437
588	2	9	23940	1	486	0	0	486
589	2	9	23940	1	530	0	0	530
590	2	9	23940	1	585	0	0	585
591	2	9	23940	1	592	0	0	592
592	2	9	23940	3	0	1862	0	1862
593	2	9	23940	3	0	1874	0	1874
594	2	9	23940	3	0	1765	0	1765
595	2	9	23940	3	0	1744	0	1744
596	2	9	23940	3	0	1910	0	1910
597	2	9	23940	3	0	1693	0	1693
598	2	9	23940	3	0	1834	0	1834
599	2	9	23940	3	0	1801	0	1801
600	2	9	23940	3	0	1872	0	1872
601	2	9	23940	3	0	1756	0	1756
602	2	9	23940	3	0	1762	0	1762
603	2	9	23940	3	0	1830	0	1830
604	2	9	23940	3	0	1863	0	1863
605	2	9	23940	3	0	1840	0	1840
606	2	9	23940	3	0	1809	0	1809
607	2	9	23940	3	0	1690	0	1690
608	2	9	23940	3	0	3381	0	3381
609	2	9	23940	3	0	3081	0	3081
610	2	9	23940	3	0	3011	0	3011
611	2	9	23940	3	0	3655	0	3655
612	2	9	23940	3	0	3348	0	3348
613	2	9	23940	3	0	3149	0	3149
614	2	9	23940	3	0	2953	0	2953
615	2	9	23940	3	0	2675	0	2675
616	2	9	23940	3	0	3461	0	3461
617	2	9	23940	3	0	3427	0	3427
618	2	9	23940	3	0	3259	0	3259
619	2	9	23940	3	0	2946	0	2946
620	2	9	23940	3	0	3309	0	3309
621	2	9	23940	3	0	3125	0	3125
622	2	9	23940	3	0	2211	0	2211
623	2	9	23940	3	0	2408	0	2408
624	2	9	23940	3	0	2715	0	2715
625	2	9	23940	3	0	2244	0	2244
626	2	9	23940	3	0	2484	0	2484
627	2	9	23940	3	0	2396	0	2396
628	2	9	23940	3	0	4056	0	4056
629	2	9	23940	3	0	883	0	883
630	2	9	23940	3	0	1575	0	1575
631	2	9	23940	3	0	1661	0	1661
632	2	9	23940	3	0	1854	0	1854
633	2	9	23940	3	0	1204	0	1204
634	2	9	23940	3	0	1302	0	1302
635	2	9	23940	5	93	1894	0	1987
636	2	9	23940	5	93	1834	0	1927
637	2	9	23940	5	25	3354	0	3379
638	2	9	23940	5	93	2508	0	2601
639	2	9	23940	5	93	1903	0	1996
640	2	9	23940	5	93	1915	0	2008
641	2	9	23940	5	61	1957	0	2018
642	2	9	23940	5	48	3007	0	3055
643	2	9	23940	5	54	3346	0	3400
644	2	9	23940	5	93	3611	0	3704
645	2	9	23940	5	47	3212	0	3259
646	2	9	23940	5	37	1743	0	1780
647	2	9	23940	5	138	3310	0	3448
648	2	9	23940	5	93	1962	0	2055
649	2	9	23940	5	87	3203	0	3290
650	2	9	23940	5	61	2380	0	2441
651	2	9	23940	5	93	3286	0	3379
652	2	9	23940	5	226	1713	0	1939
653	2	9	23940	5	93	1318	0	1411
654	2	9	23940	5	182	3535	0	3717
655	2	9	23940	5	122	1830	0	1952
656	2	9	23940	5	37	1815	0	1852
657	2	9	23940	5	90	2531	0	2621
658	2	9	23940	5	93	2823	0	2916
659	2	9	23940	5	48	3113	0	3161
660	2	9	23940	5	81	2834	0	2915
661	2	9	23940	5	85	3338	0	3423
662	2	9	23940	5	53	3184	0	3237
663	2	9	23940	5	10	1864	0	1874
664	2	9	23940	5	93	3320	0	3413
665	2	9	23940	5	111	3499	0	3610
666	2	9	23940	5	11	1904	0	1915
667	2	9	23940	5	30	1739	0	1769
668	2	9	23940	5	75	3316	0	3391
669	2	9	23940	5	93	1125	0	1218
670	2	9	23940	5	66	3517	0	3583
671	2	9	23940	5	44	3252	0	3296
672	2	9	23940	5	56	1401	0	1457
673	2	9	23940	5	74	3683	0	3757
674	2	9	23940	5	14	2242	0	2256
675	2	9	23940	5	93	1805	0	1898
676	2	9	23940	5	41	1952	0	1993
677	2	9	23940	5	93	2477	0	2570
678	2	9	23940	5	20	1824	0	1844
679	2	9	23940	5	176	2988	0	3164
680	2	9	23940	5	111	1836	0	1947
681	2	9	23940	5	38	1997	0	2035
682	2	9	23940	5	77	2269	0	2346
683	2	9	23940	5	195	1821	0	2016
684	2	9	23940	5	10	1753	0	1763
685	2	9	23940	5	37	3413	0	3450
686	2	9	23940	5	101	2341	0	2442
687	2	9	23940	5	93	2341	0	2434
688	2	9	23940	5	151	1745	0	1896
689	2	9	23940	5	119	3117	0	3236
690	2	9	23940	5	172	3162	0	3334
691	2	9	23940	5	93	3500	0	3593
692	2	9	23940	5	114	3429	0	3543
693	2	9	23940	5	93	1854	0	1947
694	2	9	23940	5	93	3174	0	3267
695	2	9	23940	5	93	3580	0	3673
696	2	9	23940	5	85	1724	0	1809
697	2	9	23940	5	73	2691	0	2764
698	2	9	23940	5	93	3409	0	3502
699	2	9	23940	5	117	3156	0	3273
700	2	9	23940	5	50	3272	0	3322
701	2	9	23940	5	35	3065	0	3100
702	2	9	23940	5	23	3166	0	3189
703	2	9	23940	5	93	3010	0	3103
704	2	9	23940	5	93	3307	0	3400
705	2	9	23940	5	10	1808	0	1818
706	2	9	23940	5	144	960	0	1104
707	2	9	23940	5	93	2836	0	2929
708	2	9	23940	5	13	1864	0	1877
709	2	9	23940	5	269	1810	0	2079
710	2	9	23940	5	102	1930	0	2032
711	2	9	23940	5	93	3130	0	3223
712	2	9	23940	5	144	2241	0	2385
713	2	9	23940	5	93	1876	0	1969
714	2	9	23940	5	30	3494	0	3524
715	2	9	23940	5	93	1784	0	1877
716	2	9	23940	5	211	2003	0	2214
717	2	9	23940	5	88	3466	0	3554
718	2	9	23940	5	68	3196	0	3264
719	2	9	23940	5	93	1795	0	1888
720	2	9	23940	5	93	1744	0	1837
721	2	9	23940	5	88	1796	0	1884
722	2	9	23940	5	90	3383	0	3473
723	2	9	23940	5	67	3174	0	3241
724	2	9	23940	5	51	3295	0	3346
725	2	9	23940	5	39	2202	0	2241
726	2	9	23940	5	131	3268	0	3399
727	2	9	23940	5	93	3102	0	3195
728	2	9	23940	5	93	3126	0	3219
729	2	9	23940	5	93	3525	0	3618
730	2	9	23940	5	93	1916	0	2009
731	2	9	23940	5	39	2178	0	2217
732	2	9	23940	5	275	3492	0	3767
733	2	9	23940	5	93	1286	0	1379
734	2	9	23940	5	51	3284	0	3335
735	2	9	23940	5	101	1739	0	1840
736	2	9	23940	5	93	3056	0	3149
737	2	9	23940	5	21	3138	0	3159
738	2	9	23940	5	93	1951	0	2044
739	2	9	23940	5	93	2446	0	2539
740	2	9	23940	5	13	3477	0	3490
741	2	9	23940	5	52	3411	0	3463
742	2	9	23940	5	40	3104	0	3144
743	2	9	23940	5	93	3310	0	3403
744	2	9	23940	5	93	3497	0	3590
745	2	9	23940	5	93	1928	0	2021
746	2	9	23940	5	74	1834	0	1908
747	2	9	23940	5	100	2010	0	2110
748	2	9	23940	5	23	1883	0	1906
749	2	9	23940	5	168	1985	0	2153
750	2	9	23940	5	93	3155	0	3248
751	2	9	23940	5	66	3396	0	3462
752	2	9	23940	5	19	3016	0	3035
753	2	9	23940	5	104	2160	0	2264
754	2	9	23940	5	110	2404	0	2514
755	2	9	23940	5	13	1775	0	1788
756	2	9	23940	5	47	2161	0	2208
757	2	9	23940	5	186	3580	0	3766
758	2	9	23940	5	12	3223	0	3235
759	2	9	23940	5	66	3217	0	3283
760	2	9	23940	5	93	1922	0	2015
761	2	9	23940	5	29	2176	0	2205
762	2	9	23940	5	93	3537	0	3630
763	2	9	23940	5	44	3337	0	3381
764	2	9	23940	5	93	3186	0	3279
765	2	9	23940	5	66	1791	0	1857
766	2	9	23940	5	87	1882	0	1969
767	2	9	23940	5	93	1854	0	1947
768	2	9	23940	5	32	3421	0	3453
769	2	9	23940	5	93	2926	0	3019
770	2	9	23940	5	117	3630	0	3747
771	2	9	23940	5	133	3453	0	3586
772	2	9	23940	5	93	3049	0	3142
773	2	9	23940	5	93	1092	0	1185
774	2	9	23940	5	118	3743	0	3861
775	2	9	23940	5	61	1827	0	1888
776	2	9	23940	5	93	1737	0	1830
777	2	9	23940	5	138	1845	0	1983
778	2	9	23940	5	31	1929	0	1960
779	2	9	23940	5	77	3352	0	3429
780	2	9	23940	5	93	1760	0	1853
781	2	9	23940	5	93	2512	0	2605
782	2	9	23940	5	40	2975	0	3015
783	2	9	23940	5	11	3753	0	3764
784	2	9	23940	5	57	2899	0	2956
785	2	9	23940	5	21	3276	0	3297
786	2	9	23940	5	87	1891	0	1978
787	2	9	23940	5	55	2733	0	2788
788	2	9	23940	5	34	2337	0	2371
789	2	9	23940	5	94	1817	0	1911
790	2	9	23940	5	17	3203	0	3220
791	2	9	23940	5	65	3208	0	3273
792	2	9	23940	5	93	1841	0	1934
793	2	9	23940	5	14	1922	0	1936
794	2	9	23940	5	163	2090	0	2253
795	2	9	23940	5	93	2888	0	2981
796	2	9	23940	5	128	1002	0	1130
797	2	9	23940	5	93	1350	0	1443
798	2	9	23940	5	128	3317	0	3445
799	2	9	23940	5	83	3219	0	3302
800	2	9	23940	5	33	3086	0	3119
801	2	9	23940	5	54	1873	0	1927
802	2	9	23940	5	94	3272	0	3366
803	2	9	23940	5	131	3320	0	3451
804	2	9	23940	5	93	2216	0	2309
805	2	9	23940	5	93	3019	0	3112
806	2	9	23940	5	72	2457	0	2529
807	2	9	23940	5	66	2792	0	2858
808	2	9	23940	5	44	2840	0	2884
809	2	9	23940	5	47	3068	0	3115
810	2	9	23940	5	34	1874	0	1908
811	2	9	23940	5	140	1794	0	1934
812	2	9	23940	5	93	3497	0	3590
813	2	9	23940	5	29	1720	0	1749
814	2	9	23940	5	141	1838	0	1979
815	2	9	23940	5	127	1979	0	2106
816	2	9	23940	5	75	3113	0	3188
817	2	9	23940	5	93	3243	0	3336
818	2	9	23940	5	87	1964	0	2051
819	2	9	23940	5	93	1702	0	1795
820	2	9	23940	5	201	4110	0	4311
821	2	9	23940	5	24	3349	0	3373
822	2	9	23940	5	165	1794	0	1959
823	2	9	23940	5	52	3007	0	3059
824	2	9	23940	5	93	1835	0	1928
825	2	9	23940	5	37	1895	0	1932
826	2	9	23940	5	20	1981	0	2001
827	2	9	23940	5	78	3015	0	3093
828	2	9	23940	5	125	2799	0	2924
829	2	9	23940	5	93	2162	0	2255
830	2	9	23940	5	181	2488	0	2669
831	2	9	23940	5	94	3041	0	3135
832	2	9	23940	5	56	2993	0	3049
833	2	9	23940	5	134	1852	0	1986
834	2	9	23940	5	33	3250	0	3283
835	2	9	23940	5	93	3356	0	3449
836	2	9	23940	5	75	2456	0	2531
837	2	9	23940	5	20	2922	0	2942
838	2	9	23940	5	75	2974	0	3049
839	2	9	23940	5	77	1876	0	1953
840	2	9	23940	5	10	3020	0	3030
841	2	9	23940	5	227	3171	0	3398
842	2	9	23940	5	93	1890	0	1983
843	2	9	23940	5	31	1801	0	1832
844	2	9	23940	5	28	2615	0	2643
845	2	9	23940	5	17	2195	0	2212
846	2	9	23940	5	50	1893	0	1943
847	2	9	23940	5	10	2245	0	2255
848	2	9	23940	5	93	1911	0	2004
849	2	9	23940	5	17	3299	0	3316
850	2	9	23940	5	101	1776	0	1877
851	2	9	23940	5	93	3372	0	3465
852	2	9	23940	5	93	2811	0	2904
853	2	9	23940	5	23	2973	0	2996
854	2	9	23940	5	61	2982	0	3043
855	2	9	23940	5	26	2829	0	2855
856	2	9	23940	5	93	3164	0	3257
857	2	9	23940	5	148	3241	0	3389
858	2	9	23940	5	44	1783	0	1827
859	2	9	23940	5	55	3086	0	3141
860	2	9	23940	5	113	2213	0	2326
861	2	9	23940	5	34	3325	0	3359
862	2	9	23940	5	93	1875	0	1968
863	2	9	23940	5	23	3079	0	3102
864	2	9	23940	5	24	2748	0	2772
865	2	9	23940	5	34	1396	0	1430
866	2	9	23940	5	216	3059	0	3275
867	2	9	23940	5	34	3507	0	3541
868	2	9	23940	5	313	2431	0	2744
869	2	9	23940	5	270	3082	0	3352
870	2	9	23940	5	93	3372	0	3465
871	2	9	23940	5	90	1835	0	1925
872	2	9	23940	5	272	1812	0	2084
873	2	9	23940	5	248	2946	0	3194
874	2	9	23940	5	44	3127	0	3171
875	2	9	23940	5	93	1788	0	1881
876	2	9	23940	5	225	2507	0	2732
877	2	9	23940	1	17	0	0	17
878	2	9	23940	1	13	0	0	13
879	2	9	23940	1	28	0	0	28
880	2	9	23940	1	42	0	0	42
881	2	9	23940	1	47	0	0	47
882	2	9	23940	1	108	0	0	108
883	2	9	23940	1	198	0	0	198
884	2	9	23940	1	213	0	0	213
885	2	9	23940	1	216	0	0	216
886	2	9	23940	1	217	0	0	217
887	2	9	23940	1	225	0	0	225
888	2	9	23940	1	230	0	0	230
889	2	9	23940	1	262	0	0	262
890	2	9	23940	7	291	0	0	291
891	2	9	23940	7	302	0	0	302
892	2	9	23940	7	341	0	0	341
893	2	9	23940	1	351	0	0	351
894	2	9	23940	7	359	0	0	359
895	2	9	23940	1	361	0	0	361
896	2	9	23940	1	376	0	0	376
897	2	9	23940	1	408	0	0	408
898	2	9	23940	7	467	0	0	467
899	2	9	23940	3	0	1817	0	1817
900	2	9	23940	3	0	1848	0	1848
901	2	9	23940	3	0	1803	0	1803
902	2	9	23940	3	0	1812	0	1812
903	2	9	23940	3	0	1865	0	1865
904	2	9	23940	3	0	1943	0	1943
905	2	9	23940	3	0	1991	0	1991
906	2	9	23940	3	0	1846	0	1846
907	2	9	23940	3	0	1819	0	1819
908	2	9	23940	3	0	1901	0	1901
909	2	9	23940	3	0	1942	0	1942
910	2	9	23940	3	0	1846	0	1846
911	2	9	23940	3	0	1780	0	1780
912	2	9	23940	3	0	1935	0	1935
913	2	9	23940	3	0	3257	0	3257
914	2	9	23940	3	0	2991	0	2991
915	2	9	23940	3	0	3360	0	3360
916	2	9	23940	3	0	3646	0	3646
917	2	9	23940	3	0	3242	0	3242
918	2	9	23940	3	0	3632	0	3632
919	2	9	23940	3	0	3376	0	3376
920	2	9	23940	3	0	2002	0	2002
921	2	9	23940	3	0	2585	0	2585
922	2	9	23940	3	0	2360	0	2360
923	2	9	23940	3	0	2544	0	2544
924	2	9	23940	3	0	2720	0	2720
925	2	9	23940	3	0	2022	0	2022
926	2	9	23940	3	0	2382	0	2382
927	2	9	23940	3	0	2103	0	2103
928	2	9	23940	3	0	2326	0	2326
929	2	9	23940	3	0	2704	0	2704
930	2	9	23940	3	0	2299	0	2299
931	2	9	23940	3	0	2635	0	2635
932	2	9	23940	3	0	2281	0	2281
933	2	9	23940	3	0	2309	0	2309
934	2	9	23940	3	0	1989	0	1989
935	2	9	23940	3	0	2441	0	2441
936	2	9	23940	3	0	2179	0	2179
937	2	9	23940	3	0	2418	0	2418
938	2	9	23940	3	0	2216	0	2216
939	2	9	23940	3	0	2150	0	2150
940	2	9	23940	3	0	2472	0	2472
941	2	9	23940	3	0	1941	0	1941
942	2	9	23940	3	0	3022	0	3022
943	2	9	23940	3	0	3525	0	3525
944	2	9	23940	3	0	3711	0	3711
945	2	9	23940	3	0	2468	0	2468
946	2	9	23940	3	0	1147	0	1147
947	2	9	23940	3	0	1325	0	1325
948	2	9	23940	3	0	1555	0	1555
949	2	9	23940	3	0	842	0	842
950	2	9	23940	3	0	1602	0	1602
951	2	9	23940	3	0	1858	0	1858
952	2	9	23940	3	0	1384	0	1384
953	2	9	23940	5	27	3427	0	3454
954	2	9	22830	5	141	3282	0	3423
955	2	9	22830	5	57	1909	0	1966
956	2	9	22830	5	129	3245	0	3374
957	2	9	22830	5	87	3102	0	3189
958	2	9	22830	5	168	1951	0	2119
959	2	9	22830	5	189	1283	0	1472
960	2	9	22830	5	167	1868	0	2035
961	2	9	22830	1	31	0	0	31
962	2	9	22830	1	14	0	0	14
963	2	9	22830	1	17	0	0	17
964	2	9	22830	1	20	0	0	20
965	2	9	22830	1	29	0	0	29
966	2	9	22830	1	38	0	0	38
967	2	9	22830	1	38	0	0	38
968	2	9	22830	1	48	0	0	48
969	2	9	22830	1	77	0	0	77
970	2	9	22830	1	81	0	0	81
971	2	9	22830	1	109	0	0	109
972	2	9	22830	1	111	0	0	111
973	2	9	22830	1	136	0	0	136
974	2	9	22830	1	165	0	0	165
975	2	9	22830	1	168	0	0	168
976	2	9	22830	1	190	0	0	190
977	2	9	22830	1	244	0	0	244
978	2	9	22830	1	280	0	0	280
979	2	9	22830	1	314	0	0	314
980	2	9	22830	7	383	0	0	383
981	2	9	22830	7	388	0	0	388
982	2	9	22830	1	392	0	0	392
983	2	9	22830	1	399	0	0	399
984	2	9	22830	1	625	0	0	625
985	2	9	22830	3	0	3114	0	3114
986	2	9	22830	3	0	2342	0	2342
987	2	9	22830	3	0	2438	0	2438
988	2	9	22830	3	0	2321	0	2321
989	2	9	22830	3	0	2105	0	2105
990	2	9	22830	5	38	1405	0	1443
991	2	9	21370	5	93	1061	0	1154
992	2	9	21370	1	17	0	0	17
993	2	9	21370	1	23	0	0	23
994	2	9	21370	1	292	0	0	292
995	2	9	21370	1	334	0	0	334
996	2	9	21370	3	0	3240	0	3240
997	2	9	21370	3	0	2353	0	2353
998	2	9	21370	3	0	2127	0	2127
999	2	9	21370	5	38	3453	0	3491
1000	2	9	21370	5	93	3723	0	3816
1001	2	9	21370	5	93	1751	0	1844
1002	2	9	21370	5	205	2871	0	3076
1003	2	9	21370	5	324	3431	0	3755
1004	2	9	21370	1	10	0	0	10
1005	2	9	21370	1	12	0	0	12
1006	2	9	21370	1	15	0	0	15
1007	2	9	21370	1	17	0	0	17
1008	2	9	21370	1	20	0	0	20
1009	2	9	21370	1	21	0	0	21
1010	2	9	21370	1	23	0	0	23
1011	2	9	21370	1	24	0	0	24
1012	2	9	21370	1	25	0	0	25
1013	2	9	21370	1	27	0	0	27
1014	2	9	21370	1	27	0	0	27
1015	2	9	21370	1	29	0	0	29
1016	2	9	21370	1	29	0	0	29
1017	2	9	21370	1	37	0	0	37
1018	2	9	21370	1	42	0	0	42
1019	2	9	21370	1	43	0	0	43
1020	2	9	21370	1	74	0	0	74
1021	2	9	21370	1	90	0	0	90
1022	2	9	21370	1	100	0	0	100
1023	2	9	21370	1	109	0	0	109
1024	2	9	21370	1	115	0	0	115
1025	2	9	21370	1	144	0	0	144
1026	2	9	21370	1	144	0	0	144
1027	2	9	21370	1	147	0	0	147
1028	2	9	21370	1	147	0	0	147
1029	2	9	21370	1	148	0	0	148
1030	2	9	21370	1	162	0	0	162
1031	2	9	21370	1	165	0	0	165
1032	2	9	21370	1	168	0	0	168
1033	2	9	21370	1	171	0	0	171
1034	2	9	21370	1	176	0	0	176
1035	2	9	21370	1	184	0	0	184
1036	2	9	21370	1	187	0	0	187
1037	2	9	21370	1	189	0	0	189
1038	2	9	21370	1	198	0	0	198
1039	2	9	21370	1	199	0	0	199
1040	2	9	21370	1	203	0	0	203
1041	2	9	21370	7	204	0	0	204
1042	2	9	21370	1	205	0	0	205
1043	2	9	21370	1	219	0	0	219
1044	2	9	21370	1	220	0	0	220
1045	2	9	21370	1	231	0	0	231
1046	2	9	21370	7	245	0	0	245
1047	2	9	21370	1	259	0	0	259
1048	2	9	21370	7	267	0	0	267
1049	2	9	21370	1	269	0	0	269
1050	2	9	21370	1	270	0	0	270
1051	2	9	21370	1	273	0	0	273
1052	2	9	21370	1	274	0	0	274
1053	2	9	21370	1	275	0	0	275
1054	2	9	21370	1	283	0	0	283
1055	2	9	21370	7	293	0	0	293
1056	2	9	21370	7	294	0	0	294
1057	2	9	21370	1	297	0	0	297
1058	2	9	21370	7	301	0	0	301
1059	2	9	21370	1	302	0	0	302
1060	2	9	21370	1	306	0	0	306
1061	2	9	21370	1	309	0	0	309
1062	2	9	21370	1	315	0	0	315
1063	2	9	21370	7	319	0	0	319
1064	2	9	21370	1	324	0	0	324
1065	2	9	21370	7	340	0	0	340
1066	2	9	21370	1	343	0	0	343
1067	2	9	21370	1	345	0	0	345
1068	2	9	21370	1	356	0	0	356
1069	2	9	21370	1	372	0	0	372
1070	2	9	21370	7	386	0	0	386
1071	2	9	21370	7	404	0	0	404
1072	2	9	21370	1	415	0	0	415
1073	2	9	21370	1	439	0	0	439
1074	2	9	21370	1	443	0	0	443
1075	2	9	21370	1	454	0	0	454
1076	2	9	21370	1	460	0	0	460
1077	2	9	21370	7	467	0	0	467
1078	2	9	21370	1	474	0	0	474
1079	2	9	21370	1	478	0	0	478
1080	2	9	21370	1	494	0	0	494
1081	2	9	21370	7	513	0	0	513
1082	2	9	21370	1	604	0	0	604
1083	2	9	21370	1	628	0	0	628
1084	2	9	21370	1	632	0	0	632
1085	2	9	21370	7	721	0	0	721
1086	2	9	21370	3	0	1934	0	1934
1087	2	9	21370	3	0	1854	0	1854
1088	2	9	21370	3	0	3129	0	3129
1089	2	9	21370	3	0	2267	0	2267
1090	2	9	21370	3	0	3106	0	3106
1091	2	9	21370	5	106	3281	0	3387
1092	2	9	21370	5	93	2781	0	2874
1093	2	9	21370	5	50	2567	0	2617
1094	2	9	21370	5	56	1860	0	1916
1095	2	9	21370	5	78	1901	0	1979
1096	2	9	21370	5	17	3598	0	3615
1097	2	9	21370	5	93	2797	0	2890
1098	2	9	21370	5	93	1831	0	1924
1099	2	9	21370	5	108	3219	0	3327
1100	2	9	21370	5	93	3080	0	3173
1101	2	9	21370	5	93	3289	0	3382
1102	2	9	21370	5	93	2650	0	2743
1103	2	9	21370	5	93	1933	0	2026
1104	2	9	21370	5	93	1733	0	1826
1105	2	9	21370	5	31	3128	0	3159
1106	2	9	21370	5	64	1912	0	1976
1107	2	9	21370	5	93	1787	0	1880
1108	2	9	21370	5	93	3144	0	3237
1109	2	9	21370	5	86	1827	0	1913
1110	2	9	21370	5	82	1796	0	1878
1111	2	9	21370	5	110	1068	0	1178
1112	2	9	21370	5	93	2671	0	2764
1113	2	9	21370	5	27	2765	0	2792
1114	2	9	21370	5	17	3483	0	3500
1115	2	9	21370	5	29	1826	0	1855
1116	2	9	21370	5	69	1966	0	2035
1117	2	9	21370	5	93	3533	0	3626
1118	2	9	21370	5	93	1840	0	1933
1119	2	9	21370	5	93	3184	0	3277
1120	2	9	21370	5	113	3287	0	3400
1121	2	9	21370	5	93	3422	0	3515
1122	2	9	21370	5	93	1789	0	1882
1123	2	9	21370	5	207	2007	0	2214
1124	2	9	21370	5	93	3076	0	3169
1125	2	9	21370	5	93	3171	0	3264
1126	2	9	21370	5	93	2950	0	3043
1127	2	9	21370	5	347	2892	0	3239
1128	2	9	21370	5	310	1801	0	2111
1129	2	9	21370	5	303	3000	0	3303
1130	2	9	21370	5	196	2902	0	3098
1131	2	9	21370	5	332	3247	0	3579
1132	2	9	21370	5	93	3385	0	3478
1133	2	9	21370	5	285	3724	0	4009
1134	2	9	21370	5	20	1916	0	1936
1135	2	9	21370	5	298	1747	0	2045
1136	2	9	21370	5	93	3399	0	3492
1137	2	9	21370	1	34	0	0	34
1138	2	9	21370	1	10	0	0	10
1139	2	9	21370	1	10	0	0	10
1140	2	9	21370	1	10	0	0	10
1141	2	9	21370	1	13	0	0	13
1142	2	9	21370	1	14	0	0	14
1143	2	9	21370	1	16	0	0	16
1144	2	9	21370	1	19	0	0	19
1145	2	9	21370	1	21	0	0	21
1146	2	9	21370	1	31	0	0	31
1147	2	9	21370	1	33	0	0	33
1148	2	9	21370	1	34	0	0	34
1149	2	9	21370	1	37	0	0	37
1150	2	9	21370	1	37	0	0	37
1151	2	9	21370	1	41	0	0	41
1152	2	9	21370	1	41	0	0	41
1153	2	9	21370	1	44	0	0	44
1154	2	9	21370	1	59	0	0	59
1155	2	9	21370	1	65	0	0	65
1156	2	9	21370	1	67	0	0	67
1157	2	9	21370	1	75	0	0	75
1158	2	9	21370	1	77	0	0	77
1159	2	9	21370	1	105	0	0	105
1160	2	9	21370	1	128	0	0	128
1161	2	9	21370	1	128	0	0	128
1162	2	9	21370	1	131	0	0	131
1163	2	9	21370	1	138	0	0	138
1164	2	9	21370	1	144	0	0	144
1165	2	9	21370	1	147	0	0	147
1166	2	9	21370	1	149	0	0	149
1167	2	9	21370	1	162	0	0	162
1168	2	9	21370	1	168	0	0	168
1169	2	9	21370	1	171	0	0	171
1170	2	9	21370	1	171	0	0	171
1171	2	9	21370	1	172	0	0	172
1172	2	9	21370	1	179	0	0	179
1173	2	9	21370	1	184	0	0	184
1174	2	9	21370	1	184	0	0	184
1175	2	9	21370	1	188	0	0	188
1176	2	9	21370	1	188	0	0	188
1177	2	9	21370	1	193	0	0	193
1178	2	9	21370	1	202	0	0	202
1179	2	9	21370	1	209	0	0	209
1180	2	9	21370	1	221	0	0	221
1181	2	9	21370	7	226	0	0	226
1182	2	9	21370	1	228	0	0	228
1183	2	9	21370	1	230	0	0	230
1184	2	9	21370	1	238	0	0	238
1185	2	9	21370	7	239	0	0	239
1186	2	9	21370	1	247	0	0	247
1187	2	9	21370	7	262	0	0	262
1188	2	9	21370	1	266	0	0	266
1189	2	9	21370	7	269	0	0	269
1190	2	9	21370	1	279	0	0	279
1191	2	9	21370	1	282	0	0	282
1192	2	9	21370	1	287	0	0	287
1193	2	9	21370	7	289	0	0	289
1194	2	9	21370	7	289	0	0	289
1195	2	9	21370	7	295	0	0	295
1196	2	9	21370	1	312	0	0	312
1197	2	9	21370	1	332	0	0	332
1198	2	9	21370	1	337	0	0	337
1199	2	9	21370	1	343	0	0	343
1200	2	9	21370	1	380	0	0	380
1201	2	9	21370	1	391	0	0	391
1202	2	9	21370	7	397	0	0	397
1203	2	9	21370	1	423	0	0	423
1204	2	9	21370	7	430	0	0	430
1205	2	9	21370	1	446	0	0	446
1206	2	9	21370	1	448	0	0	448
1207	2	9	21370	1	529	0	0	529
1208	2	9	21370	1	561	0	0	561
1209	2	9	21370	1	588	0	0	588
1210	2	9	21370	1	599	0	0	599
1211	2	9	21370	7	723	0	0	723
1212	2	9	21370	1	905	0	0	905
1213	2	9	21370	3	0	1732	0	1732
1214	2	9	21370	3	0	1918	0	1918
1215	2	9	21370	3	0	1936	0	1936
1216	2	9	21370	3	0	1852	0	1852
1217	2	9	21370	3	0	2923	0	2923
1218	2	9	21370	3	0	3391	0	3391
1219	2	9	21370	3	0	2268	0	2268
1220	2	9	21370	3	0	2258	0	2258
1221	2	9	21370	3	0	2520	0	2520
1222	2	9	21370	3	0	2422	0	2422
1223	2	9	21370	3	0	2427	0	2427
1224	2	9	21370	3	0	2049	0	2049
1225	2	9	21370	3	0	1335	0	1335
1226	2	9	21370	3	0	3441	0	3441
1227	2	9	21370	3	0	1673	0	1673
1228	2	9	21370	5	93	2129	0	2222
1229	2	9	21370	5	70	2843	0	2913
1230	2	9	21370	5	24	3051	0	3075
1231	2	9	21370	5	39	3174	0	3213
1232	2	9	21370	5	145	1815	0	1960
1233	2	9	21370	5	77	1815	0	1892
1234	2	9	21370	5	65	3164	0	3229
1235	2	9	21370	5	93	3449	0	3542
1236	2	9	21370	5	44	3491	0	3535
1237	2	9	21370	5	61	1944	0	2005
1238	2	9	21370	5	10	1925	0	1935
1239	2	9	21370	5	27	3197	0	3224
1240	2	9	21370	5	33	2950	0	2983
1241	2	9	21370	5	61	3190	0	3251
1242	2	9	21370	5	31	3390	0	3421
1243	2	9	21370	5	43	3669	0	3712
1244	2	9	21370	5	196	3323	0	3519
1245	2	9	21370	5	208	3337	0	3545
1246	2	9	21370	5	60	1893	0	1953
1247	2	9	21370	5	59	2070	0	2129
1248	2	9	21370	5	245	2590	0	2835
1249	2	9	21370	5	34	3060	0	3094
1250	2	9	21370	5	62	3183	0	3245
1251	2	9	21370	5	93	3145	0	3238
1252	2	9	21370	5	16	1810	0	1826
1253	2	9	21370	5	93	3273	0	3366
1254	2	9	21370	5	93	1801	0	1894
1255	2	9	21370	5	26	2384	0	2410
1256	2	9	21370	5	93	3156	0	3249
1257	2	9	21370	5	50	3435	0	3485
1258	2	9	21370	5	93	2388	0	2481
1259	2	9	21370	5	19	3147	0	3166
1260	2	9	21370	5	71	3121	0	3192
1261	2	9	21370	5	114	3577	0	3691
1262	2	9	21370	5	119	2428	0	2547
1263	2	9	21370	5	17	2596	0	2613
1264	2	9	21370	5	90	3118	0	3208
1265	2	9	21370	5	34	3566	0	3600
1266	2	9	21370	5	141	1829	0	1970
1267	2	9	21370	5	101	3438	0	3539
1268	2	9	21370	5	33	3417	0	3450
1269	2	9	21370	5	39	3399	0	3438
1270	2	9	21370	5	93	3317	0	3410
1271	2	9	21370	5	108	2715	0	2823
1272	2	9	21370	5	135	2909	0	3044
1273	2	9	21370	5	93	3136	0	3229
1274	2	9	21370	5	10	3853	0	3863
1275	2	9	21370	5	78	1844	0	1922
1276	2	9	21370	5	90	3709	0	3799
1277	2	9	21370	5	93	2244	0	2337
1278	2	9	21370	5	73	3128	0	3201
1279	2	9	21370	5	88	1836	0	1924
1280	2	9	21370	5	131	2723	0	2854
1281	2	9	21370	5	80	3597	0	3677
1282	2	9	21370	5	152	3295	0	3447
1283	2	9	21370	5	144	1750	0	1894
1284	2	9	21370	5	128	3001	0	3129
1285	2	9	21370	5	21	1840	0	1861
1286	2	9	21370	5	93	1394	0	1487
1287	2	9	21370	5	95	3179	0	3274
1288	2	9	21370	5	74	3391	0	3465
1289	2	9	21370	5	70	3160	0	3230
1290	2	9	21370	5	73	1803	0	1876
1291	2	9	21370	5	93	3031	0	3124
1292	2	9	21370	5	93	3130	0	3223
1293	2	9	21370	5	20	1769	0	1789
1294	2	9	21370	5	93	3167	0	3260
1295	2	9	21370	5	34	1831	0	1865
1296	2	9	21370	5	159	3212	0	3371
1297	2	9	21370	5	10	3150	0	3160
1298	2	9	21370	5	60	3374	0	3434
1299	2	9	21370	5	20	3821	0	3841
1300	2	9	21370	5	138	1858	0	1996
1301	2	9	21370	5	165	1913	0	2078
1302	2	9	21370	5	44	2850	0	2894
1303	2	9	21370	5	229	3264	0	3493
1304	2	9	21370	5	316	2958	0	3274
1305	2	9	21370	1	16	0	0	16
1306	2	9	21370	1	30	0	0	30
1307	2	9	21370	1	34	0	0	34
1308	2	9	21370	1	37	0	0	37
1309	2	9	21370	1	42	0	0	42
1310	2	9	21370	1	71	0	0	71
1311	2	9	21370	1	72	0	0	72
1312	2	9	21370	1	108	0	0	108
1313	2	9	21370	1	117	0	0	117
1314	2	9	21370	1	133	0	0	133
1315	2	9	21370	1	134	0	0	134
1316	2	9	21370	1	138	0	0	138
1317	2	9	21370	1	138	0	0	138
1318	2	9	21370	1	140	0	0	140
1319	2	9	21370	1	160	0	0	160
1320	2	9	21370	1	162	0	0	162
1321	2	9	21370	1	166	0	0	166
1322	2	9	21370	1	194	0	0	194
1323	2	9	21370	1	198	0	0	198
1324	2	9	21370	1	205	0	0	205
1325	2	9	21370	7	213	0	0	213
1326	2	9	21370	1	225	0	0	225
1327	2	9	21370	1	228	0	0	228
1328	2	9	21370	7	235	0	0	235
1329	2	9	21370	1	243	0	0	243
1330	2	9	21370	7	284	0	0	284
1331	2	9	21370	1	285	0	0	285
1332	2	9	21370	1	324	0	0	324
1333	2	9	21370	7	359	0	0	359
1334	2	9	21370	1	427	0	0	427
1335	2	9	21370	1	436	0	0	436
1336	2	9	21370	1	477	0	0	477
1337	2	9	21370	1	524	0	0	524
1338	2	9	21370	7	561	0	0	561
1339	2	9	21370	3	0	1636	0	1636
1340	2	9	21370	3	0	1829	0	1829
1341	2	9	21370	3	0	1908	0	1908
1342	2	9	21370	3	0	1852	0	1852
1343	2	9	21370	3	0	1868	0	1868
1344	2	9	21370	3	0	1937	0	1937
1345	2	9	21370	3	0	1885	0	1885
1346	2	9	21370	3	0	1810	0	1810
1347	2	9	21370	3	0	1863	0	1863
1348	2	9	21370	3	0	3154	0	3154
1349	2	9	21370	3	0	3409	0	3409
1350	2	9	21370	3	0	3144	0	3144
1351	2	9	21370	3	0	3005	0	3005
1352	2	9	21370	3	0	3440	0	3440
1353	2	9	21370	3	0	2853	0	2853
1354	2	9	21370	3	0	3173	0	3173
1355	2	9	21370	3	0	3380	0	3380
1356	2	9	21370	3	0	3256	0	3256
1357	2	9	21370	3	0	3196	0	3196
1358	2	9	21370	3	0	2844	0	2844
1359	2	9	21370	3	0	2447	0	2447
1360	2	9	21370	3	0	2603	0	2603
1361	2	9	21370	3	0	2475	0	2475
1362	2	9	21370	3	0	2195	0	2195
1363	2	9	21370	3	0	2637	0	2637
1364	2	9	21370	3	0	2383	0	2383
1365	2	9	21370	3	0	2255	0	2255
1366	2	9	21370	3	0	2401	0	2401
1367	2	9	21370	3	0	2335	0	2335
1368	2	9	21370	3	0	2943	0	2943
1369	2	9	21370	3	0	1721	0	1721
1370	2	9	21370	3	0	799	0	799
1371	2	9	21370	5	68	3368	0	3436
1372	2	9	22830	5	93	3032	0	3125
1373	2	9	22830	5	105	1869	0	1974
1374	2	9	22830	5	23	2551	0	2574
1375	2	9	22830	5	87	1838	0	1925
1376	2	9	22830	5	10	2864	0	2874
1377	2	9	22830	5	93	3509	0	3602
1378	2	9	22830	5	133	3080	0	3213
1379	2	9	22830	5	191	1855	0	2046
1380	2	9	22830	5	29	3342	0	3371
1381	2	9	22830	5	93	1900	0	1993
1382	2	9	22830	5	110	2624	0	2734
1383	2	9	22830	5	86	1711	0	1797
1384	2	9	22830	5	50	1928	0	1978
1385	2	9	22830	5	67	3310	0	3377
1386	2	9	22830	5	93	1849	0	1942
1387	2	9	22830	5	93	1695	0	1788
1388	2	9	22830	5	20	2351	0	2371
1389	2	9	22830	5	93	3629	0	3722
1390	2	9	22830	5	93	2426	0	2519
1391	2	9	22830	5	26	2334	0	2360
1392	2	9	22830	5	126	3464	0	3590
1393	2	9	22830	5	93	3006	0	3099
1394	2	9	22830	5	38	3196	0	3234
1395	2	9	22830	5	23	1894	0	1917
1396	2	9	22830	5	93	3149	0	3242
1397	2	9	22830	5	93	2486	0	2579
1398	2	9	22830	5	195	2330	0	2525
1399	2	9	22830	5	77	3299	0	3376
1400	2	9	22830	5	93	3016	0	3109
1401	2	9	22830	5	19	1756	0	1775
1402	2	9	22830	5	40	1963	0	2003
1403	2	9	22830	5	24	2140	0	2164
1404	2	9	22830	5	246	2984	0	3230
1405	2	9	22830	5	33	1916	0	1949
1406	2	9	22830	5	180	3353	0	3533
1407	2	9	22830	5	65	2615	0	2680
1408	2	9	22830	5	42	1702	0	1744
1409	2	9	22830	5	93	3106	0	3199
1410	2	9	22830	5	24	3234	0	3258
1411	2	9	22830	5	47	2880	0	2927
1412	2	9	22830	5	166	1860	0	2026
1413	2	9	22830	5	93	3282	0	3375
1414	2	9	22830	5	46	1831	0	1877
1415	2	9	22830	5	43	1774	0	1817
1416	2	9	22830	5	35	3120	0	3155
1417	2	9	22830	5	26	3077	0	3103
1418	2	9	22830	5	19	1778	0	1797
1419	2	9	22830	5	93	3202	0	3295
1420	2	9	22830	5	60	3160	0	3220
1421	2	9	22830	5	16	3260	0	3276
1422	2	9	22830	5	93	1722	0	1815
1423	2	9	22830	5	47	4275	0	4322
1424	2	9	22830	5	93	3638	0	3731
1425	2	9	22830	5	57	2035	0	2092
1426	2	9	22830	5	111	3130	0	3241
1427	2	9	22830	5	93	1740	0	1833
1428	2	9	22830	5	71	2498	0	2569
1429	2	9	22830	5	93	3300	0	3393
1430	2	9	22830	5	59	3169	0	3228
1431	2	9	22830	5	93	1873	0	1966
1432	2	9	22830	5	132	1861	0	1993
1433	2	9	22830	5	10	1798	0	1808
1434	2	9	22830	5	35	3507	0	3542
1435	2	9	22830	5	90	3532	0	3622
1436	2	9	22830	5	63	3350	0	3413
1437	2	9	22830	5	123	3017	0	3140
1438	2	9	22830	5	24	2311	0	2335
1439	2	9	22830	5	93	2984	0	3077
1440	2	9	22830	5	203	1906	0	2109
1441	2	9	22830	5	235	3338	0	3573
1442	2	9	22830	5	51	3282	0	3333
1443	2	9	22830	5	248	3262	0	3510
1444	2	9	22830	5	154	3305	0	3459
1445	2	9	22830	5	153	1761	0	1914
1446	2	9	22830	5	73	1826	0	1899
1447	2	9	22830	5	93	3336	0	3429
1448	2	9	22830	5	196	2260	0	2456
1449	2	9	22830	5	256	3486	0	3742
1450	2	9	22830	5	60	1877	0	1937
1451	2	9	22830	1	46	0	0	46
1452	2	9	22830	1	20	0	0	20
1453	2	9	22830	1	11	0	0	11
1454	2	9	22830	1	11	0	0	11
1455	2	9	22830	1	12	0	0	12
1456	2	9	22830	1	16	0	0	16
1457	2	9	22830	1	16	0	0	16
1458	2	9	22830	1	23	0	0	23
1459	2	9	22830	1	23	0	0	23
1460	2	9	22830	1	31	0	0	31
1461	2	9	22830	1	31	0	0	31
1462	2	9	22830	1	34	0	0	34
1463	2	9	22830	1	40	0	0	40
1464	2	9	22830	1	47	0	0	47
1465	2	9	22830	1	47	0	0	47
1466	2	9	22830	1	50	0	0	50
1467	2	9	22830	1	62	0	0	62
1468	2	9	22830	1	72	0	0	72
1469	2	9	22830	1	80	0	0	80
1470	2	9	22830	1	92	0	0	92
1471	2	9	22830	1	94	0	0	94
1472	2	9	22830	1	98	0	0	98
1473	2	9	22830	1	114	0	0	114
1474	2	9	22830	1	129	0	0	129
1475	2	9	22830	1	131	0	0	131
1476	2	9	22830	1	136	0	0	136
1477	2	9	22830	1	140	0	0	140
1478	2	9	22830	1	141	0	0	141
1479	2	9	22830	1	144	0	0	144
1480	2	9	22830	1	191	0	0	191
1481	2	9	22830	1	208	0	0	208
1482	2	9	22830	1	208	0	0	208
1483	2	9	22830	1	218	0	0	218
1484	2	9	22830	1	224	0	0	224
1485	2	9	22830	1	226	0	0	226
1486	2	9	22830	7	230	0	0	230
1487	2	9	22830	7	238	0	0	238
1488	2	9	22830	7	251	0	0	251
1489	2	9	22830	1	260	0	0	260
1490	2	9	22830	1	261	0	0	261
1491	2	9	22830	1	279	0	0	279
1492	2	9	22830	1	305	0	0	305
1493	2	9	22830	7	306	0	0	306
1494	2	9	22830	1	306	0	0	306
1495	2	9	22830	1	312	0	0	312
1496	2	9	22830	1	318	0	0	318
1497	2	9	22830	1	322	0	0	322
1498	2	9	22830	7	322	0	0	322
1499	2	9	22830	1	323	0	0	323
1500	2	9	22830	7	335	0	0	335
1501	2	9	22830	1	337	0	0	337
1502	2	9	22830	1	341	0	0	341
1503	2	9	22830	7	343	0	0	343
1504	2	9	22830	7	353	0	0	353
1505	2	9	22830	1	361	0	0	361
1506	2	9	22830	1	367	0	0	367
1507	2	9	22830	1	370	0	0	370
1508	2	9	22830	7	383	0	0	383
1509	2	9	22830	1	390	0	0	390
1510	2	9	22830	1	391	0	0	391
1511	2	9	22830	7	412	0	0	412
1512	2	9	22830	7	416	0	0	416
1513	2	9	22830	1	423	0	0	423
1514	2	9	22830	1	458	0	0	458
1515	2	9	22830	7	475	0	0	475
1516	2	9	22830	7	479	0	0	479
1517	2	9	22830	7	484	0	0	484
1518	2	9	22830	7	490	0	0	490
1519	2	9	22830	1	501	0	0	501
1520	2	9	22830	1	504	0	0	504
1521	2	9	22830	1	534	0	0	534
1522	2	9	22830	1	556	0	0	556
1523	2	9	22830	1	675	0	0	675
1524	2	9	22830	1	709	0	0	709
1525	2	9	22830	3	0	1827	0	1827
1526	2	9	22830	3	0	1980	0	1980
1527	2	9	22830	3	0	1661	0	1661
1528	2	9	22830	3	0	1835	0	1835
1529	2	9	22830	3	0	1908	0	1908
1530	2	9	22830	3	0	1765	0	1765
1531	2	9	22830	3	0	1828	0	1828
1532	2	9	22830	3	0	1867	0	1867
1533	2	9	22830	3	0	1732	0	1732
1534	2	9	22830	3	0	1792	0	1792
1535	2	9	22830	3	0	1804	0	1804
1536	2	9	22830	3	0	2943	0	2943
1537	2	9	22830	3	0	3352	0	3352
1538	2	9	22830	3	0	3295	0	3295
1539	2	9	22830	3	0	3339	0	3339
1540	2	9	22830	3	0	3595	0	3595
1541	2	9	22830	3	0	3201	0	3201
1542	2	9	22830	3	0	3392	0	3392
1543	2	9	22830	3	0	3546	0	3546
1544	2	9	22830	3	0	3015	0	3015
1545	2	9	22830	3	0	3147	0	3147
1546	2	9	22830	3	0	2528	0	2528
1547	2	9	22830	3	0	1861	0	1861
1548	2	9	22830	3	0	2217	0	2217
1549	2	9	22830	3	0	2342	0	2342
1550	2	9	22830	3	0	2305	0	2305
1551	2	9	22830	3	0	2446	0	2446
1552	2	9	22830	3	0	2076	0	2076
1553	2	9	22830	3	0	2494	0	2494
1554	2	9	22830	3	0	2445	0	2445
1555	2	9	22830	3	0	2779	0	2779
1556	2	9	22830	3	0	2610	0	2610
1557	2	9	22830	3	0	2017	0	2017
1558	2	9	22830	3	0	3458	0	3458
1559	2	9	22830	3	0	1588	0	1588
1560	2	9	22830	3	0	1045	0	1045
1561	2	9	22830	3	0	1272	0	1272
1562	2	9	22830	3	0	1627	0	1627
1563	2	9	22830	5	93	1963	0	2056
1564	2	9	22830	5	93	1914	0	2007
1565	2	9	22830	5	43	3427	0	3470
1566	2	9	22830	5	68	1834	0	1902
1567	2	9	22830	5	93	3613	0	3706
1568	2	9	22830	5	93	3475	0	3568
1569	2	9	22830	5	96	3812	0	3908
1570	2	9	22830	5	44	3274	0	3318
1571	2	9	22830	5	320	1949	0	2269
1572	2	9	22830	5	93	1853	0	1946
1573	2	9	22830	5	179	1900	0	2079
1574	2	9	22830	5	477	3223	0	3700
1575	2	9	22830	5	255	3322	0	3577
1576	2	9	22830	5	507	1878	0	2385
1577	2	9	22830	5	57	1912	0	1969
1578	2	9	22830	5	155	3640	0	3795
1579	2	9	22830	5	150	1931	0	2081
1580	2	9	22830	1	34	0	0	34
1581	2	9	22830	1	10	0	0	10
1582	2	9	22830	1	10	0	0	10
1583	2	9	22830	1	17	0	0	17
1584	2	9	22830	1	20	0	0	20
1585	2	9	22830	1	23	0	0	23
1586	2	9	22830	1	23	0	0	23
1587	2	9	22830	1	31	0	0	31
1588	2	9	22830	1	39	0	0	39
1589	2	9	22830	1	61	0	0	61
1590	2	9	22830	1	74	0	0	74
1591	2	9	22830	1	75	0	0	75
1592	2	9	22830	1	77	0	0	77
1593	2	9	22830	1	87	0	0	87
1594	2	9	22830	1	87	0	0	87
1595	2	9	22830	1	115	0	0	115
1596	2	9	22830	1	121	0	0	121
1597	2	9	22830	1	122	0	0	122
1598	2	9	22830	1	124	0	0	124
1599	2	9	22830	1	131	0	0	131
1600	2	9	22830	1	147	0	0	147
1601	2	9	22830	1	151	0	0	151
1602	2	9	22830	1	160	0	0	160
1603	2	9	22830	1	176	0	0	176
1604	2	9	22830	1	179	0	0	179
1605	2	9	22830	1	194	0	0	194
1606	2	9	22830	7	217	0	0	217
1607	2	9	22830	1	225	0	0	225
1608	2	9	22830	7	226	0	0	226
1609	2	9	22830	1	227	0	0	227
1610	2	9	22830	1	259	0	0	259
1611	2	9	22830	7	265	0	0	265
1612	2	9	22830	1	273	0	0	273
1613	2	9	22830	1	274	0	0	274
1614	2	9	22830	1	274	0	0	274
1615	2	9	22830	1	279	0	0	279
1616	2	9	22830	1	287	0	0	287
1617	2	9	22830	1	289	0	0	289
1618	2	9	22830	1	292	0	0	292
1619	2	9	22830	1	295	0	0	295
1620	2	9	22830	1	302	0	0	302
1621	2	9	22830	1	302	0	0	302
1622	2	9	22830	1	311	0	0	311
1623	2	9	22830	7	324	0	0	324
1624	2	9	22830	1	330	0	0	330
1625	2	9	22830	1	333	0	0	333
1626	2	9	22830	1	334	0	0	334
1627	2	9	22830	1	343	0	0	343
1628	2	9	22830	1	354	0	0	354
1629	2	9	22830	7	370	0	0	370
1630	2	9	22830	1	373	0	0	373
1631	2	9	22830	1	380	0	0	380
1632	2	9	22830	7	417	0	0	417
1633	2	9	22830	1	446	0	0	446
1634	2	9	22830	1	453	0	0	453
1635	2	9	22830	7	468	0	0	468
1636	2	9	22830	1	485	0	0	485
1637	2	9	22830	1	494	0	0	494
1638	2	9	22830	7	515	0	0	515
1639	2	9	22830	1	535	0	0	535
1640	2	9	22830	1	545	0	0	545
1641	2	9	22830	1	560	0	0	560
1642	2	9	22830	1	561	0	0	561
1643	2	9	22830	7	625	0	0	625
1644	2	9	22830	3	0	1845	0	1845
1645	2	9	22830	3	0	3037	0	3037
1646	2	9	22830	3	0	2569	0	2569
1647	2	9	22830	5	93	3334	0	3427
1648	2	9	24900	5	41	3174	0	3215
1649	2	9	24900	5	66	3696	0	3762
1650	2	9	24900	5	38	2940	0	2978
1651	2	9	24900	5	93	2957	0	3050
1652	2	9	24900	5	42	1393	0	1435
1653	2	9	24900	5	34	1805	0	1839
1654	2	9	24900	5	164	1803	0	1967
1655	2	9	24900	5	44	1890	0	1934
1656	2	9	24900	5	93	1870	0	1963
1657	2	9	24900	5	155	1968	0	2123
1658	2	9	24900	5	179	1753	0	1932
1659	2	9	24900	5	239	2874	0	3113
1660	2	9	24900	5	93	1914	0	2007
1661	2	9	24900	5	93	3372	0	3465
1662	2	9	24900	5	110	2668	0	2778
1663	2	9	24900	5	14	3139	0	3153
1664	2	9	24900	5	148	1895	0	2043
1665	2	9	24900	5	37	3259	0	3296
1666	2	9	24900	5	145	1907	0	2052
1667	2	9	24900	5	23	3315	0	3338
1668	2	9	24900	5	14	3632	0	3646
1669	2	9	24900	5	168	1983	0	2151
1670	2	9	24900	5	93	3565	0	3658
1671	2	9	24900	5	98	2794	0	2892
1672	2	9	24900	5	94	1371	0	1465
1673	2	9	24900	5	93	2165	0	2258
1674	2	9	24900	5	106	2190	0	2296
1675	2	9	24900	5	120	3231	0	3351
1676	2	9	24900	5	125	3155	0	3280
1677	2	9	24900	5	118	2996	0	3114
1678	2	9	24900	5	17	3142	0	3159
1679	2	9	24900	5	93	1656	0	1749
1680	2	9	24900	5	31	3446	0	3477
1681	2	9	24900	5	90	3305	0	3395
1682	2	9	24900	5	34	3202	0	3236
1683	2	9	24900	5	93	3105	0	3198
1684	2	9	24900	5	37	1863	0	1900
1685	2	9	24900	5	144	3362	0	3506
1686	2	9	24900	5	48	2887	0	2935
1687	2	9	24900	5	177	3039	0	3216
1688	2	9	24900	5	28	2197	0	2225
1689	2	9	24900	5	56	1922	0	1978
1690	2	9	24900	5	101	3335	0	3436
1691	2	9	24900	5	93	1759	0	1852
1692	2	9	24900	5	41	1909	0	1950
1693	2	9	24900	5	93	2896	0	2989
1694	2	9	24900	5	52	2972	0	3024
1695	2	9	24900	5	82	3203	0	3285
1696	2	9	24900	5	93	3325	0	3418
1697	2	9	24900	5	93	3182	0	3275
1698	2	9	24900	5	93	3112	0	3205
1699	2	9	24900	5	34	2987	0	3021
1700	2	9	24900	5	74	2223	0	2297
1701	2	9	24900	5	93	3057	0	3150
1702	2	9	24900	5	87	2897	0	2984
1703	2	9	24900	5	15	2874	0	2889
1704	2	9	24900	5	93	1205	0	1298
1705	2	9	24900	5	74	1950	0	2024
1706	2	9	24900	5	122	3449	0	3571
1707	2	9	24900	5	29	3045	0	3074
1708	2	9	24900	5	34	2061	0	2095
1709	2	9	24900	5	150	1784	0	1934
1710	2	9	24900	5	33	3094	0	3127
1711	2	9	24900	5	93	1723	0	1816
1712	2	9	24900	5	137	1918	0	2055
1713	2	9	24900	5	93	3558	0	3651
1714	2	9	24900	5	81	3271	0	3352
1715	2	9	24900	5	16	3223	0	3239
1716	2	9	24900	5	20	1740	0	1760
1717	2	9	24900	5	81	1902	0	1983
1718	2	9	24900	5	93	3348	0	3441
1719	2	9	24900	5	93	1711	0	1804
1720	2	9	24900	5	93	3076	0	3169
1721	2	9	24900	5	43	3617	0	3660
1722	2	9	24900	5	155	2527	0	2682
1723	2	9	24900	5	90	1914	0	2004
1724	2	9	24900	5	93	3162	0	3255
1725	2	9	24900	5	93	3042	0	3135
1726	2	9	24900	5	144	1888	0	2032
1727	2	9	24900	5	82	3367	0	3449
1728	2	9	24900	5	46	1624	0	1670
1729	2	9	24900	5	47	1783	0	1830
1730	2	9	24900	5	41	3012	0	3053
1731	2	9	24900	5	109	3414	0	3523
1732	2	9	24900	5	77	3364	0	3441
1733	2	9	24900	5	40	1883	0	1923
1734	2	9	24900	5	93	2105	0	2198
1735	2	9	24900	5	87	3407	0	3494
1736	2	9	24900	5	93	2835	0	2928
1737	2	9	24900	5	93	2884	0	2977
1738	2	9	24900	5	93	1915	0	2008
1739	2	9	24900	5	65	2058	0	2123
1740	2	9	24900	5	128	1879	0	2007
1741	2	9	24900	5	93	3523	0	3616
1742	2	9	24900	5	74	2131	0	2205
1743	2	9	24900	5	88	1840	0	1928
1744	2	9	24900	5	46	1786	0	1832
1745	2	9	24900	5	115	2404	0	2519
1746	2	9	24900	5	189	2094	0	2283
1747	2	9	24900	5	436	3039	0	3475
1748	2	9	24900	5	268	1944	0	2212
1749	2	9	24900	5	74	3363	0	3437
1750	2	9	24900	1	14	0	0	14
1751	2	9	24900	1	15	0	0	15
1752	2	9	24900	1	17	0	0	17
1753	2	9	24900	1	32	0	0	32
1754	2	9	24900	1	37	0	0	37
1755	2	9	24900	1	37	0	0	37
1756	2	9	24900	1	102	0	0	102
1757	2	9	24900	1	104	0	0	104
1758	2	9	24900	1	131	0	0	131
1759	2	9	24900	1	138	0	0	138
1760	2	9	24900	1	158	0	0	158
1761	2	9	24900	1	162	0	0	162
1762	2	9	24900	7	221	0	0	221
1763	2	9	24900	1	222	0	0	222
1764	2	9	24900	1	238	0	0	238
1765	2	9	24900	1	318	0	0	318
1766	2	9	24900	7	327	0	0	327
1767	2	9	24900	7	478	0	0	478
1768	2	9	24900	1	488	0	0	488
1769	2	9	24900	3	0	1920	0	1920
1770	2	9	24900	3	0	1798	0	1798
1771	2	9	24900	3	0	1832	0	1832
1772	2	9	24900	3	0	1780	0	1780
1773	2	9	24900	3	0	3212	0	3212
1774	2	9	24900	3	0	3179	0	3179
1775	2	9	24900	3	0	2189	0	2189
1776	2	9	24900	3	0	2424	0	2424
1777	2	9	24900	3	0	2268	0	2268
1778	2	9	24900	3	0	2409	0	2409
1779	2	9	24900	3	0	1339	0	1339
1780	2	9	24900	3	0	1564	0	1564
1781	2	9	24900	5	93	1154	0	1247
1782	2	9	24900	5	11	1902	0	1913
1783	2	9	24900	5	79	3044	0	3123
1784	2	9	24900	5	20	3171	0	3191
1785	2	9	24900	5	56	3229	0	3285
1786	2	9	24900	5	87	2384	0	2471
1787	2	9	24900	5	93	2357	0	2450
1788	2	9	24900	5	93	3160	0	3253
1789	2	9	24900	5	93	1834	0	1927
1790	2	9	24900	5	160	1840	0	2000
1791	2	9	24900	5	70	3638	0	3708
1792	2	9	24900	5	21	3090	0	3111
1793	2	9	24900	5	94	1856	0	1950
1794	2	9	24900	5	93	3085	0	3178
1795	2	9	24900	5	38	1994	0	2032
1796	2	9	24900	5	43	3051	0	3094
1797	2	9	24900	5	61	3361	0	3422
1798	2	9	24900	5	105	2405	0	2510
1799	2	9	24900	5	29	3551	0	3580
1800	2	9	24900	5	84	2228	0	2312
1801	2	9	24900	5	15	1693	0	1708
1802	2	9	24900	5	77	3248	0	3325
1803	2	9	24900	5	226	3630	0	3856
1804	2	9	24900	5	206	1847	0	2053
1805	2	9	24900	5	56	3288	0	3344
1806	2	9	24900	5	58	2199	0	2257
1807	2	9	24900	5	135	1782	0	1917
1808	2	9	24900	5	93	3291	0	3384
1809	2	9	24900	5	61	3458	0	3519
1810	2	9	24900	5	101	1861	0	1962
1811	2	9	24900	5	168	1922	0	2090
1812	2	9	24900	5	86	3272	0	3358
1813	2	9	24900	5	93	2953	0	3046
1814	2	9	24900	5	102	1961	0	2063
1815	2	9	24900	5	93	1807	0	1900
1816	2	9	24900	5	93	3343	0	3436
1817	2	9	24900	5	93	1805	0	1898
1818	2	9	24900	5	132	3548	0	3680
1819	2	9	24900	5	93	3177	0	3270
1820	2	9	24900	5	23	3315	0	3338
1821	2	9	24900	5	93	2404	0	2497
1822	2	9	24900	5	69	1822	0	1891
1823	2	9	24900	5	73	3009	0	3082
1824	2	9	24900	5	93	1775	0	1868
1825	2	9	24900	5	68	2787	0	2855
1826	2	9	24900	5	64	1907	0	1971
1827	2	9	24900	5	41	3254	0	3295
1828	2	9	24900	5	172	3197	0	3369
1829	2	9	24900	5	73	3508	0	3581
1830	2	9	24900	5	179	3432	0	3611
1831	2	9	24900	5	152	1799	0	1951
1832	2	9	24900	5	141	3167	0	3308
1833	2	9	24900	5	42	1203	0	1245
1834	2	9	24900	5	67	2605	0	2672
1835	2	9	24900	5	14	758	0	772
1836	2	9	24900	5	93	1728	0	1821
1837	2	9	24900	5	93	2139	0	2232
1838	2	9	24900	5	180	2144	0	2324
1839	2	9	24900	5	93	1960	0	2053
1840	2	9	24900	5	93	1763	0	1856
1841	2	9	24900	5	120	1923	0	2043
1842	2	9	24900	5	93	3066	0	3159
1843	2	9	24900	5	93	1820	0	1913
1844	2	9	24900	5	64	1881	0	1945
1845	2	9	24900	5	148	1761	0	1909
1846	2	9	24900	5	93	3344	0	3437
1847	2	9	24900	5	38	1785	0	1823
1848	2	9	24900	5	100	3300	0	3400
1849	2	9	24900	5	82	1915	0	1997
1850	2	9	24900	5	61	3355	0	3416
1851	2	9	24900	5	90	2389	0	2479
1852	2	9	24900	5	123	2674	0	2797
1853	2	9	24900	5	93	2013	0	2106
1854	2	9	24900	5	169	1800	0	1969
1855	2	9	24900	5	193	3307	0	3500
1856	2	9	24900	5	297	3565	0	3862
1857	2	9	24900	5	74	3527	0	3601
1858	2	9	24900	5	93	3425	0	3518
1859	2	9	24900	5	249	3272	0	3521
1860	2	9	24900	5	313	3215	0	3528
1861	2	9	24900	5	93	2002	0	2095
1862	2	9	24900	5	101	3129	0	3230
1863	2	9	24900	5	383	3014	0	3397
1864	2	9	24900	5	298	1746	0	2044
1865	2	9	24900	5	347	2502	0	2849
1866	2	9	24900	5	122	3459	0	3581
1867	2	9	24900	5	258	2974	0	3232
1868	2	9	24900	1	10	0	0	10
1869	2	9	24900	1	26	0	0	26
1870	2	9	24900	1	26	0	0	26
1871	2	9	24900	1	19	0	0	19
1872	2	9	24900	1	19	0	0	19
1873	2	9	24900	1	20	0	0	20
1874	2	9	24900	1	24	0	0	24
1875	2	9	24900	1	26	0	0	26
1876	2	9	24900	1	26	0	0	26
1877	2	9	24900	1	31	0	0	31
1878	2	9	24900	1	34	0	0	34
1879	2	9	24900	1	37	0	0	37
1880	2	9	24900	1	42	0	0	42
1881	2	9	24900	1	42	0	0	42
1882	2	9	24900	1	47	0	0	47
1883	2	9	24900	1	47	0	0	47
1884	2	9	24900	1	48	0	0	48
1885	2	9	24900	1	48	0	0	48
1886	2	9	24900	1	51	0	0	51
1887	2	9	24900	1	56	0	0	56
1888	2	9	24900	1	69	0	0	69
1889	2	9	24900	1	81	0	0	81
1890	2	9	24900	1	82	0	0	82
1891	2	9	24900	1	83	0	0	83
1892	2	9	24900	1	90	0	0	90
1893	2	9	24900	1	95	0	0	95
1894	2	9	24900	1	96	0	0	96
1895	2	9	24900	1	111	0	0	111
1896	2	9	24900	1	118	0	0	118
1897	2	9	24900	1	122	0	0	122
1898	2	9	24900	1	123	0	0	123
1899	2	9	24900	1	126	0	0	126
1900	2	9	24900	1	137	0	0	137
1901	2	9	24900	1	138	0	0	138
1902	2	9	24900	1	138	0	0	138
1903	2	9	24900	1	144	0	0	144
1904	2	9	24900	1	148	0	0	148
1905	2	9	24900	1	151	0	0	151
1906	2	9	24900	1	160	0	0	160
1907	2	9	24900	1	161	0	0	161
1908	2	9	24900	1	167	0	0	167
1909	2	9	24900	1	181	0	0	181
1910	2	9	24900	1	182	0	0	182
1911	2	9	24900	1	187	0	0	187
1912	2	9	24900	1	189	0	0	189
1913	2	9	24900	1	191	0	0	191
1914	2	9	24900	1	191	0	0	191
1915	2	9	24900	1	192	0	0	192
1916	2	9	24900	1	198	0	0	198
1917	2	9	24900	1	201	0	0	201
1918	2	9	24900	1	208	0	0	208
1919	2	9	24900	1	208	0	0	208
1920	2	9	24900	7	209	0	0	209
1921	2	9	24900	1	211	0	0	211
1922	2	9	24900	1	216	0	0	216
1923	2	9	24900	1	221	0	0	221
1924	2	9	24900	1	224	0	0	224
1925	2	9	24900	7	228	0	0	228
1926	2	9	24900	7	230	0	0	230
1927	2	9	24900	7	231	0	0	231
1928	2	9	24900	1	234	0	0	234
1929	2	9	24900	1	241	0	0	241
1930	2	9	24900	1	242	0	0	242
1931	2	9	24900	1	243	0	0	243
1932	2	9	24900	1	244	0	0	244
1933	2	9	24900	1	251	0	0	251
1934	2	9	24900	1	252	0	0	252
1935	2	9	24900	1	257	0	0	257
1936	2	9	24900	1	258	0	0	258
1937	2	9	24900	1	269	0	0	269
1938	2	9	24900	1	279	0	0	279
1939	2	9	24900	1	282	0	0	282
1940	2	9	24900	1	286	0	0	286
1941	2	9	24900	1	286	0	0	286
1942	2	9	24900	1	289	0	0	289
1943	2	9	24900	1	289	0	0	289
1944	2	9	24900	1	296	0	0	296
1945	2	9	24900	7	303	0	0	303
1946	2	9	24900	1	303	0	0	303
1947	2	9	24900	1	312	0	0	312
1948	2	9	24900	7	315	0	0	315
1949	2	9	24900	1	322	0	0	322
1950	2	9	24900	1	324	0	0	324
1951	2	9	24900	1	329	0	0	329
1952	2	9	24900	1	334	0	0	334
1953	2	9	24900	1	336	0	0	336
1954	2	9	24900	1	337	0	0	337
1955	2	9	24900	1	340	0	0	340
1956	2	9	24900	1	347	0	0	347
1957	2	9	24900	7	350	0	0	350
1958	2	9	24900	1	352	0	0	352
1959	2	9	24900	1	353	0	0	353
1960	2	9	24900	1	354	0	0	354
1961	2	9	24900	1	355	0	0	355
1962	2	9	24900	1	359	0	0	359
1963	2	9	24900	7	359	0	0	359
1964	2	9	24900	7	360	0	0	360
1965	2	9	24900	1	365	0	0	365
1966	2	9	24900	1	368	0	0	368
1967	2	9	24900	1	370	0	0	370
1968	2	9	24900	7	377	0	0	377
1969	2	9	24900	1	379	0	0	379
1970	2	9	24900	1	383	0	0	383
1971	2	9	24900	1	389	0	0	389
1972	2	9	24900	7	395	0	0	395
1973	2	9	24900	7	403	0	0	403
1974	2	9	24900	1	418	0	0	418
1975	2	9	24900	7	427	0	0	427
1976	2	9	24900	7	440	0	0	440
1977	2	9	24900	1	443	0	0	443
1978	2	9	24900	1	460	0	0	460
1979	2	9	24900	1	486	0	0	486
1980	2	9	24900	7	487	0	0	487
1981	2	9	24900	7	488	0	0	488
1982	2	9	24900	1	491	0	0	491
1983	2	9	24900	1	508	0	0	508
1984	2	9	24900	1	510	0	0	510
1985	2	9	24900	1	517	0	0	517
1986	2	9	24900	7	524	0	0	524
1987	2	9	24900	1	540	0	0	540
1988	2	9	24900	1	580	0	0	580
1989	2	9	24900	7	618	0	0	618
1990	2	9	24900	1	620	0	0	620
1991	2	9	24900	7	645	0	0	645
1992	2	9	24900	3	0	1828	0	1828
1993	2	9	24900	3	0	1845	0	1845
1994	2	9	24900	3	0	1900	0	1900
1995	2	9	24900	3	0	1827	0	1827
1996	2	9	24900	3	0	1827	0	1827
1997	2	9	24900	3	0	1840	0	1840
1998	2	9	24900	3	0	1804	0	1804
1999	2	9	24900	3	0	2781	0	2781
[truncated: 40,280 more rows]
